# Supplementary material for: Combination of lyophilized adipose-derived stem cell concentrated conditioned medium and polysaccharide hydrogel in the inhibition of hypertrophic scarring
Source: Stem Cell Res Ther. 2021 Jan 7;12:23. doi: 10.1186/s13287-020-02061-3 (PMC7792059; doi:10.1186/s13287-020-02061-3)
Supplement: Supplementary file 2 — Additional file 2: Table S1-2. Shotgun LC-MS/MS analysis of ADSC-CM: The protein solution separated by SDS-PAGE were digested into peptide mixtures, which can be matched in the corresponding database. Through the assembling of the complete series of each protein in the mix, each protein was identified. [file 13287_2020_2061_MOESM2_ESM.zip]

Archive with 2 entries (2 files):
- Additional file 2 Table S1.xlsx
- Additional file 2 Table S2.xlsx
