# Supplementary material for: Combination of lyophilized adipose-derived stem cell concentrated conditioned medium and polysaccharide hydrogel in the inhibition of hypertrophic scarring
Source: Stem Cell Res Ther. 2021 Jan 7;12:23. doi: 10.1186/s13287-020-02061-3 (PMC7792059; doi:10.1186/s13287-020-02061-3)
Supplement: Supplementary file 2 — Additional file 2: Table S1-2. Shotgun LC-MS/MS analysis of ADSC-CM: The protein solution separated by SDS-PAGE were digested into peptide mixtures, which can be matched in the corresponding database. Through the assembling of the complete series of each protein in the mix, each protein was identified. [file 13287_2020_2061_MOESM2_ESM.zip › Additional file 2 Table S1.xlsx]

## Sheet: Sheet1
Sequence	# PSMs	# Proteins	# Protein Groups	Protein Group Accessions	Modifications	MH+ [Da]	q-Value	PEP	R20190400469_IGG	IonScore R20190400469_IGG	Exp Value R20190400469_IGG	R20190400469_IP	IonScore R20190400469_IP	Exp Value R20190400469_IP	# Missed Cleavages
TLVLSNLSYSATEETLQEVFEK	6	6	1	A0A024R4A0		2501.27	0	1.473e-11	High	142.33	4.10523e-13	High	110.03	6.58436e-10	0
GLGTDEDTIIDIITHR	2	5	2	A0A0S2Z2Z6;A0A0S2Z377		1768.91	0	2.126e-08	High	138.64	1.02033e-12				0
FDGALNVDLTEFQTNLVPYPR	12	20	3	B3KT06;P68366;Q53GA7		2409.22	0	7.524e-12	High	138.51	1.17323e-12	High	119.16	1.00954e-10	0
SFGGGTGSGFTSLLMER	2	1	1	A6NHL2		1703.8	0	5.117e-09	High	137.87	9.10426e-13	High	118.59	7.50585e-11	0
DLYANTVLSGGTTMYPGIADR	21	21	1	Q8WVW5		2215.08	0	2.367e-11	High	133.75	2.91814e-12	High	128.99	8.75077e-12	0
LAPITSDPTEATAVGAVEASFK	13	5	1	V9HWB8		2175.12	0	2.991e-12	High	133.5	3.5958e-12	High	136.74	1.68516e-12	0
SDLEMQYETLQEELMALK	1	2	1	P35527		2171.03	0	1.129e-09	High	131.56	4.04626e-12				0
ADAVQDSEMVELVELEIR	5	2	1	P49411		2046.01	0	3.371e-10	High	130.9	7.28703e-12	High	130.75	7.82497e-12	0
IFYPEIEEVQALDDTER	3	4	1	H0YNW5		2067	0	7.325e-10	High	129.99	6.10404e-12	High	123.04	2.99197e-11	0
LGGSLADSYLDEGFLLDK	2	4	1	V9HW96		1912.96	0	1.074e-09	High	128.81	2.13198e-11	High	70.52	1.44828e-05	0
LPIDVTEGEVISLGLPFGK	6	7	1	A6NLN1		1984.1	0	1.426e-12	High	127.12	8.66606e-12	High	104.72	1.34915e-09	0
MTDQEAIQDLWQWR	1	3	1	A0A0S2Z4G7	M1(Oxidation)	1835.83	0	4.821e-08	High	127.08	1.19392e-11				0
GNDISSGTVLSDYVGSGPPK	2	4	1	D9IAI1		1949.95	0	1.303e-10	High	126.31	1.59275e-11	High	104.48	2.42743e-09	0
DASIVGFFDDSFSEAHSEFLK	3	4	1	B3KQT9		2348.08	0	7.258e-11	High	125.74	1.56145e-11	High	111.16	4.23758e-10	0
AGDMENAENILTVMR	2	5	1	E5KNY5		1663.78	0	1.735e-09	High	125.64	1.56098e-11	High	139.84	5.91391e-13	0
TPAGNFVTLEEGK	1	2	1	A0A024R718		1362.69	0	1.955e-07	High	124.54	4.73903e-11				0
VQDDEVGDGTTSVTVLAAELLR	4	3	1	V9HW96		2288.17	0	8.897e-16	High	124.52	3.23692e-11	High	166.07	2.2814e-15	0
NQILNLTTDNANILLQIDNAR	2	1	1	P13645		2367.27	0	6.033e-13	High	124.45	2.43349e-11				0
MVSDEYEQLSSEALEAAR	2	1	1	F8W7C6		2027.92	0	5.243e-12	High	124.18	1.51632e-11	High	113.72	1.68574e-10	0
TVAGGAWTYNTTSAVTVK	6	2	1	C9J4Z3		1826.93	0	2.115e-10	High	123.4	3.19962e-11	High	64.1	2.72332e-05	0
AAVPSGASTGIYEALELR	24	19	1	A0A024R4F1		1804.95	0	6.002e-10	High	121.44	6.92671e-11	High	125.33	2.68763e-11	0
LEGGSGGDSEVQR	1	3	1	A0A140VJS3		1290.6	0	1.6e-07	High	121.32	2.50518e-11				0
MLVDDIGDVTITNDGATILK	2	6	1	P17987		2104.09	0	8.9e-10	High	121.11	6.16472e-11	High	101.2	6.01173e-09	0
EILVGDVGQTVDDPYATFVK	4	8	1	G3V1A4		2166.1	0	9.839e-11	High	120.9	6.68147e-11	High	81.61	5.66687e-07	0
MTDQEAIQDLWQWR	6	3	1	A0A0S2Z4G7		1819.85	0	2.808e-09	High	120.67	5.22793e-11	High	106.24	1.41541e-09	0
MSVQPTVSLGGFEITPPVVLR	2	7	2	A0A0S2Z4G7;Q9NX34	M1(Oxidation)	2243.21	0	3.249e-09	High	120.53	5.12924e-11	High	105.14	1.7392e-09	0
MEVQEQEEDISSLIR	2	1	1	P78527		1805.86	0	2.415e-09	High	119.87	6.93965e-11	High	65.97	1.60357e-05	0
GHYTEGAELVDSVLDVVR	4	28	2	P68371;A0A384NYT8		1958.99	0	4.752e-13	High	119.57	9.611e-11	High	127.53	1.54087e-11	0
MLIAMVDVIFADVAQPDQTR	2	7	1	Q96BS4		2233.14	0	2.003e-10	High	119.32	1.09641e-10				0
SINPDEAVAYGAAVQAAILSGDK	6	9	2	V9HW22;A8K7Q2		2260.15	0	1.012e-09	High	118.74	1.08264e-10	High	96.64	1.732e-08	0
NELMYQLEQDHDLQAILQER	2	3	1	Q08211		2486.2	0	1.393e-11	High	117.65	1.17849e-10				0
VDLTDEESLLSSWDFPR	3	3	1	B2R8F3		2008.95	0	7.451e-10	High	117.39	1.0533e-10	High	92.76	3.1462e-08	0
GWTGQESLSDSDPEMWELLQR	2	19	1	A0A024RB99		2464.11	0	3.396e-09	High	116.73	7.03856e-11	High	156.46	7.1963e-15	0
FTASAGIQVVGDDLTVTNPK	24	4	1	A0A024R4F1		2033.06	0	1.105e-10	High	116.72	1.6642e-10	High	134.99	2.57844e-12	0
ETFGVNNAVYGIDAMNPSSR	2	2	1	A0A024R5S5		2142	0	1.157e-07	High	116.14	1.16381e-10	High	70.07	4.91514e-06	0
LNSNTQVVLLSATMPSDVLEVTK	3	11	1	P60842		2459.31	0	8.421e-11	High	115.73	1.45946e-10	High	96.42	1.19604e-08	0
NVDLLSDMVQEHDEPILK	4	16	2	F8VUX1;F8W118		2095.04	0	9.388e-11	High	115.6	2.45815e-10	High	108.75	1.20217e-09	0
AMGIMNSFVNDIFER	9	19	2	A0A024RCJ2;A0A024QZZ7		1743.82	0	4.269e-09	High	115.3	1.40625e-10	High	129.83	4.98122e-12	0
LILPVGPAGGNQMLEQYDK	2	6	1	B7Z972		2043.06	0	1.44e-09	High	114.71	2.81608e-10	High	101.51	5.62229e-09	0
SVGDGETVEFDVVEGEK	10	12	2	P67809;A0A024RAV4		1795.83	0	2.128e-08	High	114.33	1.6069e-10	High	119.08	1.02089e-10	0
HSQAVEELAEQLEQTK	4	3	1	A0A024R1N1		1839.91	0	5.055e-13	High	114.14	3.25536e-10	High	95.96	2.21443e-08	0
DNGPDGMEPEGVIESNWNEIVDSFDDMNLSESLLR	1	11	1	P60842		3923.72	0	2.892e-09	High	114.14	4.74138e-11				0
WSTDDVQINDISLQDYIAVK	4	3	1	M0R0F0		2323.15	0	3.48e-09	High	114.12	3.15615e-10	High	27.17	0.152822	0
VDTDGNGYISFNELNDLFK	2	6	1	A0A024RDT4		2161.01	0	1.277e-09	High	113.55	2.84371e-10	High	73.78	2.69912e-06	0
SSSPAPADIAQTVQEDLR	2	5	1	Q5U0Q1		1884.94	0	7.088e-10	High	113.08	5.72242e-10	High	111.84	7.58723e-10	0
ITISSLQDLTLYNPER	2	2	1	Q9NZI8		1862.99	0	1.91e-07	High	112.61	6.23665e-10	High	90.05	1.12398e-07	0
QSLGELIGTLNAAK	1	3	1	V9HWK1		1414.79	0	4.975e-09	High	112.38	4.57274e-10				0
QIVWNGPVGVFEWEAFAR	5	4	1	V9HWF4		2105.06	0	6.962e-10	High	112.28	5.14067e-10	High	101.51	6.22619e-09	0
EILGTAQSVGCNVDGR	2	2	1	P30050	C11(Carbamidomethyl)	1675.81	0	6.718e-08	High	112.24	4.47776e-10	High	88.95	9.59585e-08	0
SPAGLQVLNDYLADK	2	4	1	A0A024R3W7		1603.84	0	8.992e-11	High	112.12	5.80312e-10	High	111.94	6.04869e-10	0
NMGGPYGGGNYGPGGSGGSGGYGGR	3	3	1	P22626		2189.92	0	2.879e-13	High	112	4.82682e-11	High	129.15	1.03376e-12	0
QQLSAEELDAQLDAYNAR	4	2	1	E9PB61		2034.97	0	1.868e-11	High	112	5.75433e-10	High	117.24	1.6029e-10	0
GLSISGEGGAFEQQAAGAVLDLMGDEAQNLTR	1	2	1	Q8TDD1		3205.55	0	3.659e-11	High	111.79	3.59915e-10				0
ISATSIFFESMPYK	2	20	1	A0A024RB99		1620.8	0	6.837e-09	High	111.17	6.50788e-10	High	110.1	9.20069e-10	0
YLEVVLNTLQQASQAQVDK	2	5	1	B2RBR9		2147.14	0	4.097e-09	High	111.17	5.54927e-10	High	54.1	0.000278556	0
KLEAAEDIAYQLSR	4	4	1	A8K401		1606.84	0	7.135e-07	High	111.03	6.79209e-10	High	109.89	8.4206e-10	1
SLDLFNCEITNLEDYR	2	3	1	Q53F20	C7(Carbamidomethyl)	2001.92	0	3.861e-08	High	110.86	4.17149e-10	High	89.83	5.57397e-08	0
SEQDQAENEGEDSAVLMER	2	10	1	B4DVQ5		2136.9	0	2.48e-09	High	110.85	8.18131e-11	High	74.33	3.50529e-07	0
IQEIIEQLDVTTSEYEK	4	4	1	A0A024R3X4		2038.03	0	2.633e-11	High	109.94	8.49151e-10	High	123.11	4.10468e-11	0
EETVLATVQALQTASHLSQQADLR	4	2	1	B2RE46		2609.36	0	1.652e-12	High	109.84	7.56358e-10	High	128.33	1.07011e-11	0
NQVAMNPTNTVFDAK	3	12	1	V9HW22		1649.8	0	2.286e-08	High	109.69	1.84619e-09	High	95.2	5.1913e-08	0
SAAEMYGSSFDLDYDFQR	2	9	1	B2R5W2		2101.88	0	9.136e-09	High	109.45	1.11799e-10	High	58.81	1.3218e-05	0
VFEVSLADLQNDEVAFR	9	13	1	P61247		1951.98	0	3.531e-09	High	109.22	8.77809e-10	High	105.12	2.41781e-09	0
GLGTDEESILTLLTSR	3	3	1	V9HWE0		1704.9	0	2.982e-10	High	109.11	1.06051e-09	High	117.68	1.43567e-10	0
AIENIDTLTNLESLFLGK	2	5	1	H7C003		1991.07	0	9.387e-10	High	108.98	7.98049e-10	High	116.65	1.39712e-10	0
TDASSASSFLDSDELER	2	14	1	G3XAC6		1829.8	0	1.268e-08	High	108.89	2.73738e-10	High	97.4	3.76678e-09	0
TFSHELSDFGLESTAGEIPVVAIR	4	4	1	B3KQT9		2575.31	0	5.662e-19	High	108.45	1.25385e-09	High	137.05	1.73968e-12	0
VFPGSTTEDYNLIVIER	2	3	1	B2R8R5		1953.01	0	2.494e-09	High	108.42	1.25032e-09				0
YGINTTDIFQTVDLWEGK	2	2	1	A0A384MTL2		2100.03	0	5.594e-10	High	108.4	1.16647e-09	High	110.18	7.75675e-10	0
DQEGQDVLLFIDNIFR	2	4	1	V9HW31		1921.97	0	1.68e-07	High	108.13	1.25206e-09	High	90.17	7.97177e-08	0
VANPSGNLTETYVQDR	1	6	1	P21333		1763.86	0	8.022e-09	High	107.81	1.93228e-09				0
ALAGCDFLTISPK	2	2	1	A0A140VK56	C5(Carbamidomethyl)	1392.72	0	7.926e-06	High	107.75	1.52435e-09	High	67.91	1.57196e-05	0
IAIPGLAGAGNSVLLVSNLNPER	4	4	1	A6NLN1		2275.28	0	3.6e-11	High	107.73	4.68862e-10	High	110.1	2.50173e-10	0
NQGGGLSSSGAGEGQGPK	2	1	1	P07814		1587.74	0	3.424e-08	High	107.71	8.14976e-10	High	96.95	9.61752e-09	0
CLELFSELAEDKENYK	4	5	1	A0A024RD80	C1(Carbamidomethyl)	1987.94	0	8.322e-10	High	107.65	1.05308e-09	High	75.81	1.64276e-06	1
TELEDTLDSTAAQQELR	2	3	1	A0A024R1N1		1919.92	0	1.641e-10	High	107.03	2.09745e-09	High	124.87	2.13749e-11	0
AIVAIENPADVSVISSR	3	6	1	C9J9K3		1740.95	0	1.173e-08	High	106.66	1.38419e-09	High	106.27	1.56028e-09	0
IALTDNALIAR	2	4	1	P18124		1170.69	0	1.231e-05	High	106.34	1.19156e-09	High	68.67	7.26019e-06	0
IEDLSQQAQLAAAEK	3	8	1	F8VZJ2		1614.84	0	7.387e-09	High	106.05	3.95811e-09	High	109.08	2.00594e-09	0
VIISAPSADAPMFVMGVNHEK	6	5	1	V9HVZ4		2213.11	0	6.9e-09	High	105.42	2.22629e-09	High	93.02	3.85887e-08	0
MAVTFIGNSTAIQELFK	12	17	1	A0A384NYT8		1869.98	0	1.569e-09	High	105.33	2.28903e-09	High	105.06	2.44833e-09	0
LEQQVPVNQVFGQDEMIDVIGVTK	4	11	2	P39023;B3KS36		2686.39	0	8.667e-11	High	105.26	1.89434e-09	High	76.18	1.56764e-06	0
TASEMVLADDNFSTIVAAVEEGR	4	7	1	A0A0S2Z3L2		2425.16	0	3.073e-15	High	105.25	2.03155e-09	High	143.59	2.92046e-13	0
LPIVNEDDELVAIIAR	1	6	1	H0Y4R1		1779.98	0	1.229e-08	High	105.24	3.02219e-09				0
TAFDEAIAELDTLSEESYK	4	6	1	D0PNI1		2131.99	0	2.198e-11	High	104.63	2.58607e-09	High	92.58	4.33381e-08	0
SWQDELAQQAEEGSAR	2	1	1	A0A024R9D2		1804.81	0	1.615e-10	High	104.58	1.2157e-09	High	119.14	4.28475e-11	0
WQHDLFDSGFGGGAGVETGGK	3	2	1	E9PB61		2121.97	0	1.96e-10	High	104.22	1.55918e-09	High	97.14	6.84883e-09	0
FSGSGSGTDFTLK	2	18	1	A0A075B6S2		1303.62	0	1.075e-08	High	103.95	2.61363e-09				0
VENQENVSNLVIEDTELK	2	8	1	B2RDY9		2073.03	0	1.147e-10	High	103.67	4.31684e-09	High	108.8	1.30244e-09	0
LFIGGLSFETTEESLR	12	4	1	P22626		1798.92	0	3.448e-08	High	103.17	3.73751e-09	High	97.73	1.28937e-08	0
ETSSTGEEALVAAVR	1	4	1	A0A0A0MRW6		1519.76	0	1.312e-06	High	103.12	2.50955e-08				0
FQDLGAAYEVLSDSEK	1	1	1	Q9UBS4		1771.84	0	8.779e-09	High	102.87	3.28441e-09				0
ELLEQISAFDNVPR	2	2	1	Q9NX58		1630.85	0	3.872e-08	High	102.79	5.05503e-09	High	124.13	3.73617e-11	0
LEASDGGLDSAELAAELGMEHQAVVGAVK	1	5	1	Q6IBR2		2867.4	0	4.61374e-16	High	102.52	4.27935e-09				0
ITLPVDFVTADKFDENAK	4	4	1	V9HWF4		2023.04	0	1.424e-07	High	102.09	4.87924e-09	High	88.33	1.15825e-07	1
SLQALGEVIEAELR	4	4	1	Q6IBR2		1527.84	0	3.339e-08	High	101.8	4.47289e-09	High	101.81	4.45931e-09	0
TILSNQTVDIPENVDITLK	3	5	1	Q53Z07		2113.14	0	8.327e-11	High	101.16	4.79263e-09	High	93.35	2.95693e-08	0
VCTLAIIDPGDSDIIR	2	4	1	A0A024R9D3	C2(Carbamidomethyl)	1757.91	0	1.572e-08	High	100.79	7.11547e-09	High	98.08	1.37314e-08	0
TLTDEDEADQGGWLAAFWK	1	2	1	Q9H0A0		2152.98	0	1.672e-06	High	100.7	3.52371e-09				0
ETSGNLEQLLLAVVK	4	3	1	V9HWE0		1613.92	0	4.7e-09	High	100.69	4.9821e-09	High	137.76	9.66442e-13	0
ASEWVQQVSGLMDGK	1	1	1	P49588		1634.79	0	4.081e-08	High	100.49	6.26654e-09				0
EGTIGDMAILGITESFQVK	2	3	1	V9HW96		2009.05	0	2.821e-08	High	100.34	7.79058e-09	High	35.58	0.023685	0
DQVDIAVQELLQLK	3	4	1	P07814		1611.9	0	1.194e-07	High	100.29	5.0091e-09	High	64.24	1.97958e-05	0
LFIGGLSFETTDESLR	16	12	1	F8W6I7		1784.91	0	3.238e-09	High	100.28	7.83333e-09	High	120.21	8.00349e-11	0
WGDAGAEYVVESTGVFTTMEK	37	5	1	V9HVZ4		2277.04	0	1.127e-11	High	100.16	5.81189e-09	High	122.58	3.37319e-11	0
LFIGGLSFETTDDSLR	7	4	1	A0A384NL63		1770.9	0	7.741e-09	High	100.05	9.51482e-09	High	97.05	1.89451e-08	0
TLTDELAALQITGVK	1	2	1	D6RCD0		1572.89	0	1.366e-07	High	99.73	6.21992e-09				0
SPASIEVVKPMEAASAILSQADAR	3	2	1	A0A024R2Z6		2441.28	0	1.085e-11	High	99.72	1.10446e-08	High	94.18	3.89965e-08	0
GHVFEESQVAGTPMFVVK	4	3	1	A0A384N6H1		1961.98	0	3.093e-10	High	99.53	9.81693e-09	High	61.21	6.64499e-05	0
VPTANVSVVDLTCR	6	6	1	V9HVZ4	C13(Carbamidomethyl)	1530.8	0	6.356e-10	High	99.49	1.0397e-08	High	93.88	3.84091e-08	0
DLATALEQLLQAYPR	3	4	1	B1PL87		1701.92	0	9.934e-10	High	99.4	9.77653e-09	High	58.49	0.000112343	0
AEGSDVANAVLDGADCIMLSGETAK	3	8	2	V9HWB8;A0A024R5Z9	C16(Carbamidomethyl)	2494.15	0	1.284e-14	High	99.39	3.98752e-09	High	131.63	2.9647e-12	0
FSLVGIGGQDLNEGNR	4	5	1	A0A024RDT4		1675.84	0	1.605e-06	High	99.33	1.12597e-08	High	72.77	5.07836e-06	0
APLATGEDDDDEVPDLVENFDEASK	3	1	1	P20290		2691.19	0	8.404e-12	High	99.04	3.5987e-09	High	75.39	7.8771e-07	0
ISGSILNELIGLVR	1	3	1	A8K8U1		1483.89	0	2.336e-08	High	99	2.79481e-09				0
ACANPAAGSVILLENLR	3	1	1	V9HWF4	C2(Carbamidomethyl)	1768.94	0	1.226e-10	High	98.73	9.47151e-09	High	103.24	3.2035e-09	0
LCYVALDFEQEMATAASSSSLEK	21	22	1	Q8WVW5	C2(Carbamidomethyl)	2550.18	0	1.464e-14	High	98.52	6.22176e-09	High	122.41	2.54621e-11	0
HNQLPLVIEFTEQTAPK	4	9	1	A0A024R8S5		1965.05	0	3.615e-09	High	98.46	9.10963e-09	High	83.89	2.60916e-07	0
MSGGWELELNGTEAK	1	4	1	A8K651		1621.76	0	6.89e-09	High	98.4	6.93088e-09				0
TVQLTSSELESTLETLK	2	2	1	E5KNY5		1878.99	0	1.526e-09	High	98.29	1.17786e-08	High	97.9	1.27393e-08	0
VPLLLEEQGVVDYFLR	4	8	1	A0A3B3IRI2		1890.04	0	1.672e-07	High	98.25	7.42881e-09	High	70.66	3.72382e-06	0
VVLDDKDYFLFR	12	4	1	A0A384N6A4		1529.8	0	1.835e-05	High	97.95	1.35154e-08	High	83.15	4.08157e-07	1
SVTEQGAELSNEER	2	8	1	D0PNI1		1548.72	0	2.562e-07	High	97.72	8.42685e-09	High	77.53	8.8037e-07	0
KEDLVFIFWAPESAPLK	9	6	1	G3V1A4		1990.08	0	6.398e-09	High	97.58	9.00844e-09	High	97.06	1.15121e-08	1
AANAAENDFSVSQAEMSSR	2	6	1	A0A1U9X609		1984.87	0	1.965e-10	High	97.48	3.51938e-09	High	83.96	8.23671e-08	0
DLADELALVDVIEDK	2	7	1	V9HWB9		1657.86	0	5.794e-09	High	97.24	2.63752e-08	High	87.29	2.64466e-07	0
TPSSDVLVFDYTK	2	5	2	Q09028;E9PC52		1471.73	0	6.55e-10	High	97.18	1.50652e-08	High	118.49	1.08875e-10	0
IITITGTQDQIQNAQYLLQNSVK	5	6	2	A0A024R228;B4DUQ1		2589.4	0	9.392e-10	High	97	7.56204e-09	High	91.47	2.50568e-08	0
TGSESSQTGTSTTSSR	1	6	1	B4DEP6		1573.7	0	6.356e-08	High	96.95	4.25875e-09				0
QIIISEIISSLPSIVNDK	6	2	2	Q15397;B2RDG4		1969.12	0	6.834e-10	High	96.91	5.07223e-09	High	103.81	1.15207e-09	0
SGGGGGGGLGSGGSIR	1	1	1	P35527		1232.6	0	4.991e-07	High	96.87	1.43193e-08				0
QSTDEEVTSLAK	2	6	1	A0A1W2PPZ5		1307.63	0	1.471e-06	High	96.85	1.51083e-08	High	115.7	1.97424e-10	0
VQGSDSDEEVVVATTR	2	9	1	A0A024RCN6		1691.81	0	3.367e-08	High	96.78	1.49549e-08	High	79.93	7.27126e-07	0
HSQFLGYPITLYLEK	10	6	1	A0A024RD80		1808.96	0	2.178e-10	High	96.71	1.64244e-08	High	77.93	1.22248e-06	0
AFLADPSAFVAAAPVAAATTAAPAAAAAPAK	4	9	1	A0A024RBS2		2752.48	0	6.672e-10	High	96.58	1.00552e-08	High	98.61	6.19056e-09	0
NFILDQTNVSAAAQR	5	16	1	Q00839		1647.85	0	5.134e-09	High	96.56	1.12012e-07	High	105.15	1.55495e-08	0
GVESVFDIMEMEDEER	2	8	1	O75643		1914.81	0	2.467e-09	High	96.54	2.72838e-09	High	117.04	2.44156e-11	0
HYGPGWVSMANAGK	3	2	1	V9HWC6		1474.69	0	6.032e-10	High	96.47	1.2094e-08	High	94.14	2.07387e-08	0
EQLGPVTQEFWDNLEK	2	2	1	F8W696		1932.93	0	3.19e-09	High	96.4	1.82009e-08	High	95.6	2.1359e-08	0
STNGDTFLGGEDFDQALLR	2	7	1	B7Z4V2		2055.96	0	7.939e-11	High	96.38	1.34634e-08	High	124.6	1.90879e-11	0
TIAECLADELINAAK	4	5	1	M0R0F0	C5(Carbamidomethyl)	1631.83	0	4.899e-09	High	96.24	2.2473e-08	High	96.32	2.23079e-08	0
APSLTNDEVEEFR	1	6	1	Q13206		1506.71	0	4.226e-08	High	96.08	1.434e-08				0
TLTAVHDAILEDLVFPSEIVGK	7	4	1	P62081		2367.28	0	2.146e-15	High	96.03	1.50798e-08	High	99.45	6.86114e-09	0
ILDSVGIEADDDR	3	1	1	A0A024RCA7		1417.68	0	4.857e-07	High	96.02	1.48395e-08				0
NMITGTSQADCAVLIVAAGVGEFEAGISK	4	27	1	B4DNE0	C11(Carbamidomethyl)	2909.44	0	1.046e-10	High	96.02	1.76899e-08				0
DAILDALENLTAEELK	4	3	1	Q9ULZ3		1757.92	0	2.065e-08	High	95.98	2.12603e-08	High	71.52	6.29643e-06	0
AGPESDAQYQFTGIK	1	1	1	Q96IX5		1611.77	0	4.177e-09	High	95.97	1.56943e-08				0
SEMESVLAQLDNYGQQELADLFVNYNVK	3	2	1	A0A090N8G0		3217.54	0	1.978e-08	High	95.89	1.39379e-08	High	68.4	7.77647e-06	0
VLLESEQFLTELTR	1	2	1	H0YLA2		1677.9	0	1.028e-06	High	95.8	5.73004e-08				0
SHFEQWGTLTDCVVMR	5	12	1	F8W6I7	C12(Carbamidomethyl)	1965.89	0	2.314e-07	High	95.66	8.29872e-09	High	74.48	1.2957e-06	0
VINEPTAAALAYGLDK	2	6	1	B7Z4V2		1645.88	0	2.298e-09	High	95.57	2.38783e-08	High	99.22	1.02142e-08	0
KVTQLDLDGPK	2	1	1	Q13442		1213.68	0	2.652e-05	High	95.4	2.05199e-08	High	73.32	3.56872e-06	1
TQASSSFQDSSQPAGK	2	1	1	P46087		1625.74	0	5.499e-08	High	95.23	1.24615e-08	High	83.39	1.92191e-07	0
WNTDNTLGTEITVEDQLAR	1	3	1	A0A1L1UHR1		2176.05	0	1.765e-06	High	95.18	5.22588e-08				0
TMLELLNQLDGFEATK	2	2	1	A0A140VJS3		1822.93	0	1.551e-08	High	94.91	3.03317e-08	High	84.12	3.62667e-07	0
IINEPTAAAIAYGLDK	4	21	2	V9HW22;V9HWB4		1659.9	0	6.972e-08	High	94.87	2.59855e-08	High	99.69	8.76375e-09	0
GYATDESTVSSVQGSR	1	4	1	A0A0F7KYT8		1643.75	0	7.986e-08	High	94.77	1.26035e-08				0
DPEEIEKEEQAAAEK	4	5	1	C9J9K3		1715.8	0	4.343e-09	High	94.76	1.70941e-08	High	104.62	1.76368e-09	1
VVVAENFDEIVNNENK	3	5	1	B3KQT9		1832.91	0	6.384e-09	High	94.64	2.65055e-08	High	98.05	1.21345e-08	0
IEWLESHQDADIEDFK	5	1	1	V9HWB4		1974.91	0	1.327e-10	High	94.55	1.53805e-08	High	74.2	1.62151e-06	0
FQDGDLTLYQSNTILR	3	3	1	V9HWE9		1883.95	0	1.353e-10	High	94.52	3.36937e-08	High	113.89	3.88924e-10	0
ALDQASEEIWNDFR	2	7	2	A0A140VJE3;F8VQZ7		1693.78	0	1.216e-07	High	94.44	1.87969e-08	High	84.3	1.96728e-07	0
ILSISADIETIGEILK	4	4	2	A0A024R228;B4DUQ1		1714.99	0	2.24e-07	High	94.17	1.19824e-08	High	68.36	4.87244e-06	0
SQSSDTEQQSPTSGGGK	1	6	1	B4DEP6		1680.73	0	5.632e-07	High	94.16	7.29044e-09				0
VLEEANQAINPK	2	4	1	A0A1X7SBZ2		1325.71	0	1.914e-07	High	94.08	2.63427e-08	High	96.19	1.64338e-08	0
LDNLVAILDINR	2	8	1	B4E022		1368.79	0	3.34e-08	High	93.78	1.64586e-08	High	115.13	1.2184e-10	0
GGSGGSYGGGGSGGGYGGGSGSR	1	2	1	P35527		1791.73	0	6.034e-07	High	93.78	2.72216e-09				0
SLADELALVDVLEDK	4	5	1	Q5U077		1629.86	0	1.81e-09	High	93.65	3.92035e-08	High	95.73	1.92791e-07	0
LTEMETLQSQLMAEK	2	4	1	A0A024R1N1		1751.86	0	7.13e-07	High	93.65	3.15009e-08	High	67.47	1.30088e-05	0
LEGSAPTDVLDSLTTIPELK	1	1	1	Q86UX7		2099.12	0	2.806e-07	High	93.44	3.02762e-08				0
LLVDVDESTLSPEEQK	1	5	1	O75533		1801.91	0	4.327e-06	High	93.39	4.16451e-08				0
EDAQVAAEILEIADTPSGDK	2	4	1	A0A0S2Z2Z6		2072.01	0	3.061e-11	High	93.3	3.26479e-08	High	101	5.97732e-09	0
ALVDELEWEIAQVDPK	2	6	1	F8W031		1854.95	0	1.07e-08	High	93.21	3.61012e-08	High	58.88	0.000100041	0
VPADTEVVCAPPTAYIDFAR	2	3	1	V9HWK1	C9(Carbamidomethyl)	2192.08	0	4.948e-10	High	93.16	3.91761e-08	High	87.71	1.35123e-07	0
GVGIISEGNETVEDIAAR	2	21	1	P05023		1829.93	0	5.874e-09	High	93.1	3.9917e-08	High	80.07	8.05413e-07	0
IILDLISESPIK	2	6	2	A0A024R228;B4DUQ1		1340.81	0	1.835e-06	High	93	1.36574e-08	High	73.14	1.32241e-06	0
VFIMDSCDELIPEYLNFIR	4	3	1	A0A024RD80	C7(Carbamidomethyl)	2374.15	0	9.377e-12	High	92.94	3.6994e-08	High	120.03	7.12064e-11	0
DNYVPEVSALDQEIIEVDPDTK	3	4	1	P08708		2489.2	0	3.338e-08	High	92.94	2.95495e-08	High	79.39	7.42266e-07	0
LNEQYEHASIHLWDLLEGK	5	3	1	Q14444		2295.15	0	1.615e-12	High	92.92	3.69095e-08	High	53.34	0.0003214	0
TQEQLALEMAELTAR	3	1	1	V9HWC0		1703.86	0	1.066e-09	High	92.86	6.40538e-08	High	100.74	1.06218e-08	0
QGFGELLQAVPLADSFR	4	3	1	G3V3M6		1847.97	0	5.395e-09	High	92.8	4.47398e-08	High	36.67	0.0176205	0
TLTLVDTGIGMTK	20	11	2	A0A024RD80;K9JA46		1349.74	0	2.898e-06	High	92.6	8.60306e-08	High	78.34	2.29871e-06	0
LVGQGASAVLLDLPNSGGEAQAK	4	3	1	A0A0S2Z410		2195.17	0	2.166e-08	High	92.57	3.09323e-08	High	79.62	6.00292e-07	0
AAEDDEDDDVDTK	1	13	1	B8ZZQ6		1437.55	0	3.925e-06	High	92.41	1.92329e-09				0
IIGATDSSGELMFLMK	2	5	2	A4D177;B5MD17		1712.86	0	9.471e-08	High	92.39	4.76986e-08	High	53.4	0.000387839	0
MIAGQVLDINLAAEPK	9	18	1	B2R5W2		1682.92	0	1.009e-08	High	92.38	3.47436e-08	High	81.68	4.0956e-07	0
QISNLQQSISDAEQR	2	7	1	H6VRF8		1716.85	0	4.738e-08	High	92.32	5.75588e-08	High	23.32	0.455576	0
GVDLDQLLDMSYEQLMQLYSAR	2	4	1	K7EJ78		2588.23	0	0.0001431	High	92.31	3.21944e-08	High	62.86	2.95812e-05	0
IVAETMNNYLFGER	2	3	1	Q9BYG3		1656.81	0	2.249e-06	High	92.3	4.52232e-08	High	82.07	4.88313e-07	0
LLPVLLSTAQEADPEVR	2	14	1	Q8TEX9		1851.02	0	2.864e-08	High	92.28	2.91936e-08	High	100.81	4.41066e-09	0
KPLVIIAEDVDGEALSTLVLNR	11	8	2	A0A024R3X4;B7Z532		2365.33	0	1.961e-11	High	92.17	9.22239e-09	High	103.11	8.67358e-10	0
MPPYDEQTQAFIDAAQEAR	2	7	1	A0A024R7F1		2181	0	1.052e-09	High	92.04	2.2475e-08	High	72.35	1.88019e-06	0
EQQEAIEHIDEVQNEIDR	3	6	2	A0A024R895;Q5VXV3		2195.03	0	4.448e-12	High	92.02	6.99971e-08	High	103.76	4.76683e-09	0
SYPGSQLDILIDQGK	1	4	1	X6RA14		1633.84	0	1.285e-07	High	92.02	8.35004e-08				0
VALVNDSLSDVTSTTSSR	1	3	1	A8K9U6		1851.94	0	1.107e-09	High	91.89	6.55879e-08				0
GVAINMVTEEDKR	4	4	1	P60842		1461.74	0	1.537e-05	High	91.86	6.35663e-08	High	67.56	1.71091e-05	1
VSGAQEMVSSAK	2	5	1	A0A140VJN8		1193.58	0	3.19e-06	High	91.84	6.64456e-08	High	58.12	0.00015363	0
GHAGSVDSIAVDGSGTK	1	1	1	Q53T99		1557.75	0	1.922e-09	High	91.82	3.89005e-08				0
NQLTSNPENTVFDAK	2	2	1	V9HWB4		1677.81	0	2.165e-07	High	91.75	1.38046e-07	High	88.65	2.81855e-07	0
XVLSGGTTMYPGIADR	5	1	1	A0A2R8YFE2	X1(T)	1638.82	0	1.429e-07	High	91.67	7.90373e-08	High	61.16	9.01873e-05	0
DLLVGPGVELLLTPR	1	4	1	Q92974		1591.95	0	7.455e-07	High	91.57	1.15988e-08				0
NEGSESAPEGQAQQR	2	6	1	P67809		1587.7	0	7.229e-09	High	91.53	1.77877e-08	High	103.85	1.11678e-09	0
LQQELDDLLVDLDHQR	2	2	1	A0A024R1N1		1950	0	3.791e-10	High	91.48	5.16341e-08	High	126.92	1.51207e-11	0
IEIESFYEGEDFSETLTR	5	1	1	V9HWB4		2165	0	3.788e-10	High	91.42	2.82314e-08	High	93.95	1.73974e-08	0
HAVSDPSILDSLDLNEDER	3	3	1	Q53XC0		2125.01	0	2.27e-10	High	91.33	4.71909e-08	High	57.47	0.000113345	0
LQSIGTENTEENR	2	7	1	V9HWN7		1490.71	0	7.878e-07	High	91.17	4.75488e-08	High	92.12	3.82067e-08	0
VLNNMEIGTSLFDEEGAK	2	5	1	V9HWF4		1966.95	0	1.266e-09	High	91.13	5.07254e-08	High	41.34	0.00471558	0
EALLSSAVDHGSDEVK	5	3	1	V9HW96		1656.81	0	3.382e-06	High	91.07	6.1475e-08	High	67.99	1.25177e-05	0
DTNYTLNTDSLDWALYDHLMDFLADR	4	4	1	A8K651		3118.41	0	2.835e-12	High	90.87	2.42266e-08	High	128.85	3.5381e-12	0
GFEVVYMTEPIDEYCVQQLK	3	5	1	A0A024RD80	C15(Carbamidomethyl)	2448.15	0	4.983e-08	High	90.85	4.49356e-08	High	35.25	0.0163151	0
SICTTVLELLDK	1	3	1	P27348	C3(Carbamidomethyl)	1391.75	0	3.563e-05	High	90.82	7.21552e-08				0
LAQEPLGLEVDQFLEDVR	2	8	1	B4E013		2071.07	0	1.76e-10	High	90.74	6.66234e-08	High	116.05	2.20254e-10	0
VYALPEDLVEVNPK	4	4	1	A0A024RDT4		1585.85	0	1.79e-07	High	90.64	6.94698e-08	High	72.75	4.263e-06	0
VLDLVEVLVTK	2	2	1	Q9BQG0		1227.76	0	7.021e-08	High	90.59	2.05585e-08	High	73.89	9.57509e-07	0
VIEASDVVLEVLDAR	2	2	1	A0A024R2Z6		1627.9	0	1.487e-09	High	90.55	6.10126e-08				0
LAAVDATVNQVLASR	2	1	1	A0A384NPU5		1527.85	0	4.839e-08	High	90.19	5.74316e-08	High	36.65	0.0138955	0
GAGTGGLGLAVEGPSEAK	1	6	1	P21333		1570.81	0	3.514e-06	High	90.09	7.93387e-08				0
TDQVIQSLIALVNDPQPEHPLR	4	3	1	A0A024R1A4		2483.34	0	8.78e-11	High	90.08	5.01673e-08	High	115.91	1.28994e-10	0
VETGVLKPGMVVTFAPVNVTTEVK	31	25	3	Q8IUB0;B4DNE0;Q14222		2515.4	0	2.646e-11	High	90.07	2.25831e-08	High	94.74	7.35265e-09	0
GDADQASNILASFGLSAR	2	5	1	A0A0R4J2E8		1792.89	0	9.755e-06	High	90.04	8.23877e-08	High	52.05	0.000474038	0
EFGIDPQNMFEFWDWVGGR	2	7	1	P06744		2330.03	0	2.78e-10	High	90.03	2.2643e-08	High	75.58	6.82051e-07	0
SQIFSTASDNQPTVTIK	2	1	1	V9HWB4		1836.94	0	2.074e-05	High	89.97	2.66233e-07				0
QTTVSNSQQAYQEAFEISK	3	2	1	V9HWD6		2159.04	0	7.38e-09	High	89.87	6.48628e-08	High	97.66	1.41573e-08	0
VLGILAMIDEGETDWK	3	2	1	V9HWB5		1789.9	0	1.391e-08	High	89.86	1.17941e-07	High	93.71	4.91779e-08	0
VDNDENEHQLSLR	9	5	1	A0A0S2Z4G7		1568.73	0	3.976e-09	High	89.72	7.79682e-08	High	115.66	1.98572e-10	0
VDATEESDLAQQYGVR	4	9	1	A0A024R8S5		1780.84	0	4.547e-10	High	89.63	8.98367e-08	High	119.81	7.9242e-11	0
YLVTFSPLMDTQDDPQAIIIWDILTGHK	2	6	1	B4DV79		3230.65	0	3.807e-06	High	89.45	1.04648e-07	High	36.86	0.0189784	0
LLSSFDFFLTDAR	6	8	1	O76021		1531.78	0	1.22e-07	High	89.39	1.06737e-07	High	83.65	4.02392e-07	0
ATENDIANFFSPLNPIR	2	4	1	A0A024QZK8		1918.97	0	5.613e-07	High	89.36	1.00234e-07				0
KPEDVLDDDDAGSAPLK	2	6	1	B4DY23		1784.86	0	1.944e-09	High	89.32	8.58997e-08				0
EYFGGFGEVESIELPMDNK	1	9	1	A0A024RDF4		2160.99	0	1.595e-10	High	89.25	5.25318e-08				0
AMGIMNSFVNDIFER	1	19	2	A0A024RCJ2;A0A024QZZ7	M2(Oxidation); M5(Oxidation)	1775.81	0	2.938e-08	High	89.2	5.98066e-07				0
LEVAEAEEEETSIK	1	11	1	A0A1U9X8U3		1576.76	0	2.538e-06	High	89.13	8.05777e-08				0
EAINVEQAFQTIAR	1	4	1	A0A158RFU6		1589.83	0	5.821e-07	High	89.1	9.97748e-08				0
EEIQETQTPTHSR	1	2	1	Q9BYG3		1555.74	0	1.013e-05	High	89.01	8.81733e-08				0
DESSPYAAMLAAQDVAQR	3	3	1	A0A2R8Y811		1922.89	0	4.602e-09	High	89	1.2092e-07	High	63.78	4.22353e-05	0
VPGVTAIELDEDTGTFR	1	10	1	A0A0F7KYT8		1819.9	0	1.721e-08	High	88.99	1.14889e-07				0
NLPGLVQEGEPFSEEATLFTK	2	7	1	B2R5U1		2306.16	0	1.465e-09	High	88.97	2.2748e-07	High	78.56	1.1403e-06	0
MIINEELMASLDQPTQTVVMHR	2	10	1	B4DVQ5		2556.27	0	2.46e-11	High	88.87	9.43698e-08	High	94.78	2.39515e-08	0
KVPQVSTPTLVEVSR	9	13	1	H0YA55		1639.94	0	3.263e-07	High	88.85	3.6619e-08	High	85.39	8.29625e-08	1
SDALETLGFLNHYQMK	2	8	1	Q6NTA2		1866.91	0	1.513e-08	High	88.83	2.40562e-07				0
TVSLLDENNVSSYLSK	1	1	1	P78527		1768.9	0	9.131e-07	High	88.7	1.15808e-07				0
XGLIDYNQLALTAR	8	15	1	A0A024RB99	X1(T)	1548.85	0	9.312e-06	High	88.68	9.13398e-08	High	76.23	1.74981e-06	0
TSQNSELNNMQDLVEDYK	1	1	1	P35908		2127.96	0	1.594e-06	High	88.58	4.43068e-08				0
IYLTADNLVLNLQDESFTR	3	3	1	J3KPX7		2225.15	0	2.992e-11	High	88.52	1.08195e-07	High	139.36	9.0964e-13	0
FVIGGPQGDAGLTGR	1	2	1	A0A140VJP5		1444.76	0	2.573e-07	High	88.51	1.44593e-07				0
EIVLADVIDNDSWR	2	4	1	E9PBS1		1644.83	0	3.26e-08	High	88.46	1.13478e-07	High	89.71	8.50968e-08	0
NINADEAAAMGAVYQAAALSK	3	10	1	B3KXH0		2079.02	0	5.498e-12	High	88.39	2.1775e-07	High	112.15	9.19791e-10	0
YESSALPSGQLTSLSEYASR	2	9	2	Q9BV61;Q59EK6		2146.03	0	3.349e-09	High	88.35	1.04838e-07	High	62.69	3.75443e-05	0
IPDQLVILDMK	1	4	1	A0A024R6I3		1284.73	0	6.454e-06	High	88.28	9.30196e-08				0
MFVLDEADEMLSR	2	18	2	P60842;Q14240		1555.71	0	2.962e-08	High	88.25	7.69065e-08	High	73.32	2.39311e-06	0
VDSAATSGYEIGNPPDYR	1	4	1	P24666		1911.88	0	3.541e-06	High	88.23	7.37291e-08				0
ALNALCDGLIDELNQALK	2	2	1	A0A384MDW7	C6(Carbamidomethyl)	1971.02	0	1.453e-09	High	88.22	1.25425e-07	High	89.17	1.01206e-07	0
MLSLDFLDDVR	1	4	1	H0YNG3		1323.66	0	4.88e-07	High	88.21	1.13483e-07				0
EDAGDNDDTEGAIGVR	1	4	1	Q53GJ1		1633.71	0	2.118e-06	High	88.21	3.32218e-08				0
LSQILTDFPK	1	5	1	Q8N4P8		1161.66	0	2.527e-05	High	88.19	9.88358e-08				0
SYELPDGQVITIGNER	8	40	3	Q8WVW5;B7Z6P1;Q562R1		1790.9	0	2.89e-09	High	88.18	1.44224e-07	High	81.25	7.13899e-07	0
DNIQGITKPAIR	10	2	1	B2R4R0		1325.76	0	0.0001402	High	88.16	7.50035e-08	High	88.41	7.00147e-08	0
TMLELINQLDGFDPR	2	3	1	A0A140VK70		1761.89	0	2.576e-06	High	88.14	1.84384e-07	High	96.2	2.875e-08	0
FSPLTTNLINLLAENGR	1	3	1	P48047		1873.02	0	5.852e-08	High	88.04	2.33749e-07				0
ITSEAEDLVANFFPK	2	7	1	V9HWJ8		1680.86	0	2.177e-06	High	87.91	1.44009e-07				0
DAEDAMDAMDGAVLDGR	2	6	1	J3QL05		1751.73	0	2.893e-10	High	87.9	3.05711e-08	High	104.29	7.37336e-10	0
EAMEDGEIDGNK	5	6	1	A0A024R4A0		1307.55	0	5.422e-06	High	87.89	1.6987e-08	High	45.22	0.000314135	0
DVQGTDASLDEELDR	2	2	1	Q9UJZ1		1662.75	0	3.693e-06	High	87.85	4.97099e-08	High	85.9	6.55451e-08	0
VIQGDGVDINTLQEIVEGMK	2	1	1	A0A024R718		2158.11	0	3.987e-10	High	87.84	1.28837e-07	High	119.01	9.77191e-11	0
TLDDDELAEYDLDK	1	9	1	B4DJV5		1654.73	0	1.564e-07	High	87.76	4.72334e-08				0
YVASYLLAALGGNSSPSAK	2	1	1	A0A024RCA7		1868.98	0	7.696e-10	High	87.75	1.29268e-07				0
VEYTLGEESEAPGQR	2	11	1	E9PGM1		1664.78	0	1.509e-07	High	87.71	8.99693e-08	High	58.35	7.51559e-05	0
NEEDEGHSNSSPR	2	4	1	A0A024RDF4		1457.59	0	4.987e-07	High	87.69	1.32768e-08				0
TTEPGVTGLLLAVEGPAAK	2	3	1	Q14690		1824.02	0	1.177e-10	High	87.6	7.41172e-08	High	101.99	2.46957e-09	0
IQVIDISMILAEAIR	2	8	1	B1ALA9		1684.97	0	5.311e-09	High	87.6	7.03809e-08				0
DPVQEAWAEDVDLR	5	7	2	V9HWB8;A0A024R5Z9		1642.77	0	7.946e-09	High	87.54	1.50649e-07	High	99.15	1.04531e-08	0
IFDIDEAEEGVK	2	2	1	Q6IBR8		1364.66	0	3.867e-06	High	87.5	5.32417e-07	High	71.2	2.2799e-05	0
LSEIDVSSEGVK	1	2	1	A0A024QZ77		1262.65	0	8.625e-06	High	87.48	1.70431e-07				0
VGEVTYVELLMDAEGK	4	6	1	A0A087X0X3		1752.87	0	4.752e-08	High	87.46	1.39451e-07	High	81.52	5.51422e-07	0
GEMMDLQHGSLFLR	4	6	1	V9HWB9		1633.78	0	1.404e-07	High	87.46	1.35233e-07	High	68.28	1.16869e-05	0
QAVTNPNNTFYATK	2	8	1	B7Z4V2		1568.77	0	2.517e-06	High	87.39	1.37248e-07	High	87.1	1.46726e-07	0
TMLELLNQLDGFDSR	2	2	1	Q53HB3		1751.87	0	5.059e-07	High	87.37	1.40722e-07	High	67.41	1.35801e-05	0
DQQEAALVDMVNDGVEDLR	2	6	1	V9HWE9		2116.99	0	3.818e-12	High	87.35	1.38058e-07	High	156.7	1.62592e-14	0
DSLLQDGEFSMDLR	5	2	1	P07737		1625.75	0	2.212e-07	High	87.27	9.2906e-08	High	103.04	2.44323e-09	0
LDLLSDTNMVDFAMDVYK	2	7	1	P60228		2089.99	0	4.688e-10	High	87.24	1.19982e-07	High	107.28	1.15982e-09	0
SLAGSSGPGASSGTSGDHGELVVR	3	15	1	P29692		2185.05	0	2.547e-14	High	87.11	1.4026e-07	High	96.19	1.79245e-08	0
MALELLTQEFGIPIER	3	1	1	P49588		1859.99	0	2.302e-06	High	86.9	1.73446e-07	High	81.15	6.15808e-07	0
NNQGTVNWSVDDIVK	2	5	1	A8K7D9		1688.83	0	1.476e-06	High	86.8	1.72889e-07	High	60.77	6.78817e-05	0
SSGPTSLFAVTVAPPGAR	4	8	1	Q00839		1714.92	0	3.411e-07	High	86.72	1.79189e-07	High	86.38	1.97464e-07	0
TPMENIGLQDSLLSR	1	8	1	A0A0S2Z4T1		1673.86	0	2.3e-09	High	86.7	2.07596e-07				0
VWLDPNETNEIANANSR	3	5	1	Q8IWR8		1942.93	0	5.568e-10	High	86.6	1.37173e-07	High	104.7	2.11439e-09	0
ELESQISELQEDLESER	2	4	1	A0A024R1N1		2033.96	0	4.058e-11	High	86.54	9.99297e-08	High	123.85	2.00073e-11	0
EDGTFYEFGEDIPEAPER	2	2	1	O43776		2100.91	0	4.047e-06	High	86.31	3.05218e-08	High	58.52	1.96144e-05	0
IPNPDFFEDLEPFR	3	1	1	P27824		1735.84	0	4.192e-08	High	86.27	1.73613e-07	High	81.06	5.66811e-07	0
EEASGSSVTAEEAK	2	2	1	P13010		1394.63	0	1.358e-07	High	86.23	1.05537e-07	High	76.45	9.19446e-07	0
IYVDDGLISLQVK	1	7	2	V9HWB8;A0A024R5Z9		1462.82	0	1.272e-07	High	86.18	1.20254e-07				0
QSSGASSSSFSSSR	2	21	1	A0A2R8Y5G6		1361.59	0	5.791e-08	High	86.09	5.73266e-08	High	91.93	1.4331e-08	0
GHNGWVTQIATTPQFPDMILSASR	3	16	1	E9KL35		2627.31	0	1.424e-12	High	86.07	1.99468e-07	High	88.67	1.10974e-07	0
ELLESNFTLVGDDGTNK	2	1	1	Q96A33		1851.9	0	1.205e-06	High	86.02	1.95277e-07	High	37.62	0.013432	0
SLFSSIGEVESAK	2	2	1	Q15717		1353.69	0	1.092e-06	High	86.01	1.81192e-07	High	51.9	0.000468099	0
IMQSSSEVGYDAMAGDFVNMVEK	4	5	1	A0A024R3X4		2508.11	0	2.649e-08	High	86.01	6.19009e-08	High	39.94	0.00232693	0
VALIGSPVDLTYTYDHLGDSPK	2	3	1	B4DJ81		2361.2	0	1.982e-09	High	85.98	3.4332e-07	High	81.19	5.77088e-07	0
LCLISTFLEDGIR	1	6	1	Q5T8U5	C2(Carbamidomethyl)	1536.81	0	3.878e-06	High	85.93	2.0562e-07				0
NLGSINTELQDVQR	2	2	1	O75396		1586.82	0	9.609e-08	High	85.69	2.3268e-07	High	90.08	8.38904e-08	0
QETELSPEMISSGSWR	2	4	1	Q6IBR2		1836.84	0	1.11e-07	High	85.69	1.06426e-07	High	85.92	1.07077e-07	0
IVLTNPVCTEVGEK	2	2	1	P41091	C8(Carbamidomethyl)	1558.82	0	9.05e-07	High	85.58	3.19443e-07	High	42.59	0.00631776	0
TIGTGLVTNTLAMTEEEK	2	2	1	P49411		1907.97	0	1.288e-10	High	85.57	2.41834e-07	High	110.86	7.13706e-10	0
LLDAVDTYIPVPAR	2	2	1	P49411		1542.85	0	9.211e-07	High	85.55	2.0074e-07	High	84.95	2.18804e-07	0
TGDDYIAIGADEEELGSQIEEAIYQEIR	2	4	1	A0A1W2PPZ5		3127.47	0	7.624e-08	High	85.51	1.21615e-07	High	68.77	5.56178e-06	0
QAGEVTYADAHK	3	9	2	Q59GY3;A8K644		1289.61	0	3.656e-07	High	85.45	1.64931e-07	High	91.7	3.63057e-08	0
GNPTVEVDLFTSK	6	8	1	A0A024R4F1		1406.72	0	8.625e-07	High	85.36	2.75645e-07	High	106.35	2.25367e-09	0
ELAQQVQQVADDYGK	1	5	1	A0A1X7SBZ2		1691.83	0	2.182e-07	High	85.32	2.35453e-07				0
EVGDGTTSVVIIAAELLK	4	5	1	P17987		1815.02	0	1.217e-06	High	85.31	1.23666e-07	High	81.51	3.51746e-07	0
DLTLDQAYSYAVENAK	1	3	1	A0A024R6K8		1800.87	0	1.172e-07	High	85.07	1.93704e-07				0
LNDLEDALQQAK	1	7	1	H6VRF8		1357.7	0	2.468e-06	High	84.98	3.16893e-07				0
HLEINPDHSIIETLR	6	4	1	K9JA46		1786.95	0	1.038e-10	High	84.88	2.89815e-07	High	72.4	5.05812e-06	0
YINENLIVNTDELGR	2	4	1	P17987		1762.91	0	1.757e-08	High	84.78	3.13199e-07	High	88.95	1.14233e-07	0
SDIGEVILVGGMTR	1	8	1	B7Z4V2		1446.77	0	1.815e-05	High	84.76	3.12807e-07				0
VPQVSTPTLVEVSR	7	13	1	H0YA55		1511.85	0	2.905e-07	High	84.7	1.83992e-07	High	82.47	3.07468e-07	0
ALEESNYELEGK	1	1	1	P13645		1381.65	0	1.033e-05	High	84.68	5.30016e-07				0
GEATVSFDDPPSAK	2	11	2	Q59H57;A0A075B7D9		1420.66	0	3.068e-07	High	84.58	3.58091e-07	High	59.91	0.000109138	0
LVLPSLLAALEEESWR	4	3	1	E1NZA1		1826.01	0	2.986e-09	High	84.54	1.81054e-07	High	90.56	4.17536e-08	0
SIVEEIEDLVAR	2	5	1	B2RE46		1372.74	0	3.514e-07	High	84.54	3.19744e-07	High	81.47	6.55112e-07	0
HSGNITFDEIVNIAR	7	1	1	P30050		1685.87	0	9.98e-06	High	84.54	2.99705e-07	High	76.77	1.6683e-06	0
SQNVMAAASIANIVK	2	4	1	P17987		1516.82	0	4.148e-08	High	84.47	3.87998e-07	High	75.81	2.84334e-06	0
QDPGDNWEEGGGGGGGMEK	1	8	1	D3DND1		1876.75	0	2.417e-07	High	84.44	1.18717e-08				0
DLSEVSETTESTDVK	1	1	1	P41227		1639.76	0	1.141e-06	High	84.43	1.73979e-07				0
LHAGATNEGVEIVLQCLDVMLTK	1	3	1	A8K905	C16(Carbamidomethyl)	2511.3	0	3.838e-10	High	84.29	2.27718e-07				0
VNPTVFFDIAVDGEPLGR	21	7	1	A8K486		1946.01	0	9.397e-10	High	84.28	3.05505e-07	High	118.74	1.12742e-10	0
VVSEDFLQDVSASTK	2	3	1	B4E0E1		1624.81	0	4.689e-08	High	84.19	2.98565e-07	High	76.5	1.75404e-06	0
EPPTDVTPTFLTTGVLSTLR	2	2	1	A0A140VJK6		2145.15	0	2.495e-08	High	84.03	2.98304e-07	High	60.61	6.10445e-05	0
QVLLSAAEAAEVILR	10	3	1	V9HW96		1582.92	0	4.919e-06	High	84.02	1.26016e-07	High	64.07	1.20265e-05	0
DELILEGNDIELVSNSAALIQQATTVK	2	5	1	Q53Z07		2884.52	0	2.099e-07	High	84.01	1.8946e-07	High	71.37	3.4248e-06	0
LVINGNPITIFQER	4	4	1	V9HVZ4		1613.9	0	1.06e-07	High	84	2.55784e-07	High	75.77	1.68709e-06	0
VLNSYWVGEDSTYK	4	6	1	A0A024R2Q4		1660.78	0	9.566e-07	High	83.91	1.98344e-07	High	74.95	1.72101e-06	0
LNLVEAFVEDAELR	3	17	1	V9H019		1617.85	0	7.474e-06	High	83.89	3.43601e-07	High	84.9	2.73598e-07	0
ETDLLLDDSLVSIFGNR	1	2	1	V9HW35		1906.98	0	2.78e-06	High	83.86	3.47627e-07				0
DTDIVDEAIYYFK	2	6	1	B2R4D5		1591.76	0	1.591e-06	High	83.82	2.89845e-07	High	67.44	1.24859e-05	0
DFFQSYGNVVELR	2	6	1	Q5U0Q1		1573.77	0	1.797e-06	High	83.69	3.20458e-07	High	79.95	7.688e-07	0
LPIGDVATQYFADR	1	5	1	Q53HV2		1565.79	0	4.454e-09	High	83.67	1.12818e-06				0
LQMEQQQQLQQR	2	2	1	Q549C5		1557.79	0	3.529e-05	High	83.65	3.82542e-07	High	72.06	5.51669e-06	0
VEAVNMAEGIIHDTETK	6	6	1	B7Z4V2		1856.91	0	1.242e-09	High	83.6	3.80424e-07	High	75.28	2.58089e-06	0
MSVQPTVSLGGFEITPPVVLR	14	7	2	A0A0S2Z4G7;Q9NX34		2227.23	0	1.224e-09	High	83.58	2.13564e-07	High	112.75	2.46861e-10	0
FNADEFEDMVAEK	2	6	1	F8W7C6		1544.66	0	6.154e-08	High	83.57	8.28536e-08	High	92.37	1.09222e-08	0
DIDIEDLEELDPDFIMAK	1	4	1	J9R021		2121	0	2.822e-07	High	83.57	2.64165e-07				0
GIDVQQVSLVINYDLPTNR	5	8	2	P60842;Q14240		2144.14	0	8.846e-09	High	83.52	3.16133e-07	High	109.2	8.40984e-10	0
FLEESVSMSPEER	2	3	1	A0A140VJZ4		1539.7	0	1.681e-06	High	83.52	1.72295e-07	High	71.73	2.93079e-06	0
NAPAIIFIDELDAIAPK	5	3	1	V9HW80		1811	0	9.291e-12	High	83.48	2.14276e-07	High	105.61	1.31212e-09	0
GVMLAVDAVIAELK	9	7	1	A0A024R3X4		1428.82	0	1.154e-07	High	83.46	2.71392e-07	High	83.47	2.53676e-07	0
VLSVDWTDTGLLLSGGADNK	1	2	1	Q53T99		2061.05	0	3.322e-06	High	83.46	3.67866e-07				0
EAEAAIYHLQLFEELR	7	6	1	V9HWB8		1931.99	0	6.858e-10	High	83.39	9.25447e-07	High	43.03	0.0100642	0
ADLEMQIESLTEELAYLK	3	1	1	P13645		2096.05	0	5.131e-07	High	83.39	3.66743e-07				0
TTEMETIYDLGTK	2	5	1	Q9Y230		1501.71	0	1.825e-06	High	83.34	2.91508e-07	High	77.24	1.23663e-06	0
AVTEQGAELSNEER	2	3	1	P27348		1532.72	0	2.049e-07	High	83.21	2.8604e-07	High	90.84	4.94895e-08	0
MFTAGIDLMDMASDILQPK	2	5	1	A0A384MR44		2097.01	0	1.381e-07	High	83.21	3.41672e-07				0
GQNDLMGTAEDFADQFLR	4	4	1	Q5T8U5		2027.92	0	9.921e-10	High	83.18	1.63485e-07	High	81.4	2.55726e-07	0
YYTEFPTVLDITAEDPSK	2	1	1	O14929		2089	0	3.407e-08	High	83.18	2.85378e-07	High	70.88	4.79334e-06	0
LGGTIDDCELVEGLVLTQK	2	5	1	P50991	C8(Carbamidomethyl)	2060.08	0	1.447e-08	High	83.15	4.19777e-07	High	87.95	1.33711e-07	0
EYQLNDSAAYYLNDLER	1	5	1	P04899		2076.96	0	3.019e-07	High	83.13	2.11101e-07				0
AVTELNEPLSNEDR	2	1	1	A0A024R1K7		1586.77	0	4.494e-08	High	83.07	3.1933e-07	High	73.03	3.34728e-06	0
NLNPEDIDQLITISGMVIR	4	8	1	B4DLA6		2141.14	0	4.122e-08	High	83.06	3.57881e-07	High	94.01	2.79226e-08	0
LTDISVTDPEK	1	1	1	Q9Y333		1217.63	0	3.873e-05	High	83.05	6.39626e-07				0
LDVTSVEDYK	1	13	1	Q9BU08		1168.58	0	0.0002137	High	83	3.28779e-07				0
GFGYAEFEDLDSLLSALSLNEESLGNR	3	9	1	B4DEP6		2946.4	0	6.086e-13	High	82.97	3.36104e-07	High	144.6	2.27633e-13	0
TVNELQNLSSAEVVVPR	2	1	1	O00425		1855	0	2.241e-09	High	82.97	3.39889e-07	High	95	2.15509e-08	0
LIAPVAEEEATVPNNK	3	5	1	Q5U077		1694.9	0	1.099e-07	High	82.94	3.66129e-07	High	81.89	4.58177e-07	0
PGGLLLGDVAPNFEANTTVGR	1	2	1	V9HWC7		2098.1	0	2.424e-09	High	82.87	3.34121e-07				0
LVTMQIWDTAGQER	2	5	1	A0A158RFU6		1647.82	0	1.461e-05	High	82.83	2.78865e-06	High	83.32	2.47389e-06	0
FSGSGSGTDFTLR	1	1	1	A0A0X9V9B3		1331.62	0	3.444e-07	High	82.7	2.45692e-07				0
ISDSVLVDIK	3	10	1	Q9BU08		1088.62	0	3.659e-05	High	82.65	4.24007e-07	High	54.35	0.000285011	0
ILLANFLAQTEALMR	3	6	1	P06744		1703.96	0	8.299e-08	High	82.63	2.48866e-07	High	51.31	0.000286597	0
LSEQELQFR	1	8	1	Q16891		1149.59	0	0.0007081	High	82.6	4.59416e-07				0
ENEVEEVKEEGPK	4	5	2	Q8NC51;Q5VU21		1515.72	0	1.883e-06	High	82.54	6.09561e-07	High	82.15	6.95482e-07	1
QAFDDAIAELDTLNEDSYK	2	3	1	A0A024R1K7		2157.98	0	4.774e-08	High	82.49	7.07647e-07	High	54.09	0.000491912	0
ENAYDLEANLAVLK	1	4	1	B4DVD7		1562.8	0	5.263e-05	High	82.43	5.39762e-07				0
LALADAGDTVEDANFVEAMADAGILR	3	7	1	B4E266		2648.3	0	2.145e-11	High	82.39	4.16137e-07	High	121.32	5.42729e-11	0
GILAADESTGSIAK	2	5	1	V9HWN7		1332.7	0	5.959e-07	High	82.39	6.86929e-07	High	64.08	4.92069e-05	0
DGTVLCELINALYPEGQAPVK	4	2	1	A0A384MTL2	C6(Carbamidomethyl)	2287.17	0	1.011e-06	High	82.38	4.45134e-07	High	55.04	0.00022544	0
DELHIVEAEAMNYEGSPIK	21	4	1	A0A0S2Z4G7		2145.02	0	9.32e-13	High	82.32	4.0678e-07	High	99.81	6.89515e-09	0
YGPADVEDTTGSGATDSK	2	3	1	A0A024R3W7		1770.77	0	2.005e-08	High	82.31	1.02811e-07				0
ISGLIYEETR	14	3	1	B2R4R0		1180.62	0	1.916e-05	High	82.17	5.02074e-07	High	71.26	6.06765e-06	0
AIADTGANVVVTGGK	5	4	1	P50990		1372.75	0	4.641e-08	High	82.15	5.60774e-07	High	84.92	2.9811e-07	0
DAGQISGLNVLR	2	6	1	B7Z4V2		1242.68	0	5.549e-06	High	82.09	5.26859e-07	High	56.45	0.000188871	0
DFLDEYIFLAVGR	2	22	1	A0A2R8Y5G6		1557.8	0	2.875e-07	High	82.05	6.76752e-07	High	73.19	4.82372e-06	0
GHQLLEEVTQGDMSAADTFLSDLPR	3	2	1	Q8IY81		2730.31	0	1.329e-08	High	82.05	4.01061e-07	High	66.64	1.3624e-05	0
EEVVTVETWQEGSLK	4	3	1	V9HWE9		1733.87	0	2.566e-06	High	82.05	6.55233e-07	High	49.25	0.00123426	0
IGDFGLVTSLK	3	3	1	Q8IW76		1149.65	0	1.583e-06	High	82.01	3.58189e-07	High	56.56	0.000123096	0
QQSEEDLLLQDFSR	1	2	1	C9JA28		1707.82	0	2.049e-06	High	81.95	5.84649e-07				0
FSVGGMTDVAEIK	1	9	1	K7EJE8		1353.68	0	2.879e-06	High	81.93	4.49488e-07				0
EGTYDGSWALADVMSQLK	1	5	1	B3GQE6		1970.91	0	3.613e-06	High	81.91	2.97606e-07				0
ACQSIYPLHDVFVR	4	8	1	P61247	C2(Carbamidomethyl)	1704.86	0	4.631e-07	High	81.76	5.99126e-07	High	66.46	2.09337e-05	0
EESAASGGAAYTK	1	6	2	A0A3B3ITZ9;Q05D20		1241.57	0	1.092e-05	High	81.73	1.85986e-07				0
AYLPVNESFGFTADLR	7	3	1	A0A384N6H1		1799.9	0	2.173e-07	High	81.69	5.3737e-07	High	68.74	1.03653e-05	0
GVEGLIDIENPNR	1	1	1	Q13442		1425.74	0	1.327e-05	High	81.66	5.47236e-07				0
LSDFNDITNMLLLK	2	1	1	P78527		1636.86	0	9.957e-09	High	81.61	5.34591e-07	High	97.98	1.22919e-08	0
GTDLWLGVDALGLNIYEK	1	14	1	E7EQR4		1977.04	0	1.764e-07	High	81.56	4.55946e-07				0
SEISENTDASGK	1	5	1	F8VRN8		1237.56	0	2.987e-06	High	81.55	2.39346e-07				0
GVVDSEDIPLNLSR	6	18	3	Q9BV61;K9JA46;A0A024RD80		1513.79	0	9.883e-08	High	81.44	5.93257e-07	High	84.81	2.60827e-07	0
QAQIEVVPSASALIIK	3	3	1	P30050		1666.98	0	1.128e-08	High	81.41	1.47806e-07	High	56.67	4.25174e-05	0
TSFTPVGDVFELNFMNVK	2	3	1	B2RE46		2045.01	0	8.238e-10	High	81.3	5.17805e-07	High	95.99	1.76489e-08	0
EDGLAQQQTQLNLR	2	2	1	P49327		1613.83	0	7.902e-06	High	81.3	6.48276e-07	High	71.69	5.74301e-06	0
YDDPPDWQEILTYFR	2	4	1	P61221		1957.9	0	2.348e-08	High	81.29	2.76403e-07	High	82.16	2.27442e-07	0
LQMEAPHIIVGTPGR	7	14	1	P60842		1618.88	0	1.465e-08	High	81.23	5.54093e-07	High	101.97	4.36155e-09	0
TGSQGQCTQVR	1	1	1	B2R4R9	C7(Carbamidomethyl)	1221.57	0	2.66e-06	High	81.21	3.97716e-07				0
DQVANSAFVER	2	6	1	K9JA46		1235.6	0	0.0001159	High	81.2	5.64761e-07	High	50.94	0.000550476	0
SEGALELADVSNELPGLK	2	1	1	Q08J23		1841.96	0	2.362e-09	High	81.15	5.82427e-07	High	109.95	7.44017e-10	0
KGESQTDIEITR	2	5	1	B3KX11		1376.71	0	5.142e-08	High	81.14	7.2106e-07	High	65.02	2.99036e-05	1
YISPDQLADLYK	2	3	1	A0A024R4F1		1425.73	0	4.262e-07	High	81.06	6.33795e-07	High	94.96	2.59632e-08	0
LEQELFSGGNTGINFEK	2	24	1	A0A2R8Y5G6		1882.92	0	3.97e-06	High	81.04	1.83972e-06	High	80.23	2.05854e-06	0
STGEAFVQFASQEIAEK	4	11	2	A0A384MDT2;A0A384MEJ3		1841.89	0	4.316e-09	High	81	5.21874e-07	High	87	1.28794e-07	0
CLELFTELAEDKENYK	4	7	1	K9JA46	C1(Carbamidomethyl)	2001.95	0	7.328e-10	High	80.97	5.27491e-07	High	87.69	1.11491e-07	1
MSVDAVEIETLR	1	10	1	X5D2J9		1362.7	0	2.311e-06	High	80.85	1.0907e-06				0
LIVDEAINEDNSVVSLSQPK	3	1	1	V9HW80		2170.12	0	3.194e-08	High	80.84	6.90628e-07	High	63.14	3.87988e-05	0
ISSIQSIVPALEIANAHR	4	7	2	A0A024R3X4;B7Z532		1919.07	0	2.027e-09	High	80.77	3.25799e-07	High	74	1.55262e-06	0
VLDNYLTSPLPEEVDETSAEDEGVSQR	2	3	1	A0A1U9X8Y4		2992.39	0	4.484e-07	High	80.74	3.62212e-07	High	49.23	0.000535504	0
GEETPVIVGSALCALEGR	2	2	1	P49411	C13(Carbamidomethyl)	1857.94	0	4.808e-10	High	80.73	6.76223e-07	High	97.17	1.54453e-08	0
DASDDLDDLNFFNQK	2	3	1	Q6IBR8		1756.77	0	1.135e-06	High	80.71	2.06775e-07	High	62.25	1.52787e-05	0
MMDYLQGSGETPQTDVR	2	8	1	A0A024R592		1927.86	0	0.0001044	High	80.71	2.75559e-07	High	50.97	0.00019316	0
TAFDEAIAELDTLNEDSYK	2	4	1	P27348		2144.99	0	1.103e-09	High	80.61	4.2188e-07				0
LISQIVSSITASLR	3	16	3	B3KT06;P68366;Q53GA7		1487.88	0	2.444e-07	High	80.49	2.83624e-07	High	43.53	0.00132417	0
DNHLLGTFDLTGIPPAPR	4	1	1	V9HWB4		1934.02	0	1.378e-10	High	80.45	1.11164e-06	High	87.76	2.06269e-07	0
AFADAMEVIPSTLAENAGLNPISTVTELR	2	5	1	P50991		3030.55	0	2.713e-09	High	80.39	7.03867e-07	High	48.85	0.000663963	0
LEGDSTDLSDQIAELQAQIAELK	1	4	1	A0A024R1N1		2487.26	0	4.025e-07	High	80.39	7.40432e-07				0
IGGDAGTSLNSNDYGYGGQK	2	9	1	B4E0X8		1973.89	0	2.89e-06	High	80.34	2.5383e-07	High	59.63	2.98911e-05	0
DIISIAEDEDLR	2	5	1	A0A024R1N4		1388.7	0	5.977e-06	High	80.33	1.10339e-06	High	77.77	1.98609e-06	0
IFVQGIIWDINSFDQWGVELGK	2	7	1	P06744		2564.32	0	1.294e-07	High	80.3	7.50803e-07				0
EHNGQVTGIDWAPESNR	4	9	1	A4D275		1909.88	0	5.246e-12	High	80.29	4.663e-07	High	95.09	1.4372e-08	0
VPLSEFDFSWSK	1	3	1	A0A024RAH8		1441.7	0	1.714e-06	High	80.29	8.70395e-07				0
VVIGMDVAASEFFR	14	3	1	A0A024R4F1		1540.78	0	2.438e-08	High	80.19	7.1311e-07	High	88.38	1.08763e-07	0
DSGGPVLQFDYEAVANR	1	5	1	Q6PJJ2		1837.87	0	3.397e-06	High	80.19	5.54215e-07				0
SSEMPELTSMHTLLLR	4	1	1	P05164		1844.93	0	5.655e-08	High	80.15	9.35137e-07	High	99.4	1.0718e-08	0
MDLNSEQAEQLER	2	1	1	Q52LJ0		1562.71	0	4.783e-08	High	80.12	8.32672e-07	High	123.43	3.59976e-11	0
AALEAQNALHNMK	1	5	1	E9PQK4		1410.71	0	9.949e-06	High	80.06	9.19706e-07				0
NAEPLINLDVNNPDFK	2	4	1	Q549M8		1812.92	0	3.838e-08	High	79.93	9.76615e-07	High	50.89	0.000775598	0
TLGVDLVALATR	1	3	1	Q53SY7		1228.73	0	2.419e-05	High	79.93	4.50706e-07				0
IVDDWANDGWGLK	2	1	1	P27824		1488.71	0	3.341e-08	High	79.85	6.01935e-07	High	79.06	7.22021e-07	0
ATDLGGTSQAGTSQR	1	4	1	A8K9U6		1449.7	0	7.721e-06	High	79.85	6.98721e-07				0
AMLSGPGQFAENETNEVNFR	2	2	1	E5RHG8		2211.02	0	9.067e-09	High	79.83	6.4839e-07	High	105.57	1.8817e-09	0
EENGVLVLNDANFDNFVADK	1	2	1	A0A090N8Y2		2223.06	0	9.074e-08	High	79.78	1.073e-06				0
FGGSGSQVDSAR	2	4	1	Q13200		1167.54	0	2.211e-06	High	79.77	5.43009e-07	High	83.53	2.28458e-07	0
VFIGNLNTLVVK	3	27	1	B2R5W2		1316.8	0	4.67e-06	High	79.75	1.9914e-07	High	46.06	0.000464517	0
GLLSDSMTDVPVDTGVAAR	2	5	1	Q6FGS1		1903.95	0	4.129e-11	High	79.74	8.23876e-07	High	93.83	3.21471e-08	0
DLYNWLEVEFNPLK	2	7	1	J9R021		1779.9	0	2.154e-07	High	79.74	1.32075e-06	High	69.89	1.20822e-05	0
EQVANSAFVER	2	6	1	A0A024RD80		1249.62	0	0.0002086	High	79.66	1.08143e-06	High	43.28	0.00437941	0
EANNFLWPFK	2	4	1	P18124		1265.63	0	0.0001883	High	79.63	8.902e-07	High	74.45	2.95572e-06	0
GTEDFIVESLDASFR	3	7	1	C9J3L8		1685.81	0	2.309e-07	High	79.59	7.5117e-07	High	59.53	7.54935e-05	0
QGLNGVPILSEEELSLLDEFYK	3	2	1	Q14444		2493.28	0	4.488e-10	High	79.59	7.48423e-07	High	34.98	0.0214757	0
ALESDMAPVLIMATNR	2	3	1	Q9Y230		1731.88	0	1.971e-08	High	79.5	9.64936e-07	High	58.26	0.00013062	0
DMIILPEMVGSMVGVYNGK	3	8	1	K7EJ78		2053.02	0	3.655e-07	High	79.49	8.99122e-07	High	48.22	0.0011744	0
IVLLDSSLEYK	1	6	1	B3KX11		1279.72	0	4.054e-05	High	79.46	5.90547e-07				0
DISEASVFDAYVLPK	1	2	1	A0A024RB14		1653.84	0	5.882e-07	High	79.44	1.03979e-06				0
GVAASAGSSGENKK	1	8	1	C9J8M3		1262.64	0	8.675e-05	High	79.43	1.01311e-06				1
VDNMIIQSISLLDQLDK	2	4	1	A8K9K6		1945.04	0	4.417e-07	High	79.41	7.56039e-07				0
ASGNYATVISHNPETK	7	4	1	P62917		1688.83	0	4.275e-07	High	79.37	9.37029e-07	High	70.92	6.582e-06	0
LTLDTIFVPNTGK	1	5	1	Q9Y277		1418.79	0	2.822e-07	High	79.37	7.28351e-07				0
LLLQGEADQSLLTFIDK	2	1	1	P78527		1904.04	0	1.046e-07	High	79.22	8.16177e-07	High	78.61	9.44077e-07	0
IIPGFMCQGGDFTR	2	8	1	A8K486	C7(Carbamidomethyl)	1598.74	0	5.205e-06	High	79.17	1.09983e-06	High	51.19	0.000667947	0
MSATFIGNSTAIQELFK	6	12	1	P68371		1857.95	0	8.756e-07	High	79.15	9.63219e-07	High	83.77	3.37906e-07	0
VVDSMEDEVQR	2	3	1	Q6IBR2		1306.6	0	5.906e-07	High	79.13	3.57376e-07	High	67.19	5.57677e-06	0
GGGGGQDNGLEGLGNDSR	4	4	1	A0A024QZD5		1659.74	0	3.032e-08	High	79.1	3.34633e-07	High	69.63	2.91289e-06	0
TNADTDGMVK	2	4	1	B4DFL1		1051.47	0	0.0002166	High	79.08	4.44941e-07	High	67.96	9.42939e-06	0
YSNEDTLSVALPYFWEHFDK	2	2	1	Q53YD7		2461.14	0	1.325e-09	High	79.04	5.83152e-07	High	37.22	0.0088671	0
VQHQDALQISDVVMASLLR	1	5	1	B2RBR9		2123.13	0	3.824e-08	High	78.91	8.04589e-07				0
QGGGGGGGSVPGIER	2	7	1	A0A087X0X3		1284.63	0	2.656e-06	High	78.88	7.6034e-07	High	71.11	4.55384e-06	0
VFSATLGLVDIVK	3	3	1	B4E0E1		1361.81	0	1.92e-07	High	78.84	2.36417e-07	High	22.53	0.101083	0
GENLVSMTVEGPPPK	3	10	1	J3QLE5		1554.78	0	2.922e-06	High	78.83	1.34649e-06	High	69.12	1.28401e-05	0
TTGFGMIYDSLDYAK	2	6	1	A0A2R8Y849		1681.78	0	3.424e-07	High	78.8	6.71652e-07	High	63.99	2.12481e-05	0
TAVVVGTITDDVR	6	9	1	G3V203		1345.73	0	4.463e-07	High	78.76	1.63912e-06	High	67.94	1.95966e-05	0
LTQDQDVDVK	3	9	1	B4DDF7		1160.58	0	8.548e-05	High	78.73	1.85679e-06	High	61.16	0.000103585	0
AVFVDLEPTVIDEVR	5	19	2	B3KT06;Q53GA7		1701.91	0	7.394e-09	High	78.68	1.17224e-06	High	89.73	9.32189e-08	0
GQYISPFHDIPIYADK	4	2	1	V9HWB5		1863.93	0	8.202e-07	High	78.48	1.20975e-06	High	61.38	6.32441e-05	0
KGDEVDGVDEVAK	2	6	1	B4E0E1		1360.66	0	1.369e-10	High	78.47	1.39459e-06	High	86.24	2.20095e-07	1
QFMAETQFTSGEK	1	3	1	Q14444		1503.68	0	1.84e-07	High	78.43	5.11752e-07				0
DILCGAADEVLAVLK	2	1	1	O75643	C4(Carbamidomethyl)	1586.85	0	1.109e-07	High	78.42	1.41937e-06	High	83.75	4.08413e-07	0
EVAFFNNFLTDAK	1	4	1	Q9BXP5		1515.75	0	5.043e-07	High	78.39	1.86095e-06				0
SNVSDAVAQSTR	2	5	1	V9HWK1		1234.6	0	2.193e-05	High	78.35	1.03815e-06	High	66.88	1.72093e-05	0
IHFPLATYAPVISAEK	8	17	3	B3KT06;P68366;Q53GA7		1756.97	0	8.823e-07	High	78.34	9.48209e-07	High	95.71	1.73742e-08	0
LAPDYDALDVANK	2	7	1	P62750		1404.7	0	8.13e-06	High	78.31	1.28386e-06	High	72.88	4.48249e-06	0
RPDQQLQGEGK	4	5	2	Q8NC51;Q5VU21		1255.64	0	2.041e-05	High	78.25	1.1319e-06	High	39.81	0.00784585	0
GSELWLGVDALGLNIYEQNDR	2	2	1	V9HWC0		2362.17	0	2.968e-06	High	78.19	1.11958e-06				0
HPDASVNFSEFSK	2	7	1	Q5T7C4		1464.68	0	2.123e-09	High	78.15	6.02483e-07	High	86.12	1.05068e-07	0
ALIAGGGAPEIELALR	2	5	1	P50991		1550.89	0	2.107e-09	High	78.13	5.99111e-07	High	75.07	1.2338e-06	0
TEEELQAILEAK	2	5	1	Q9NQ55		1373.72	0	1.901e-06	High	78.13	3.48315e-06	High	33.52	0.0431737	0
ILEPGLNILIPVLDR	2	1	1	Q9UJZ1		1675.02	0	1.116e-06	High	78.09	1.08667e-07	High	77.68	1.19426e-07	0
VDLGGFAGLFDLK	1	6	1	P22102		1351.73	0	4.318e-06	High	78.08	1.30079e-06				0
PQYQTWEEFSR	2	5	1	P49458		1470.67	0	4.157e-06	High	78.03	6.08344e-07	High	67.17	7.90492e-06	0
ILQDGGLQVVEK	2	12	1	A0A286YF22		1298.73	0	1.475e-05	High	78	2.21964e-06	High	66.12	3.42202e-05	0
ITSGPFEPDLYK	3	4	1	A0A024RB85		1366.69	0	3.908e-05	High	77.98	1.21565e-06	High	66.69	1.65967e-05	0
SLGYAYVNFQQPADAER	3	17	3	B1ANR0;A0A087WTT1;B3KT93		1928.92	0	1.248e-07	High	77.95	9.4351e-07	High	74.2	2.17658e-06	0
INALTAASEAACLIVSVDETIK	1	5	1	Q53HV2	C12(Carbamidomethyl)	2289.19	0	3.388e-08	High	77.9	1.23663e-06				0
EIETYHNLLEGGQEDFESSGAGK	1	2	1	P35527		2510.14	0	5.616e-07	High	77.9	5.25466e-07				0
FGFGFGGTGK	2	4	1	A3RJH1		974.475	0	0.0004878	High	77.87	1.01004e-06	High	55.24	0.000185072	0
LTTDPDLILEVLR	1	7	1	Q71RC2		1497.86	0	1.748e-07	High	77.7	6.50427e-07				0
FGYVDFESAEDLEK	3	4	1	A0A024R4A0		1648.74	0	1.564e-07	High	77.65	5.23103e-07	High	53.1	0.000148403	0
MVGVPAALDMMLTGR	3	5	1	E9KL44		1561.79	0	4.759e-08	High	77.64	2.68267e-06	High	56.44	0.000352964	0
TVTAAGAENIQQK	2	3	2	B3KMN2;G1UI16		1330.7	0	1.942e-06	High	77.59	1.73658e-06	High	44.94	0.00318383	0
IIDVVYNASNNELVR	10	2	1	Q5JR95		1718.91	0	4.003e-08	High	77.53	1.60533e-06	High	82.22	5.37113e-07	0
ELAPYDENWFYTR	2	6	1	B0ZBD0		1703.77	0	1.019e-06	High	77.41	1.13107e-06	High	76.71	1.32889e-06	0
QSVEADINGLR	1	7	1	P13645		1201.62	0	0.0001586	High	77.38	1.56851e-06				0
VACITEQVLTLVNK	2	7	1	P04843	C3(Carbamidomethyl)	1587.88	0	4.005e-08	High	77.37	1.23956e-06	High	77.17	1.29318e-06	0
HLIPAANTGESK	2	4	1	V9HW98		1237.66	0	1.256e-05	High	77.37	1.36691e-06	High	50.76	0.00060609	0
LINNNPEIFGPLK	1	1	1	A0A024R753		1468.82	0	0.0003342	High	77.36	9.32961e-07				0
LSPPYSSPQEFAQDVGR	3	3	1	B2R8R5		1877.91	0	8.244e-10	High	77.34	1.2131e-06	High	78.18	1.01192e-06	0
GIVDQSQQAYQEAFEISK	3	5	1	D0PNI1		2040.99	0	3.352e-10	High	77.32	1.1047e-06	High	110.06	6.59328e-10	0
ELTVSNNDINEAGVR	2	5	1	A0A024RC87		1630.81	0	2.21e-08	High	77.32	1.5477e-06	High	68.34	1.18563e-05	0
EGYSGVGLLSR	2	8	1	G3V3M6		1137.59	0	0.000226	High	77.3	1.61629e-06	High	73.77	3.484e-06	0
NLEALALDLMEPEQAVDLTLPK	5	6	1	A0A024R1N4		2423.28	0	3.507e-08	High	77.16	1.14809e-06	High	90.1	5.88785e-08	0
IQVLQQQADDAEER	2	11	1	Q5HYB6		1642.8	0	8.785e-07	High	77.16	1.4529e-06	High	70.8	6.57509e-06	0
SIQEIQELDKDDESLR	3	8	1	J3KTF8		1917.94	0	1.016e-08	High	77.1	1.43801e-06	High	90.21	7.39846e-08	1
GFGFVTFENIDDAK	2	13	1	K7ENX8		1559.74	0	9.554e-06	High	77.1	9.71998e-07	High	28.04	0.0785181	0
VALVYGQMNEPPGAR	2	4	1	V9HW31		1601.81	0	4.78e-05	High	77.05	1.59175e-06	High	64.93	2.6352e-05	0
ILVATNLFGR	2	9	2	A0A024RCM3;O00148		1103.66	0	0.0001087	High	76.99	7.63947e-07	High	55.51	0.000107415	0
TESAVSQMQSVIELGR	1	9	1	P41252		1734.87	0	1.151e-06	High	76.98	1.82207e-06				0
LTFDSSFSPNTGK	2	2	1	A0A1L1UHR1		1400.67	0	2.231e-07	High	76.96	1.2324e-06	High	105.74	1.60145e-09	0
DGMDNQGGYGSVGR	2	4	1	A0A024QZK8		1412.59	0	2.667e-07	High	76.93	1.99727e-07	High	94.02	4.00241e-09	0
FDEILEASDGIMVAR	3	8	2	V9HWB8;A0A024R5Z9		1665.82	0	1.677e-06	High	76.9	2.62363e-06	High	42.26	0.00788923	0
AAFDDAIAELDTLSEESYK	4	5	1	V9HW98		2087.97	0	3.874e-11	High	76.87	9.7552e-07	High	79.09	5.85725e-07	0
LNWLSVDFNNWK	1	4	1	A0A024RB32		1535.77	0	1.519e-05	High	76.86	4.63848e-06				0
EIVVIHQDPEALK	3	9	1	P41252		1490.83	0	1.176e-05	High	76.81	1.53002e-06	High	22.55	0.387187	0
EINSDQATQGNISSDR	1	3	2	B3KMN2;G1UI16		1734.8	0	1.536e-05	High	76.76	8.64538e-07				0
SEDFGVNEDLADSDAR	2	2	1	Q5TZZ9		1739.74	0	1.516e-09	High	76.71	2.31435e-07	High	89.27	1.50838e-08	0
EDTEEHHLR	3	17	2	F8W6I7;P22626		1165.53	0	0.0001309	High	76.7	8.22046e-07	High	17.16	0.666351	0
QMEQISQFLQAAER	4	2	1	A0A384MTL2		1678.83	0	2.166e-08	High	76.69	1.86753e-06	High	80.53	7.66068e-07	0
MAATFIGNSTAIQELFK	7	4	1	P04350	M1(Oxidation)	1857.94	0	0.001788	High	76.6	1.73271e-06	High	81.74	5.39257e-07	0
DMESDYSGQGVDQLQR	2	3	1	A8K9A5		1827.78	0	5.013e-07	High	76.49	2.62534e-07	High	59.08	1.43988e-05	0
TSVLAAANPIESQWNPK	2	9	1	B4DLA6		1825.94	0	3.109e-08	High	76.48	1.84647e-06	High	52.73	0.000446935	0
LQEVIETLLSLEK	2	2	1	A0A0S2Z489		1514.87	0	2.665e-06	High	76.45	9.18313e-07	High	71.52	3.02666e-06	0
LISWYDNEFGYSNR	13	3	1	V9HVZ4		1763.81	0	1.052e-06	High	76.42	9.83968e-07	High	75.4	1.29205e-06	0
XDETDASSAVK	2	13	1	A0A0A0N0L3	X1(M)	1153.51	0	5.816e-05	High	76.24	2.3507e-06				0
HGLEVIYMIEPIDEYCVQQLK	5	6	1	K9JA46	C16(Carbamidomethyl)	2577.28	0	3.355e-11	High	76.23	1.70336e-06	High	88.38	1.0114e-07	0
DKLNNLVLFDK	1	1	1	P62851		1318.74	0	0.0002816	High	76.21	1.61549e-06				1
LGGSPTSLGTWGSWIGPDHDK	3	7	1	A0A024R7F1		2168.05	0	9.229e-09	High	76.18	1.87491e-06	High	44.31	0.00288575	0
DNVDLLGSLADLYFR	1	4	1	B3KMP2		1710.88	0	6.893e-07	High	76.05	2.13425e-06				0
TNIVTASVDAINFHDK	3	3	1	O00154		1744.9	0	6.361e-08	High	76.03	2.20772e-06	High	95.5	2.514e-08	0
EDQTEYLEER	3	11	3	A0A024RD80;Q58FF6;K9JA46		1311.57	0	0.0001205	High	76.01	6.66625e-07	High	75.66	7.45663e-07	0
AAVENLPTFLVELSR	4	3	1	B2RBR9		1658.91	0	1.059e-07	High	75.95	1.66307e-06	High	60.98	5.0154e-05	0
VNDTIQIDLETGK	5	3	1	B2R491		1445.75	0	4.033e-07	High	75.9	2.36476e-06	High	88.6	1.18023e-07	0
YGIVDYMIEQSGPPSK	1	1	1	A0A090N8Y2		1783.86	0	6.459e-07	High	75.89	1.65657e-06				0
TVIIEQSWGSPK	3	11	1	A0A024R3X4		1344.72	0	3.091e-06	High	75.87	2.27375e-06	High	59.58	9.86979e-05	0
VFEPNEEALGVVLHK	2	4	1	M0QXU7		1680.9	0	2.26e-05	High	75.87	1.81822e-06	High	41.21	0.00554759	0
AVSSAIAQLLGEVAQGNENYAGIAAR	3	2	1	Q9Y490		2573.34	0	8.102e-09	High	75.81	1.78578e-06	High	92.22	3.86865e-08	0
MATEVAADALGEEWK	5	4	1	A2A3R6		1620.76	0	1.249e-08	High	75.75	1.50198e-06	High	88.15	8.66596e-08	0
ILGQEGDASYLASEISTWDGVIVTPSEK	2	4	1	B4DY09		2965.48	0	3.467e-07	High	75.73	1.82032e-06	High	70.68	5.7546e-06	0
ATNEGLSLMLIGPEDVINFK	1	9	1	G3V529		2161.13	0	6.915e-05	High	75.7	2.17207e-06				0
EGALCEENMR	2	3	1	A0A384N6H1	C5(Carbamidomethyl)	1208.51	0	4.8e-05	High	75.69	3.68241e-07	High	74.52	4.83861e-07	0
VALTGLTVAEYFR	2	4	1	V9HW31		1439.79	0	3.473e-08	High	75.67	1.37813e-06	High	87.86	8.32321e-08	0
VKPAPDETSFSEALLK	3	5	1	B4DY09		1731.93	0	6.351e-09	High	75.64	2.11223e-06	High	75.04	2.54893e-06	0
LEDLVCDVVDR	2	2	1	O43776	C6(Carbamidomethyl)	1332.65	0	4.407e-06	High	75.64	6.02012e-06	High	71.35	1.61661e-05	0
LLSSEDIEGMR	2	2	1	Q5CZ91		1249.61	0	0.0001748	High	75.61	2.42914e-06	High	73.2	4.23109e-06	0
LTLSALVDGK	1	4	1	A0A0A0MR02		1016.6	0	0.0001085	High	75.57	1.75551e-06				0
VAVGELTDEDVK	1	5	1	B3KXZ4		1274.65	0	1.441e-05	High	75.56	4.14455e-06				0
LGPLLDILADSR	2	5	1	A0A3B3IRW2		1282.74	0	5.172e-07	High	75.5	9.66705e-07	High	64.82	1.13056e-05	0
KYEEIDNAPEER	2	2	1	P49411		1492.69	0	5.842e-05	High	75.49	1.4873e-06	High	50.03	0.000522876	1
LGIGQSQEMNTLFR	2	3	1	Q6PKG0		1593.81	0	2.125e-07	High	75.41	2.80402e-06	High	109.56	1.0784e-09	0
TLMELLNQMDGFDTLHR	4	3	1	P62333		2033.98	0	5.07e-09	High	75.36	1.83957e-06	High	82.35	3.8186e-07	0
MIDAGDALIYMEPEK	1	5	1	B4E266		1695.8	0	6.272e-07	High	75.33	1.43614e-06				0
IIETLTQQLQAK	2	1	1	B1AQP2		1385.8	0	9.883e-06	High	75.28	1.15184e-06	High	59.32	5.73639e-05	0
LAFAEEVMDDILDSADQPLTGR	2	3	1	Q59E91		2406.15	0	1.273e-07	High	75.2	2.28006e-06	High	88.23	1.09203e-07	0
IGEHTPSALAIMENANVLAR	8	9	1	V9HWN7		2107.1	0	7.762e-08	High	75.19	3.73218e-06	High	100.02	1.22883e-08	0
SDSFENPVLQQHFR	4	6	1	A0A024R1N4		1703.81	0	4.761e-06	High	75.18	1.74297e-06	High	72.99	2.88596e-06	0
GVDEATIIDILTK	2	3	1	Q5TZZ9		1387.77	0	4.483e-06	High	75.18	2.16772e-06	High	57.84	0.000121355	0
ELEEEEEWGSGSEDASK	1	2	1	P13727		1910.78	0	2.119e-07	High	75.18	2.16923e-07				0
IVSWLEYESSFSNEEAQK	1	2	1	Q02790		2146	0	1.697e-08	High	75.16	1.59405e-06				0
LSSDVLTLLIK	2	8	1	K7EJE8		1201.75	0	1.493e-06	High	75.12	3.56827e-07	High	73.72	4.92559e-07	0
TLSFGSDLNYATR	2	7	1	J9R021		1444.71	0	4.695e-06	High	75.03	2.10728e-06	High	57.47	0.000125432	0
FYPLEIDYGQDEEAVK	1	3	1	B4E0E1		1915.9	0	2.762e-08	High	74.99	1.81933e-06				0
IEQEFLTEALPVK	2	6	1	P31350		1516.83	0	5.8e-07	High	74.96	3.19154e-06	High	45.42	0.00311336	0
YTVGGLETFDSLTDLVEHFK	2	5	1	B4DPS0		2271.12	0	1.145e-09	High	74.92	2.54948e-06	High	74.66	2.73413e-06	0
EISEGDEVEVYSR	1	6	1	A0A0F7KYT8		1511.69	0	6.838e-06	High	74.89	1.49521e-06				0
LGDLYEEEMR	1	4	1	Q53HU8		1254.57	0	1.482e-05	High	74.88	1.09229e-06				0
MLNGLEDSIGLSK	2	2	1	E5KNY5		1376.71	0	8.299e-07	High	74.86	3.05686e-06	High	50.8	0.000778531	0
EGLAVAEEALVDHVAELTATPR	2	3	1	Q6ZNK5		2291.2	0	1.031e-09	High	74.75	2.52229e-06	High	45.48	0.0020117	0
EESTSSGNVSNR	1	4	1	A0A1W2PPZ5		1266.56	0	6.352e-05	High	74.69	8.04912e-07				0
GYDVIAQAQSGTGK	2	21	2	P60842;Q14240		1394.69	0	4.563e-07	High	74.68	2.63476e-06	High	79.9	7.92029e-07	0
EKPYFPIPEEYTFIQNVPLEDR	3	15	1	Q00839		2724.36	0	2.879e-10	High	74.61	2.9474e-06	High	73.95	3.42108e-06	0
DVLGMAQDEMAQAFEDWNK	4	6	1	P52209		2197.96	0	6.964e-11	High	74.59	7.10711e-07	High	107.23	4.09692e-10	0
HVINFDLPSDIEEYVHR	3	22	1	A0A2R8Y5G6		2083.03	0	1.824e-11	High	74.5	3.77167e-06	High	104.83	3.49569e-09	0
FGVEQDVDMVFASFIR	6	10	2	V9HWB8;A0A024R5Z9		1859.9	0	9.399e-10	High	74.49	2.77926e-06	High	80.4	7.21857e-07	0
AFIPAIDSFGFETDLR	1	6	1	B3KX19		1798.91	0	2.315e-06	High	74.44	3.05247e-06				0
NVFDEAILAALEPPEPK	4	5	1	A0A024RAE4		1852.97	0	2.667e-10	High	74.4	3.09161e-06	High	91.19	6.12063e-08	0
NDFQLIGIQDGYLSLLQDSGEVR	4	3	1	P63241		2580.31	0	6.882e-09	High	74.39	2.91678e-06	High	86.54	1.61041e-07	0
LVAIVDVIDQNR	6	7	1	Q6IPH7		1354.77	0	1.721e-07	High	74.38	1.6651e-06	High	87.35	8.40312e-08	0
LATQLTGPVMPVR	3	3	1	A8K4C8		1382.79	0	8.92e-06	High	74.38	1.5575e-06	High	79.23	4.8058e-07	0
GDVAEGDLIEHFSQFGTVEK	4	1	1	Q13151		2178.04	0	2.308e-06	High	74.38	3.20254e-06	High	70.73	7.75121e-06	0
DIENQYETQITQIEHEVSSSGQEVQSSAK	1	2	1	P35527		3264.52	0	1.65e-12	High	74.38	1.72711e-06				0
EGTGSTATSSSSTAGAAGK	2	12	1	A0A087WZK9		1627.74	0	5.243e-10	High	74.35	1.44158e-06	High	111.56	2.49967e-10	0
QLSDAISIIGR	2	3	1	A0A384NKW7		1172.67	0	2.253e-05	High	74.34	2.70207e-06	High	57.82	0.000125384	0
NPELQNLLLDDFFK	3	4	1	P52209		1705.88	0	9.702e-09	High	74.32	3.25819e-06	High	98.88	1.15378e-08	0
EIADGLCLEVEGK	3	8	1	A0A0P1J1R0	C7(Carbamidomethyl)	1432.7	0	6.49e-07	High	74.32	2.56846e-06	High	38.98	0.0092389	0
AEAGDNLGALVR	2	2	1	P49411		1185.63	0	6.712e-06	High	74.24	4.46959e-06	High	51.68	0.000804177	0
FLILGDIDGLMDEFSK	2	2	1	B3KMK0		1812.91	0	2.017e-06	High	74.2	3.67453e-06	High	57.78	0.000160389	0
AEDNADTLALVFEAPNQEK	2	3	1	P12004		2075	0	3.625e-10	High	74.13	2.48241e-06	High	85.38	1.86444e-07	0
FDQLFDDESDPFEVLK	2	5	2	Q8NC51;Q5VU21		1943.89	0	5.03e-07	High	74.12	1.52386e-06	High	46.26	0.000930989	0
TVGALQVLGTEAQSSLLK	1	1	1	P78527		1815.03	0	8.435e-08	High	74.07	1.41615e-06				0
ALLVTASQCQQPAENK	2	14	1	B2RDY9	C9(Carbamidomethyl)	1757.89	0	2.514e-08	High	74.06	3.26681e-06	High	76.75	1.73623e-06	0
LLVTDMSDAEQYR	2	1	1	O14929		1540.73	0	4.833e-08	High	74.05	2.5994e-06	High	113.93	2.73696e-10	0
SLESLDTSLFAK	2	6	1	A8K566		1310.69	0	9.356e-06	High	74.04	3.13396e-06	High	26.54	0.167696	0
TFVNITPAEVGVLVGK	4	2	1	P07737		1643.94	0	4.049e-09	High	73.95	1.7639e-06	High	73.93	1.72552e-06	0
TQTSDPAMLPTMIGLLAEAGVR	6	8	1	A0A286YF22		2272.17	0	3.9e-13	High	73.89	3.31555e-06	High	130.52	7.25694e-12	0
EGDVLTLLESER	2	1	1	B2R4R9		1360.7	0	5.08e-07	High	73.79	4.1595e-06	High	78.75	1.29885e-06	0
EELSNVLAAMR	2	1	1	Q9Y3U8		1232.63	0	4.927e-05	High	73.69	4.73098e-06	High	81.33	8.02466e-07	0
TVTAMDVVYALK	17	2	1	B2R4R0		1310.71	0	6.407e-05	High	73.59	3.09109e-06	High	73.1	3.45049e-06	0
IASLEVENQSLR	2	18	2	P29692;Q9BW34		1358.73	0	6.926e-07	High	73.58	3.82399e-06	High	79.49	1.00652e-06	0
LASEILMQNWDAAMEDLTR	5	6	1	P60228		2207.05	0	4.598e-11	High	73.51	4.0889e-06	High	102.72	4.95274e-09	0
IYGLGSLALYEK	2	4	1	B4DL14		1326.73	0	1.005e-06	High	73.47	6.41386e-06	High	39.3	0.0164838	0
ADLINNLGTIAK	3	12	2	K9JA46;A0A024RD80		1242.71	0	8.319e-05	High	73.43	6.61166e-06	High	39.3	0.0165014	0
GSVSDEEMMELR	3	6	1	A0A024RDT4		1382.6	0	8.366e-06	High	73.4	2.58483e-06	High	87.5	1.05007e-07	0
QYMEGFNDELEAFK	2	5	1	A0A024R7B7		1720.76	0	1.132e-06	High	73.4	1.15415e-06	High	63.18	1.21893e-05	0
LVPLLDTGDIIIDGGNSEYR	3	4	1	P52209		2160.12	0	1.942e-12	High	73.36	4.1657e-06	High	95.54	2.53703e-08	0
ALTSEIALLQSR	2	7	1	P04843		1301.74	0	7.534e-07	High	73.26	3.20767e-06	High	51.26	0.000487807	0
NNTQVLINCR	2	2	1	P62316	C9(Carbamidomethyl)	1231.63	0	0.0001722	High	73.21	4.30015e-06	High	36.24	0.0212252	0
QQSIAGSADSKPIDVSR	3	1	1	Q12904		1758.89	0	1.388e-07	High	73.17	4.90141e-06	High	85.68	2.73641e-07	0
TFTTQETITNAETAK	3	11	1	P06744		1655.82	0	6.013e-08	High	73.12	3.36638e-06	High	87.58	1.2439e-07	0
MFVGGLSWDTSK	2	6	1	D6R9P3		1327.64	0	9.274e-07	High	73.12	2.89836e-06	High	67.72	1.00497e-05	0
EDLVFIFWAPESAPLK	2	6	1	G3V1A4		1861.98	0	5.488e-06	High	73.12	3.8856e-06	High	63.41	3.63689e-05	0
GAVDGGLSIPHSTK	5	5	1	A0A2R8Y6J3		1338.7	0	3.364e-07	High	73.07	3.96758e-06	High	79.19	9.61016e-07	0
GPVGLEGLLTTK	2	1	1	P54886		1184.69	0	7.019e-06	High	73.03	2.37421e-06	High	62.09	3.10553e-05	0
ALPGQLKPFETLLSQNQGGK	4	4	1	V9HWE9		2126.16	0	1.39e-10	High	72.97	2.11453e-06	High	87.27	9.09372e-08	0
YDAFGEDSSSAMGVENR	2	2	1	Q9Y2X3		1834.76	0	2.263e-07	High	72.93	4.71131e-07	High	89.84	8.61149e-09	0
FTLDCTHPVEDGIMDAANFEQFLQER	7	2	1	P35268	C5(Carbamidomethyl)	3083.39	0	2.051e-11	High	72.91	1.27409e-06	High	101.63	1.82417e-09	0
EVATNSELVQSGK	1	6	1	P02533		1361.69	0	2.781e-06	High	72.89	4.80631e-06				0
AVYDEQGTVDEDSPVLTQDR	1	1	1	A0A024QZN2		2237.03	0	0.0001009	High	72.86	2.2283e-06				0
MTLDTLSIYETPSMGLLDK	3	5	1	B4DV79		2128.06	0	3.623e-10	High	72.85	3.80021e-06	High	85.36	2.17139e-07	0
IQPSGGTNINEALLR	2	5	1	Q5T985		1582.86	0	1.068e-06	High	72.75	3.44809e-06	High	70.34	6.16774e-06	0
YPIEHGIVTNWDDMEK	1	21	1	Q8WVW5		1946.9	0	6.134e-06	High	72.71	2.1164e-05				0
VPPAINQFTQALDR	5	2	1	P62424		1569.84	0	2.217e-08	High	72.69	4.1689e-06	High	79.02	9.40482e-07	0
TEGLSVLSQAMAVIK	1	3	1	Q53XC0		1546.86	0	9.893e-06	High	72.63	3.61565e-06				0
LAATNALLNSLEFTK	2	5	1	B2RBR9		1605.89	0	2.064e-08	High	72.61	3.3719e-06	High	95.68	1.65617e-08	0
TVDNFVALATGEK	2	2	1	V9HWC6		1364.71	0	6.791e-06	High	72.61	8.26253e-06	High	72.25	8.62221e-06	0
MLLADQGQSWK	2	3	1	V9HWE9		1276.64	0	3.819e-05	High	72.58	5.13708e-06	High	71.3	6.82376e-06	0
TNEQMHQLVAAYK	2	6	2	A0A0S2Z2Z6;A0A0S2Z377		1532.76	0	3.908e-06	High	72.56	4.9944e-06				0
GLDIPEVDLVIQSSPPK	3	1	1	Q9NR30		1806.99	0	1.372e-08	High	72.5	3.41341e-06	High	41.5	0.00410609	0
EQQIVIQSSGGLSK	2	6	1	B7Z4V2		1473.79	0	3.492e-07	High	72.5	5.19885e-06				0
TVESEAASYLDQISR	2	9	1	V9HWJ8		1668.81	0	2.115e-09	High	72.45	6.15214e-06	High	95.3	3.19616e-08	0
FSASGELGNGNIK	2	3	1	P12004		1293.65	0	9.453e-06	High	72.43	5.08616e-06	High	66.72	1.89404e-05	0
VYNYNHLMPTR	4	4	1	E4W6B6		1407.69	0	8.588e-06	High	72.43	3.97178e-06	High	56.55	0.00015713	0
FQSAAIGALQEASEAYLVGLFEDTNLCAIHAK	5	5	1	K7EK07	C27(Carbamidomethyl)	3437.71	0	2.488e-07	High	72.43	3.03455e-06	High	46	0.00134009	0
VEWSAFLEAADNLR	2	3	1	F5GYQ2		1620.81	0	1.931e-07	High	72.41	5.46272e-06	High	78.14	1.45635e-06	0
TVAEVQETLAEMIR	2	2	1	B7ZLC9		1589.83	0	3.663e-07	High	72.41	4.7623e-06	High	69.6	8.9966e-06	0
HGVQELEIELQSQLSK	1	2	1	P35527		1837.97	0	6.911e-08	High	72.41	4.22837e-06				0
ISLGLPVGAVINCADNTGAK	3	5	1	Q9BTQ7	C13(Carbamidomethyl)	1970.04	0	2.849e-10	High	72.35	4.29301e-06	High	70.23	7.08943e-06	0
GPFTDVVTTNLK	2	5	1	A8KA83		1291.69	0	8.762e-06	High	72.33	4.72803e-06	High	61.91	5.16624e-05	0
LQGINCGPDFTPSFANLGR	2	13	1	E9PGM1	C6(Carbamidomethyl)	2064.01	0	5.824e-08	High	72.29	4.43831e-06	High	75.76	2.15952e-06	0
LTVEDPVTVEYITR	2	8	1	Q05DH1		1634.87	0	1.06e-07	High	72.25	4.52703e-06	High	78.74	1.0118e-06	0
TPLFDQIIDMLR	2	1	1	P54886		1461.78	0	3.472e-07	High	72.25	5.14056e-06	High	59.24	0.000108641	0
LLASANLEEVTMK	1	4	1	P35659		1418.76	0	1.599e-05	High	72.21	5.70814e-06				0
INEAIVAVQAIIADPK	1	2	1	Q549M8		1664.96	0	1.212e-05	High	72.06	1.92913e-06				0
QQFEGYGLEIPDILNASNLK	2	3	1	Q96EY4		2249.14	0	9.586e-08	High	72.05	5.12086e-06	High	56.02	0.000204278	0
TTDGYLLR	2	13	1	P61247		938.497	0	0.003057	High	72.05	3.34322e-06	High	51.21	0.000405662	0
ETAEAYLGK	1	2	1	V9HWB4		981.491	0	0.00056	High	72.04	3.73541e-06				0
VMTIAPGLFGTPLLTSLPEK	2	1	1	A0A0S2Z410		2085.17	0	6.657e-06	High	72.02	2.28927e-06	High	45.18	0.000898032	0
QGGLGPMNIPLVSDPK	2	3	1	A0A384NPQ2		1622.86	0	5.038e-06	High	71.99	4.99289e-06	High	55.38	0.000226572	0
ILELSGSSSEDSEK	1	1	1	P78527		1480.7	0	0.0004708	High	71.95	4.41678e-06				0
TNLIVNYLPQNMTQDELR	1	2	1	Q15717		2162.1	0	1.036e-05	High	71.95	5.52736e-06				0
INVYYNEATGGK	2	6	1	P68371		1328.65	0	1.391e-05	High	71.94	4.45255e-06	High	53.53	0.00030853	0
GNLGAGNGNLQGPR	1	14	1	A0A0R4J2E8		1324.68	0	0.00192	High	71.89	1.2354e-05				0
ENAPAIIFIDEIDAIATK	4	1	1	A8K2M0		1944.04	0	8.597e-11	High	71.88	4.55666e-06	High	93.34	3.48049e-08	0
GVVDSDDLPLNVSR	3	5	1	Q5CAQ5		1485.76	0	6.257e-08	High	71.87	1.92731e-05	High	90.14	2.86901e-07	0
VINDGLFYYEQDLWAEK	2	3	1	Q6PKG0		2103.01	0	2.524e-06	High	71.82	4.63978e-06	High	62.9	3.40027e-05	0
ALADDDFLTVTGK	2	10	1	B4DLA6		1365.69	0	3.135e-05	High	71.82	5.46185e-06	High	45.19	0.00259558	0
FEELNADLFR	2	13	2	V9HW22;A8K7Q2		1253.62	0	0.0001012	High	71.81	5.06575e-06	High	65.27	2.28373e-05	0
TLMNLGGLAVAR	2	2	1	A0A384MTL2		1215.69	0	1.062e-05	High	71.79	5.65864e-06	High	70.69	7.37505e-06	0
IEFGVDEVIEPSDTLPR	1	2	1	Q14694		1915.98	0	8.35e-06	High	71.78	5.68496e-06				0
ELDALDANDELTPLGR	2	2	1	Q08211		1741.86	0	8.95e-09	High	71.77	4.8698e-06	High	78.04	1.13851e-06	0
LYQPEYQEVSTEEQR	2	6	1	B3KXH0		1898.88	0	5.458e-08	High	71.76	6.95146e-06	High	64.51	3.82317e-05	0
ADVLTTGAGNPVGDK	2	1	1	A0A384P5Q0		1414.72	0	7.012e-05	High	71.7	5.11119e-06	High	63.07	3.63469e-05	0
VMLGETNPADSKPGTIR	5	6	3	Q32Q12;O60361;A0A384MTW7		1785.92	0	2.699e-06	High	71.68	6.63582e-06	High	53.99	0.000385857	0
ARPFPDGLAEDIDKGEVSAR	13	4	1	A0A384N6H1		2143.08	0	1.17e-11	High	71.65	6.48006e-06	High	71.89	6.15109e-06	1
DGNVLLHEMQIQHPTASLIAK	5	5	1	Q59ET3		2315.23	0	2.453e-11	High	71.64	3.81131e-06	High	63.07	3.06014e-05	0
LAALNPESNTAGLDIFAK	3	3	1	A0A1U9X8Y4		1844.98	0	6.065e-09	High	71.61	5.57369e-06	High	96.87	1.64471e-08	0
GLLLFVDEADAFLR	3	4	1	Q9NVI7		1578.85	0	8.47e-08	High	71.59	5.62022e-06	High	53.28	0.000349366	0
QATTIIADNIIFLSDQTK	2	2	1	A4D1U3		1992.07	0	7.167e-07	High	71.55	5.40628e-06	High	17.13	1.38454	0
VNLQMVYDSPLCR	2	2	1	Q6IBR2	C12(Carbamidomethyl)	1594.78	0	9.506e-05	High	71.54	5.303e-06	High	60.98	6.12461e-05	0
DAVVYPILVEFTR	2	10	1	B3KXH0		1521.84	0	0.0001783	High	71.48	5.51902e-06	High	78.27	1.16691e-06	0
SDYDMVDYLNELR	1	5	1	B2RBR9		1632.72	0	1.757e-06	High	71.46	1.88627e-06				0
GGIQELIGLIK	1	1	1	P35251		1140.7	0	0.0003702	High	71.45	2.07682e-06				0
LLADQAEAR	1	5	1	Q8IWR8		986.529	0	0.0008826	High	71.41	5.063e-06				0
MLVLDEADEMLNK	2	2	1	A0A024R8W0		1520.74	0	4.95e-06	High	71.39	7.54061e-06	High	64.73	3.4627e-05	0
TIGGGDDSFNTFFSETGAGK	3	23	2	B3KT06;Q53GA7		2007.89	0	4.333e-08	High	71.38	2.58362e-06	High	92.33	1.65496e-08	0
INEAVECLLSLK	2	5	1	P07814	C7(Carbamidomethyl)	1388.75	0	4.837e-07	High	71.32	7.00271e-06	High	106.6	2.07619e-09	0
NLGLEELGIELDPR	2	4	1	B4DFL1		1567.84	0	9.222e-07	High	71.32	5.46049e-06	High	66.85	1.53768e-05	0
AIIEEYLHLNDMK	2	10	1	E9PGM1		1588.8	0	1.627e-08	High	71.32	1.68095e-05	High	30.36	0.20816	0
GNSIIMLEALER	2	4	1	Q49AN9		1345.72	0	1.168e-05	High	71.3	1.04006e-05	High	56.72	0.000294002	0
QGEDNSTAQDTEELEK	1	2	1	A0A024R9D2		1793.77	0	5.202e-05	High	71.27	1.88478e-06				0
DGTGVVEFVR	2	6	1	Q07955		1078.56	0	0.0002429	High	71.21	7.4321e-06	High	56.27	0.000231563	0
QAQQAQNVQR	1	5	1	Q9NQ55		1170.6	0	8.048e-05	High	71.18	3.89041e-06				0
EMVVQLLDDFK	2	4	1	Q96SB4		1336.68	0	6.247e-05	High	71.17	6.2138e-06	High	49.59	0.000894041	0
KSEIEYYAMLAK	3	2	1	A0A024R9D3		1445.74	0	3.622e-07	High	71.09	6.75725e-06	High	68.2	1.31604e-05	1
VGSTSENITQK	2	21	1	A0A2R8Y5G6		1163.59	0	0.0001163	High	71.09	6.44992e-06	High	60.83	7.60368e-05	0
AVYTQDCPLAAAK	2	2	1	P49588	C7(Carbamidomethyl)	1407.69	0	0.0001454	High	71.04	6.2216e-06	High	39.01	0.00989124	0
XGGNSSPSAK	2	1	1	H0YDD8	X1(L)	917.47	0	0.0006046	High	71.01	8.0954e-06				0
LSESQLSFR	1	2	1	A0A0S2Z4Z0		1066.56	0	0.0004281	High	70.99	6.05081e-06				0
QEYDESGPSIVHR	6	23	2	Q8WVW5;A0A2R8YFE2		1516.71	0	1.222e-07	High	70.98	3.81042e-06	High	104.75	1.69995e-09	0
IIGLDQVAGMSETALPGAFK	2	4	1	A0A024R1N1		2018.07	0	1.232e-11	High	70.96	6.26511e-06	High	74.78	2.52821e-06	0
QLCDNAGFDATNILNK	2	5	1	Q53HV2	C3(Carbamidomethyl)	1793.85	0	5.547e-10	High	70.89	4.96562e-06	High	96.71	1.45047e-08	0
YNFPVEVEVPMER	2	1	1	P78527		1608.78	0	0.0001608	High	70.87	2.48199e-05	High	66.5	6.95795e-05	0
SQHSGNAQVTQTK	3	4	1	A3RJH1		1385.68	0	2.802e-06	High	70.83	6.10855e-06	High	32.01	0.0415474	0
HSQFIGYPITLFVEK	6	6	1	K9JA46		1778.95	0	1.691e-09	High	70.82	6.2551e-06	High	89.74	7.98395e-08	0
QAEETYENIPGQSK	2	14	1	A0A024RDY0		1593.74	0	6.198e-07	High	70.82	4.5868e-06	High	41	0.00437675	0
SLNNQFASFIDK	1	7	1	H6VRF8		1383.69	0	7.614e-06	High	70.82	6.22199e-06				0
NDKSEEEQSSSSVK	2	11	1	B2R5W2		1553.69	0	7.487e-06	High	70.82	2.96403e-06				1
VPAINVNDSVTK	2	2	1	A0A384MTQ3		1256.69	0	1.807e-07	High	70.8	6.08019e-06	High	73.48	3.28033e-06	0
QLVDTTVELANK	2	1	1	O75533		1330.72	0	1.076e-05	High	70.79	7.92831e-06	High	48.45	0.00148391	0
QLLQANPILEAFGNAK	2	10	2	A0A024R1N1;Q7Z406		1726.96	0	2.242e-09	High	70.75	5.03575e-06	High	99.42	5.83439e-09	0
ALEDAFLAIDAK	1	4	1	B4DDC8		1276.68	0	6.151e-06	High	70.71	8.07571e-06				0
MDPMNIWDDIITNR	1	1	1	P78527		1733.8	0	7.016e-08	High	70.69	5.46837e-06				0
FYEQMNGPVAGASR	2	22	2	P29692;Q9BW34		1526.71	0	8.541e-07	High	70.64	5.61368e-06	High	46.03	0.00162273	0
ISVYYNEATGGK	1	8	1	A0A384NYT8		1301.64	0	1.84e-05	High	70.64	5.69997e-06				0
HTDVQFYTEVGEITTDLGK	1	1	1	Q9Y5B9		2153.04	0	2.911e-11	High	70.63	6.14127e-06				0
SFYPEEVSSMVLTK	2	15	1	V9HW22		1616.79	0	4.115e-06	High	70.6	6.35368e-06	High	59.78	7.34269e-05	0
EADIDGDGQVNYEEFVQMMTAK	1	8	1	B4DJ51		2490.08	0	9.074e-08	High	70.57	1.09187e-06				0
SGSASPMELLSYFK	2	1	1	P05164		1516.74	0	1.306e-05	High	70.51	6.03768e-06	High	66	1.67794e-05	0
DQTPDENDQVIVK	1	2	1	Q9NZI8		1500.72	0	1.516e-05	High	70.47	6.05316e-06				0
VLQATVVAVGSGSK	8	5	1	A0A384N6A4		1315.76	0	1.391e-05	High	70.43	4.71887e-06	High	64.32	1.96009e-05	0
VEESSWLIEDGK	2	2	1	Q9Y266		1391.67	0	7.192e-06	High	70.43	5.73782e-06	High	61.76	4.49094e-05	0
VVDLLAPYAK	2	4	1	V9HW31		1088.64	0	0.0001214	High	70.42	5.21997e-06	High	69.53	6.40719e-06	0
ALSVGNIDDALQCYSEAIK	1	4	1	A8K690	C13(Carbamidomethyl)	2067.02	0	2.304e-07	High	70.42	6.67248e-06				0
VTIAQGGVLPNIQAVLLPK	12	15	1	Q16777		1931.17	0	5.217e-11	High	70.41	3.09371e-07	High	77.43	6.14439e-08	0
YALYDATYETK	1	8	1	G3V1A4		1337.63	0	5.031e-05	High	70.36	4.37674e-06				0
HTGPNSPDTANDGFVR	4	17	2	A0A384MDT2;A0A384MEJ3		1684.77	0	7.731e-10	High	70.31	4.09222e-06	High	76.3	1.02443e-06	0
QWYESHYALPLGR	3	2	1	Q5JR95		1619.8	0	4.261e-07	High	70.31	8.23099e-06	High	20.93	0.716017	0
VVLAYEPVWAIGTGK	4	7	1	V9HWK1		1602.89	0	2.035e-08	High	70.28	6.14572e-06	High	70.94	4.97321e-06	0
MVNPTVFFDIAVDGEPLGR	1	7	1	A8K486		2077.04	0	7.168e-07	High	70.21	8.00825e-06				0
IFVGGLNPEATEEK	2	5	1	D6R9P3		1503.77	0	2.75e-08	High	70.14	8.84038e-06	High	79.52	1.03701e-06	0
TVTAMDVVYALK	2	2	1	B2R4R0	M5(Oxidation)	1326.7	0	3.516e-05	High	70.12	6.96973e-06	High	70.43	6.44429e-06	0
VLLVSPELQAAVEEILPSLK	1	2	1	O14975		2148.25	0	4.879e-08	High	70.11	1.11636e-06				0
EGAFSNFPISEETIK	2	7	2	B4DED6;Q9NR30		1668.82	0	4.274e-07	High	70.09	1.0554e-05	High	62.22	6.50174e-05	0
NAIANASTLAEVER	1	5	1	P09661		1458.76	0	2.854e-07	High	70.09	1.48099e-05				0
CEFQDAYVLLSEK	2	8	1	A0A024R3X4	C1(Carbamidomethyl)	1601.76	0	1.41e-06	High	70.06	5.1829e-06	High	59.84	5.45221e-05	0
GLSEDTTEETLK	2	6	1	A0A024R4A0		1322.63	0	8.32e-05	High	70.05	1.03848e-05	High	65.84	2.71431e-05	0
LIQQVAQEIWVCEK	2	2	1	A0A090N7X1	C12(Carbamidomethyl)	1743.92	0	6.207e-07	High	70.05	8.21982e-06				0
VAIIEELVVGYETSLK	2	5	1	A0A0B4J1W3		1762.98	0	1.179e-08	High	70.05	4.35952e-06				0
ICDVYNAVMDVVK	1	2	1	Q9Y5B9	C2(Carbamidomethyl)	1525.74	0	2.706e-06	High	70.04	6.72775e-06				0
NNQFQALLQYADPVSAQHAK	4	7	1	A6NLN1		2243.12	0	3.109e-08	High	70	1.006e-05	High	85.14	3.07268e-07	0
GSGTAEVELK	3	9	2	V9HWB8;A0A024R5Z9		990.512	0	0.001082	High	69.98	1.03174e-05	High	67.17	2.04434e-05	0
ITLPVDFVTADK	2	4	1	V9HWF4		1318.73	0	2.801e-05	High	69.98	8.12232e-06	High	63.92	3.22988e-05	0
SAVGHEYVAEVEK	2	4	1	P14317		1417.7	0	5.349e-07	High	69.9	7.22445e-06	High	54.72	0.000220417	0
GLDVDSLVIEHIQVNK	14	12	1	A0A087WXM6		1778.97	0	6.39e-09	High	69.88	6.07044e-06	High	96.94	1.17942e-08	0
LTLVCESAPGPITMDLTGDLEALKK	3	4	1	A0A024RAS5	C5(Carbamidomethyl)	2672.39	0	4.171e-08	High	69.88	6.72837e-06	High	59.38	7.47438e-05	1
WFNGQPIHAELSPVTDFR	2	3	1	Q7Z780		2114.05	0	1.5e-08	High	69.85	1.13141e-05	High	37.24	0.0202204	0
SSTPLPTISSSAENTR	1	6	2	A0A024RBE7;P42166		1647.81	0	7.736e-05	High	69.83	5.52094e-05				0
APVEHVVADAGAFLR	1	3	1	B2RAR2		1551.83	0	7.013e-06	High	69.78	7.65828e-06				0
XALDIEIATYR	8	33	1	H6VRF8	X1(L)	1277.71	0	1.018e-05	High	69.74	6.58782e-06	High	59.47	6.69969e-05	0
LVLVGDGGTGK	3	6	1	P62826		1015.58	0	4.833e-05	High	69.73	1.30677e-05	High	81.49	8.32335e-07	0
NVQAEEMVEFSSGLK	3	6	1	V9HW26		1667.8	0	1.665e-07	High	69.7	7.48456e-06	High	55	0.000208394	0
EDDSSASTSQSTR	1	7	1	B4DEP6		1370.57	0	1.115e-05	High	69.64	1.1842e-06				0
SPDFTNENPLETR	2	2	1	P05023		1519.71	0	7.656e-05	High	69.63	4.92196e-06	High	49.95	0.000433462	0
VQALEEANNDLENK	1	1	1	P35527		1586.77	0	9.516e-07	High	69.6	7.0997e-06				0
LPNFGFVVFDDSEPVQK	4	5	1	Q5U0Q1		1937.96	0	2.654e-10	High	69.53	9.29879e-06	High	81.41	6.01344e-07	0
ITVTSEVPFSK	2	8	1	P35268		1207.66	0	0.0001253	High	69.5	8.14585e-06	High	67.55	1.25779e-05	0
VFVGGLSPDTSEEQIK	2	3	1	B4DTA2		1705.87	0	8.337e-09	High	69.49	9.3286e-06	High	76.76	1.77019e-06	0
TLAQLNPESSLFIIASK	3	11	1	P06744		1832.02	0	2.399e-08	High	69.49	5.72986e-06	High	69.96	4.77377e-06	0
DQIVDLTVGNNK	1	1	1	P35527		1315.69	0	6.04e-05	High	69.46	1.06672e-05				0
GLTPSQIGVILR	2	2	1	P62277		1253.76	0	0.0001197	High	69.45	2.92833e-06	High	50.23	0.000244692	0
LFVGNLPADITEDEFK	2	4	1	A0A384N5Z8		1807.92	0	1.381e-09	High	69.44	1.00225e-05	High	65.57	2.3809e-05	0
LDSTDFTSTIK	2	1	1	A8K6Q8		1227.61	0	2.045e-05	High	69.4	6.9004e-06	High	55.31	0.000164299	0
AGNLGGGVVTIER	3	8	1	P35268		1242.68	0	7.448e-05	High	69.37	9.87898e-06	High	62.2	5.12176e-05	0
IIENELEGFGIR	1	1	1	Q9Y295		1389.74	0	1.221e-05	High	69.34	1.02618e-05				0
LTLSALLDGK	6	4	2	A0A1L1UHR1;Q9Y277		1030.62	0	5.463e-05	High	69.33	6.08491e-06	High	92.08	3.03216e-08	0
DLEADIIGDTSGHFQK	6	7	2	A0A0S2Z2Z6;A0A0S2Z377		1745.84	0	4.202e-07	High	69.32	8.2976e-06	High	62.29	3.94845e-05	0
GFELMDDYHFTSIK	3	3	1	Q5VUU6		1702.78	0	2.262e-07	High	69.31	4.03821e-06	High	40.75	0.00304164	0
DGPLNMILDDGGDLTNLIHTK	3	1	1	A0A384MTQ3		2252.13	0	8.429e-11	High	69.21	9.73394e-06	High	98.49	1.48163e-08	0
LAGFLDLTEQEFR	1	8	1	Q9Y262		1538.79	0	6.486e-08	High	69.21	1.25947e-05				0
KEDGTFYEFGEDIPEAPER	4	2	1	O43776		2229.01	0	6.167e-05	High	69.16	4.4774e-06	High	60.59	3.64466e-05	1
SGDSEVYQLGDVSQK	2	6	1	A4D1U3		1611.75	0	2.01e-08	High	69.12	6.28228e-06	High	75.67	1.38491e-06	0
VLITTDLLAR	3	7	2	P60842;Q14240		1114.69	0	6.77e-05	High	69.08	3.69548e-06	High	69.06	3.70012e-06	0
NSSNKPAVTTK	2	5	1	B2RAU8		1146.61	0	0.0006312	High	69.08	1.22791e-05				0
DGELPVEDDIDLSDVELDDLGK	1	1	1	A0A384NPU5		2401.11	0	4.759e-08	High	69.08	5.51851e-06				0
SLLEGEGSSGGGGR	1	1	1	P13645		1262.6	0	0.0001926	High	69.06	7.214e-06				0
VVDALGNAIDGK	2	7	1	V9HW26		1171.63	0	1.176e-05	High	68.98	1.0472e-05				0
STAISLFYELSENDLNFIK	5	5	1	A0A384N6H1		2204.11	0	1.135e-10	High	68.93	1.02223e-05	High	103.75	3.27236e-09	0
DFLAGGIAAAISK	2	2	1	Q6I9V5		1233.69	0	6.564e-05	High	68.93	8.24561e-06	High	16.52	1.71255	0
MFFDALYDEDVVK	1	10	1	E9PGM1		1591.74	0	1.22e-07	High	68.93	6.12184e-06				0
LSEVQASEAEMR	1	1	1	Q8IY37		1349.64	0	0.0009702	High	68.86	9.88129e-06				0
QYYTLLNQAPDMLHR	5	10	1	Q5U0Q1		1862.92	0	3.03e-08	High	68.85	1.051e-05	High	69.56	1.37443e-05	0
ISTSLPVLDLIDAIQPGSINYDLLK	3	4	1	A0A024RDT4		2698.51	0	1.227e-08	High	68.85	3.23837e-06	High	30.69	0.0235029	0
GAGTDDHTLIR	2	3	1	V9HWE0		1155.58	0	0.0002054	High	68.84	1.32968e-05	High	41.1	0.0079022	0
LNNLVLFDK	2	1	1	P62851		1075.62	0	0.001714	High	68.77	9.01965e-06	High	52.91	0.000354851	0
FLSESVLAVAGDEEVIR	1	1	1	A0A0S2Z5C3		1833.96	0	4.195e-07	High	68.77	1.09776e-05				0
SNNVEMDWVLK	1	16	1	A0A384MEJ3		1334.64	0	0.000107	High	68.72	1.0111e-05				0
QMVIDVLHPGK	6	5	1	A0A2R8Y849		1236.68	0	6.379e-05	High	68.69	8.45721e-06	High	34.73	0.0229837	0
LDILELLEK	1	5	1	Q53TH5		1085.65	0	0.0001514	High	68.68	7.19606e-06				0
QAMLENASDIK	2	6	1	A0A1U9X609		1219.6	0	4.147e-05	High	68.67	1.02688e-05	High	61.69	5.03149e-05	0
VAVLGASGGIGQPLSLLLK	3	4	1	Q0QF37		1793.09	0	6.385e-09	High	68.64	7.24896e-07	High	83.35	2.45062e-08	0
AMGAAQVVVTDLSATR	2	4	1	Q00796		1589.83	0	8.331e-07	High	68.62	1.23114e-05	High	81.26	6.38563e-07	0
HDADGQATLLNLLLR	2	8	1	B3KNN7		1649.9	0	3.992e-06	High	68.62	8.15494e-06	High	68.77	7.90463e-06	0
LEESSTIGQDQTLMER	2	5	1	Q96SB4		1836.87	0	1.81e-08	High	68.61	7.78812e-06	High	87.48	1.01026e-07	0
FATEAAITILR	9	3	1	P17987		1205.69	0	6.08e-06	High	68.59	7.44359e-06	High	78.71	7.24073e-07	0
KDELSDWSLAGEDDR	2	11	1	A0A0F7KYT8		1735.78	0	3.254e-07	High	68.59	5.48584e-06				1
QLASGLLLVTGPLVLNR	8	6	1	A0A024RBK3		1764.08	0	1.943e-06	High	68.56	5.43331e-07	High	56.93	7.90796e-06	0
AVANYDSVEEGEK	2	9	1	A0A2R8YD50		1410.64	0	8.709e-06	High	68.52	1.21272e-05	High	65.83	2.2778e-05	0
QNQIAVDEIR	2	2	1	P05164		1185.62	0	0.0001123	High	68.48	1.68158e-05	High	62.89	6.10427e-05	0
VLELVSITANK	2	13	1	A0A024RB99		1186.71	0	2.873e-05	High	68.46	5.43156e-06	High	47.8	0.000624834	0
IELEEMGPSLDLVLR	2	4	1	A8K800		1713.92	0	1.659e-08	High	68.44	1.23311e-05	High	68.57	1.1898e-05	0
DKNEATVSTGK	1	9	1	A8K9E1		1149.58	0	0.0002698	High	68.44	1.24815e-05				1
AFGPGLQGGSAGSPAR	2	5	1	P21333		1429.72	0	3.148e-06	High	68.43	1.19504e-05	High	68.14	1.30826e-05	0
VANVSLLALYK	2	1	1	A8K517		1190.72	0	9.432e-05	High	68.43	3.8184e-06	High	53.82	0.000102286	0
VLETAEDIQER	2	9	1	A0A024R889		1302.66	0	0.0001175	High	68.4	1.25247e-05	High	38.35	0.0122457	0
GDAMIMEETGK	2	7	1	A0A024RB85		1181.52	0	0.0002816	High	68.38	4.28373e-06	High	42.96	0.00152506	0
AGLNCSTENMPIK	2	3	1	Q53XC0	C5(Carbamidomethyl)	1434.67	0	9.077e-06	High	68.26	7.13556e-06	High	58.03	7.52364e-05	0
NTVSQSISGDPEIDKK	1	2	1	Q9BY44		1717.86	0	6.281e-05	High	68.23	1.32276e-05				1
VFLDFFTYAPPK	2	2	2	Q15397;B2RDG4		1444.75	0	1.545e-06	High	68.22	1.56838e-05	High	78.3	1.54493e-06	0
ELEDATETADAMNR	2	3	1	A0A024R1N1		1565.68	0	3.022e-08	High	68.18	2.60014e-06	High	81.78	1.05867e-07	0
NSVVEASEAAYK	1	3	1	A0A024R1K7		1267.61	0	0.000102	High	68.16	9.5091e-06				0
NIIHGSDSVESAEK	4	1	1	A0A384MTW7		1485.72	0	8.831e-06	High	68.15	3.99843e-05	High	66.71	5.55765e-05	0
ILSVQGTEPLVLFK	2	2	1	Q9H8H0		1543.92	0	0.0001503	High	68.14	3.27641e-06	High	48.07	0.000343881	0
LTFDTTFSPNTGK	1	6	1	A0A0A0MR02		1428.7	0	2.951e-05	High	68.14	9.51463e-06				0
AFVHWYVGEGMEEGEFSEAR	3	18	3	B3KT06;P68366;Q53GA7		2330.01	0	1.867e-06	High	68.11	2.42605e-06	High	48.31	0.000258249	0
LNEQASEEILK	2	4	2	A0A024R895;Q5VXV3		1273.66	0	2.35e-05	High	68.07	2.98732e-05	High	45.43	0.00544051	0
LTLMEEVLLLGLK	2	6	1	D6REM1		1471.88	0	1.125e-05	High	68.06	2.77459e-06	High	60.47	1.57499e-05	0
QLYHLGVVEAYSGLTK	4	3	1	Q08211		1777.95	0	4.927e-06	High	68.04	1.10082e-05	High	55.41	0.000213359	0
ELISNASDALDK	4	11	2	A0A024RD80;Q5CAQ5		1275.65	0	4.314e-05	High	68.02	1.35438e-05	High	64.9	2.62758e-05	0
DFAAEVVHPGDLK	3	2	1	A0A0S2Z4R1		1397.71	0	8.8e-06	High	67.98	1.23715e-05	High	27.76	0.131399	0
LAVVDPLFGMQPIR	2	6	1	P08243		1555.87	0	3.173e-06	High	67.95	8.7457e-06	High	71.77	3.52595e-06	0
DALQQNPGAFR	1	2	1	Q96P11		1216.61	0	0.0001956	High	67.94	1.13611e-05				0
LPVVIGGLLDVDCSEDVIK	2	2	1	Q00610	C13(Carbamidomethyl)	2041.09	0	2.647e-07	High	67.93	1.05095e-05	High	29.29	0.0774865	0
EGINIFLDGYVPTENLR	2	2	1	P61221		1950	0	1.374e-06	High	67.89	1.22404e-05	High	67.58	1.30675e-05	0
VESVFETLVEDSAEEESTLTK	2	11	1	B3KXH0		2342.12	0	4.08e-12	High	67.88	1.23989e-05	High	110.63	6.73378e-10	0
LLEPVLLLGK	2	6	1	P62249		1094.72	0	0.0001165	High	67.85	7.54671e-07	High	64.59	1.59867e-06	0
LDYLGVSYGLTPR	2	2	1	Q9H0A0		1453.77	0	2.197e-06	High	67.81	1.21202e-05	High	54.58	0.000261601	0
VIGGDDLSTLTGK	2	2	1	A0A140VJL3		1275.67	0	0.0001705	High	67.77	1.50064e-05	High	62.37	5.24093e-05	0
PEFLEDPSVLTK	1	4	2	A0A024RBE7;P42166		1374.72	0	1.727e-07	High	67.77	1.59004e-05				0
GMDGSTNETASSR	2	2	1	A8K201		1312.54	0	7.971e-07	High	67.76	1.80056e-06	High	106.27	2.53751e-10	0
VMVLDFVTPTPLGTR	2	16	1	E9PIR7		1645.9	0	1.734e-05	High	67.76	1.1197e-05	High	63.51	3.31123e-05	0
IDATSASVLASR	2	1	1	A0A090N8Y2		1190.64	0	1.169e-06	High	67.72	1.59662e-05	High	88.29	1.4121e-07	0
INIEGQELVENEGR	1	1	1	Q8TE01		1599.81	0	7.545e-05	High	67.69	1.34471e-05				0
NVSTGDVNVEMNAAPGVDLTQLLNNMR	1	1	1	P13645		2872.4	0	2.945e-07	High	67.67	1.19872e-05				0
IQLVEEELDR	2	51	2	A0A2R8Y5V9;Q5HYB6		1243.65	0	0.0001543	High	67.66	1.40116e-05	High	60.7	7.04742e-05	0
NQLDQEVEFLSTSIAQLK	3	2	1	Q99471		2063.07	0	1.273e-09	High	67.63	2.36785e-05	High	84.39	4.8892e-07	0
EVVHTVSLHEIDVINSR	3	3	1	Q9Y230		1947.03	0	4.21e-06	High	67.61	1.43039e-05				0
AFLTLAEDILR	2	2	1	P61026		1261.72	0	0.0001099	High	67.6	1.05485e-05	High	67.03	1.19981e-05	0
ETLLNSATTSLNSK	1	4	1	P50991		1478.77	0	1.662e-06	High	67.58	1.66115e-05				0
INQEEVGLAAPAPTAR	1	3	1	Q5VUU6		1636.87	0	3.363e-05	High	67.58	1.36349e-05				0
VTEGLVDVILYHQPDDK	3	5	1	Q0VGD6		1941	0	4.862e-08	High	67.57	1.46637e-05	High	73.45	3.78655e-06	0
IMLNTPEDVQALVSGK	2	2	1	O00231		1714.9	0	4.208e-06	High	67.57	1.59236e-05	High	62.66	4.76961e-05	0
AQLLQPTLEINPR	2	8	2	Q9BV61;Q59EK6		1492.85	0	1.49e-06	High	67.57	5.94073e-06	High	55.7	8.89552e-05	0
DLLDQILMLDPAK	2	4	1	D3DWH5		1484.81	0	1.406e-07	High	67.55	1.69288e-05	High	85.24	2.88155e-07	0
DEQFYWIIEALGIR	2	5	1	P07814		1752.9	0	8.808e-06	High	67.54	1.44482e-05				0
NDGAAILAAVSSIAQK	1	3	1	B4DJ81		1528.84	0	5.933e-06	High	67.53	1.93293e-05				0
AMLDQLMGTSR	2	5	1	B3KSL5		1222.59	0	0.0002209	High	67.48	1.36577e-05	High	58.22	0.000114125	0
YNVLGAETVLNQMR	2	2	1	H3BQZ7		1607.82	0	1.734e-07	High	67.45	1.71522e-05	High	97.54	1.68797e-08	0
VADWTGATYQDK	2	4	1	O15371		1354.63	0	4.687e-06	High	67.45	9.65994e-06	High	43.52	0.00241879	0
VTEGLTDVILYHQPDDK	4	5	1	B2R8Z8		1942.98	0	1.581e-09	High	67.44	1.48659e-05	High	73.99	3.33784e-06	0
ADMVIEAVFEDLSLK	6	6	1	E9KL44		1679.86	0	3.073e-06	High	67.43	1.56049e-05	High	65.15	2.78609e-05	0
PYQYPALTPEQK	4	6	1	V9HWN7		1434.73	0	5.856e-06	High	67.38	1.77966e-05	High	61.16	7.45691e-05	0
ADTSSQGALVFLSK	1	1	1	Q7Z417		1423.75	0	1.462e-05	High	67.37	1.36049e-05				0
SGEGEVSGLMR	2	3	1	B2R8R5		1121.53	0	3.799e-05	High	67.36	1.22681e-05	High	62.48	3.84157e-05	0
VPDGMVGLIIGR	2	5	1	A0A384P5V3		1226.7	0	5.907e-06	High	67.34	9.06825e-06	High	61.63	3.22922e-05	0
SNQQLVDIIEK	1	10	1	V9HWJ8		1286.7	0	2.947e-05	High	67.34	1.74907e-05				0
SSGSPYGGGYGSGGGSGGYGSR	1	7	1	A0A384NL63		1910.79	0	3.369e-07	High	67.34	1.78044e-06				0
MMEVAAADVK	2	16	1	B4DV28		1064.51	0	6.488e-05	High	67.33	1.21589e-05	High	43.33	0.00305419	0
QLSQSLLPAIVELAEDAK	2	11	2	B4DDF7;P30154		1925.06	0	1.545e-06	High	67.3	1.00273e-05	High	58.05	8.43695e-05	0
IPAFLNVVDIAGLVK	1	5	1	Q9NTK5		1568.94	0	3.452e-07	High	67.28	4.33063e-06				0
SAAQAAAQTNSNAAGK	3	5	2	Q8NC51;Q5VU21		1460.71	0	8.268e-08	High	67.23	1.39276e-05	High	74.86	2.34327e-06	0
NEDEMMVAIFEYIDR	2	3	1	B4DZC3		1874.83	0	4.904e-09	High	67.18	4.35493e-06	High	80.45	2.16828e-07	0
VDQIQEIVTGNPTVIK	2	5	1	A0A024RC65		1753.98	0	2.441e-05	High	67.16	9.24046e-06	High	56.52	0.000106519	0
FYPAEWQDFLDSLQK	2	1	1	Q9Y3C1		1886.9	0	1.194e-07	High	67.15	2.31978e-05	High	66.46	2.78588e-05	0
TAATLATHELR	1	1	1	A0A024R4G1		1183.64	0	3.631e-05	High	67.11	1.20126e-05				0
NMSVIAHVDHGK	6	5	1	A0A384N6H1		1307.66	0	7.3e-05	High	67.1	1.69441e-05	High	66.3	1.97267e-05	0
NLEPEWAAAASEVK	2	1	1	A0A384NPU5		1514.75	0	5.133e-07	High	67.08	1.23309e-05	High	22.52	0.357125	0
QSPVDIDTHTAK	4	4	1	V9HW21		1311.66	0	3.267e-05	High	67.07	1.31251e-05	High	52.53	0.000393163	0
FNVWDTAGQEK	2	5	1	P62826		1294.6	0	0.0001273	High	67	9.86657e-06	High	67.08	1.1185e-05	0
VATAQDDITGDGTTSNVLIIGELLK	4	5	1	Q59ET3		2544.35	0	2.23e-05	High	66.96	1.78114e-05	High	52.85	0.00046692	0
ADLNQGIGEPQSPSR	3	1	1	A0A024QZ77		1568.77	0	9.995e-05	High	66.92	1.46736e-05	High	63.04	3.58043e-05	0
WVGGPEIELIAIATGGR	5	13	1	Q9BU08		1738.95	0	1.118e-09	High	66.91	1.09287e-05	High	79.54	5.97556e-07	0
NHDHQEIAVPVANLK	4	1	1	O75607		1684.88	0	3.636e-10	High	66.91	1.76204e-05	High	73.92	3.62119e-06	0
WALSQSNPSALR	2	5	1	V9HW80		1329.69	0	0.0002649	High	66.91	1.87612e-05	High	44.37	0.00358283	0
SLVQEMVGSFGK	1	4	1	O75643		1281.65	0	4.699e-05	High	66.91	1.55936e-05				0
STAGDTHLGGEDFDNR	4	9	1	V9HW22		1691.73	0	3.45e-08	High	66.88	3.30237e-06	High	60.04	1.86276e-05	0
AGAHLQGGAK	12	6	1	V9HVZ4		909.491	0	2.165e-06	High	66.84	1.27314e-05	High	66.87	1.26437e-05	0
GGSTTGSQFLEQFK	2	4	1	B4DYY5		1486.72	0	2.489e-05	High	66.82	1.42979e-05	High	57.44	0.000117016	0
VTELALTASDR	1	2	1	P78527		1175.63	0	0.0001081	High	66.82	2.0537e-05				0
YYTSASGDEMVSLK	6	6	1	K9JA46		1550.71	0	3.303e-07	High	66.81	9.38021e-06	High	118.4	6.53339e-11	0
LPNFGFVVFDDSEPVQR	2	3	1	A0A024RDB2		1965.98	0	3.238e-10	High	66.79	1.58001e-05	High	77.31	1.49832e-06	0
GHVDILAPTVQELAALEK	4	3	1	A3RJH1		1904.05	0	6.015e-11	High	66.78	1.29505e-05	High	94.33	2.28951e-08	0
SEHPGLSIGDTAK	4	3	1	Q5U071		1311.66	0	1.242e-07	High	66.78	1.47765e-05	High	67.62	1.15638e-05	0
GISQEQMQEFR	2	6	1	A0A0S2Z3G9		1352.63	0	7.221e-05	High	66.77	1.09186e-05	High	66.16	1.31704e-05	0
NQVAMNPTNTVFDAK	1	12	1	V9HW22	M5(Oxidation)	1665.79	0	6.686e-05	High	66.74	2.46365e-05				0
QTVAVGVIK	4	32	3	Q8IUB0;B4DNE0;Q14222		914.568	0	0.001761	High	66.73	1.28881e-05	High	60.57	5.32339e-05	0
LLEQALVIEEQLR	1	27	1	B3KY63		1553.89	0	2.02e-07	High	66.73	8.96009e-06				0
VIAALLQTMEDQGNQR	2	4	1	A0A024RDY0		1786.91	0	6.69e-09	High	66.66	1.99591e-05	High	78.29	1.2809e-06	0
YISLIYTNYEAGKDDYVK	4	2	1	V9HWE9		2155.06	0	6.141e-10	High	66.65	1.86859e-05	High	85.49	2.38844e-07	1
WEESGPQFITNSEEVR	2	1	1	Q13257		1907.89	0	3.031e-09	High	66.64	1.05784e-05	High	80.4	4.45061e-07	0
VEDVSAVEIVGGATR	2	6	1	A0A024RDQ0		1501.79	0	2.807e-06	High	66.64	1.94768e-05	High	48.09	0.00135135	0
MFIGGLSWDTTK	2	11	2	A0A024RDF4;D6RF44		1355.67	0	8.409e-06	High	66.64	1.60627e-05	High	32.31	0.0403605	0
ARPFPDGLAEDIDK	3	5	1	A0A384N6H1		1543.78	0	3.886e-06	High	66.63	1.74902e-05				0
YELISETGGSHDK	2	9	1	F4ZW65		1435.67	0	1.417e-05	High	66.57	1.1279e-05				0
YDLLCLEGLVR	2	3	1	Q9BR63	C5(Carbamidomethyl)	1350.71	0	0.0003997	High	66.55	0.000215622	High	42.55	0.0541089	0
DGAGFLINLIDSPGHVDFSSEVTAALR	5	5	1	A0A384N6H1		2801.41	0	1.278e-13	High	66.53	1.77754e-05	High	86.22	1.93055e-07	0
QESGYLIEEIGDVLLAR	2	6	1	A0A2X0SFA4		1905	0	1.653e-11	High	66.5	1.63315e-05	High	91.92	4.96476e-08	0
GTLGGLFSQILQGEDIVR	3	2	1	G3V1C3		1903.03	0	5.428e-05	High	66.49	1.39345e-05	High	41.82	0.00375851	0
MIEEAGAIISTR	1	3	1	O00154		1290.67	0	8.914e-05	High	66.45	2.09593e-05				0
IGPILDNSTLQSEVKPILEK	3	9	1	B4DDF7		2194.23	0	8.566e-11	High	66.41	6.01112e-06	High	92.81	1.43205e-08	0
LGLLEALLK	1	3	1	Q8NI27		969.636	0	0.0002692	High	66.41	3.27983e-06				0
HIADLAGNSEVILPVPAFNVINGGSHAGNK	4	6	1	A0A024R4F1		3011.58	0	2.597e-15	High	66.4	1.62881e-05	High	95.32	2.03726e-08	0
LMLLLEVISGER	4	15	1	A0A0S2Z3G9		1372.79	0	8.202e-05	High	66.4	1.52228e-05	High	59.35	7.71783e-05	0
TNIIPVLEDAR	2	8	1	Q96BS4		1240.69	0	3.013e-05	High	66.4	1.28403e-05				0
ITPSYVAFTPEGER	2	2	1	V9HWB4		1566.78	0	4.578e-05	High	66.39	2.30304e-05	High	62.29	5.91972e-05	0
YVAQAHDKPR	1	10	2	Q9BV61;Q59EK6		1184.62	0	0.0001223	High	66.39	2.8633e-05				0
LGELPSWILMR	2	5	1	C9JJT5		1314.72	0	1.042e-06	High	66.38	2.28993e-05	High	63.63	4.16604e-05	0
ASEVMGPVEAAPEYR	2	6	1	Q8WWY3		1605.77	0	0.0001428	High	66.38	1.29226e-05	High	33.04	0.0261704	0
SQYEQLAEQNR	1	1	1	P13645		1365.64	0	0.0001054	High	66.38	1.43035e-05				0
LLYDLADQLHAAVGASR	1	4	1	A0A0S2Z3L0		1812.97	0	7.761e-07	High	66.36	1.71902e-05				0
DAGTIAGLNVLR	2	15	1	V9HW22		1199.68	0	0.0001644	High	66.34	1.82219e-05	High	61	6.51349e-05	0
DPTVHDDVLELEMDELNR	1	1	1	P78527		2140	0	3.946e-05	High	66.33	1.7193e-05				0
GEHPGLSIGDVAK	3	6	1	Q5T7C4		1279.67	0	1.208e-07	High	66.27	2.03237e-05	High	58.05	0.000136307	0
HLEGLSEEAIMELNLPTGIPIVYELDK	3	9	1	Q53G35		3023.58	0	2.197e-10	High	66.26	1.22318e-05	High	42.59	0.00267417	0
KEVVEEAENGR	2	18	1	B8ZZQ6		1259.63	0	0.01133	High	66.24	1.5604e-05	High	73.05	3.25263e-06	1
ALANSLACQGK	2	4	1	V9HWN7	C8(Carbamidomethyl)	1132.58	0	0.0007057	High	66.23	2.25844e-05	High	56.5	0.000220402	0
HLMLPDFDLLEDIESK	4	3	1	P13010		1914.96	0	7.567e-11	High	66.21	8.19232e-05	High	71.84	2.21496e-05	0
WLPLEANPEVTNQFLK	2	1	1	A0A140VJZ4		1899.01	0	7.714e-08	High	66.19	2.07016e-05	High	44.67	0.00293767	0
AADEEAFEDNSEEYIR	2	5	1	A0A384NKW7		1887.79	0	1.235e-08	High	66.17	1.66667e-06	High	77.65	1.18536e-07	0
EAGDVCYADVYR	2	7	1	Q07955	C6(Carbamidomethyl)	1417.61	0	3.798e-06	High	66.17	4.08213e-06	High	52.71	9.29607e-05	0
ALQLILDVLNPETSEDENDR	1	2	1	Q9BQG0		2284.14	0	6.675e-08	High	66.16	1.85451e-05				0
HEAFESDLAAHQDR	1	23	2	A0A0S2Z3G9;B7Z565		1625.73	0	1.522e-09	High	66.12	9.43164e-06				0
FSFSPEPTLEDIR	1	1	1	Q9H773		1537.75	0	4.518e-05	High	66.08	1.89638e-05				0
GSSGVGLTAAVTTDQETGER	1	7	1	A0A0S2Z4T1		1935.92	0	7.881e-05	High	66.06	2.46627e-05				0
LLGASELPIVTPALR	2	3	1	A8K7D9		1549.94	0	7.204e-07	High	66.04	3.01152e-06	High	72.82	6.32099e-07	0
KLYDIDVAK	2	6	1	P62750		1064.6	0	0.0001645	High	65.98	1.50399e-05	High	55.82	0.000156044	1
IQLLDLPGIIEGAK	2	1	1	Q9Y295		1479.88	0	9.912e-06	High	65.98	4.11327e-06	High	42.78	0.000859385	0
IGTTPDIILDDLLETDR	1	4	1	A0A087X101		1899.99	0	3.269e-06	High	65.97	2.19164e-05				0
ASGATILSTLANLEGEETFEAAMLGQAEEVVQER	3	5	1	P17987		3564.74	0	3.683e-09	High	65.95	1.30606e-05	High	93.96	2.04311e-08	0
SLDLDSIIAEVK	2	6	1	H6VRF8		1302.72	0	5.267e-06	High	65.95	2.2297e-05				0
LVPGGGATEIELAK	2	3	1	P50990		1354.76	0	8.109e-06	High	65.85	1.41189e-05	High	51.74	0.000399251	0
LFLVEDLVDSLK	1	5	1	B7Z361		1390.79	0	1.157e-05	High	65.84	1.33435e-05				0
GEDEEENNLEVR	2	6	1	P04843		1432.62	0	7.145e-06	High	65.84	3.5574e-06				0
CDENILWLDYK	2	9	2	V9HWB8;A0A024R5Z9	C1(Carbamidomethyl)	1468.68	0	5.933e-05	High	65.83	1.04356e-05	High	58.82	5.24224e-05	0
QEDKDDLDVTELTNEDLLDQLVK	1	6	2	A0A024RBE7;P42166		2688.32	0	3.647e-06	High	65.74	7.16052e-05				1
NPILWNVADVVIK	1	4	1	B2RE46		1480.86	0	7.685e-07	High	65.73	6.77607e-06				0
IEELDQENEAALENGIK	2	10	1	A0A0R4J2E8		1914.94	0	1.127e-05	High	65.68	9.07584e-05	High	65.45	9.47393e-05	0
NNLAGAEELFAR	1	2	1	Q00610		1304.66	0	4.105e-05	High	65.66	2.35515e-05				0
LGEMWNNTAADDK	1	8	1	Q5T7C4		1464.64	0	1.66e-06	High	65.65	5.40456e-06				0
ELLITDLLPDNR	1	2	1	B2R5U7		1411.78	0	6.634e-05	High	65.64	1.78884e-05				0
VAAIEALNDGELQK	2	10	1	Q0IJ56		1470.78	0	1.105e-05	High	65.64	2.31963e-05				0
QTSGGPVDASSEYQQELER	1	3	1	Q6IB54		2080.94	0	6.691e-05	High	65.64	1.01927e-05				0
DEPDWESLIFLAR	2	3	1	A0A140VJK6		1590.78	0	2.05e-06	High	65.62	3.5051e-05	High	58.05	0.000199291	0
LLDFGSLSNLQVTQPTVGMNFK	5	2	1	P08708		2409.26	0	2.07e-10	High	65.6	2.20614e-05	High	80.32	7.3667e-07	0
VLLATLSIPITPER	2	7	1	J9R021		1522.93	0	1.323e-05	High	65.6	2.69914e-06	High	55.32	3.64269e-05	0
EHVEEISELFYDAK	2	3	1	A0A384MTR5		1708.81	0	9.832e-08	High	65.6	1.80127e-05	High	53.13	0.000304248	0
SETSTFETPLGAK	2	2	1	P13727		1367.67	0	0.0001754	High	65.54	1.81096e-05	High	65.08	2.00244e-05	0
SNFSNSADDIK	1	2	1	V9HWG0		1197.54	0	0.0002653	High	65.51	8.44976e-06				0
VEVDTFMEAYDQK	1	1	1	Q9Y3A4		1574.7	0	9.246e-05	High	65.49	6.85033e-06				0
ICDDELILIK	2	5	1	P17987	C2(Carbamidomethyl)	1231.66	0	7.739e-06	High	65.47	2.85069e-05	High	27.54	0.166419	0
ADGGTQVIDTK	1	4	1	B4DFL1		1104.55	0	0.0001083	High	65.46	2.39361e-05				0
NEEDAAELVALAQAVNAR	1	1	1	A0A024R1A3		1883.95	0	6.085e-08	High	65.46	2.63966e-05				0
HQEGEIFDTEK	2	6	1	A0A024RBK3		1332.61	0	8.445e-06	High	65.44	1.12303e-05	High	58.93	5.06635e-05	0
DYGVLLEGSGLALR	2	2	1	A0A384MTR2		1462.79	0	2.27e-07	High	65.43	1.91614e-05	High	75.11	2.05032e-06	0
CDSSPDSAEDVR	2	3	1	P02765	C1(Carbamidomethyl)	1337.53	0	6.893e-07	High	65.42	1.00477e-06	High	88.51	5.70762e-09	0
QYDADLEQILIQWITTQCR	3	3	1	A0A384MTL2	C18(Carbamidomethyl)	2394.18	0	1.905e-12	High	65.39	2.20992e-05	High	108.47	1.08879e-09	0
SAAPSTLDSSSTAPAQLGK	2	2	1	Q549N5		1788.9	0	1.671e-07	High	65.39	2.54958e-05	High	71.08	6.85471e-06	0
ELSDFISYLQR	2	3	1	B3KQT9		1370.7	0	7.751e-06	High	65.38	2.13244e-05	High	68.24	1.11577e-05	0
KSDGIYIINLK	1	6	1	C9J9K3		1263.74	0	5.773e-05	High	65.38	1.143e-05				1
FAMEPEEFDSDTLR	2	1	1	A0A090N8Y2		1686.73	0	7.126e-08	High	65.35	5.38265e-06	High	81.78	1.09849e-07	0
AVLVDLEPGTMDSVR	3	18	2	P68371;P04350		1601.82	0	2.393e-08	High	65.33	2.49566e-05	High	63	4.46307e-05	0
GTMTTGHNVADLVVILK	1	6	1	B4DY09		1768.97	0	2.715e-06	High	65.3	1.69547e-05				0
DLSTVEALQNLK	2	3	1	Q53F20		1330.72	0	3.397e-05	High	65.28	2.73802e-05	High	35.79	0.0247815	0
IWDLQGSEEPVFR	1	3	1	E9PS41		1575.78	0	3.425e-06	High	65.28	3.06119e-05				0
EFGDSLSLEILQIIK	1	2	1	Q9UHB9		1704.95	0	8.267e-06	High	65.27	1.60916e-05				0
LYIGNLNESVTPADLEK	2	1	1	Q9NZI8		1875.97	0	2.626e-07	High	65.25	2.62564e-05	High	57.8	0.000145048	0
TANDMIHAENMR	3	2	1	V9HWC0		1402.62	0	4.52e-06	High	65.15	6.29314e-06	High	59.76	2.17704e-05	0
LVVLGSGGVGK	2	20	1	A0A024RB87		985.607	0	0.000116	High	65.06	1.67952e-05	High	46.97	0.0010819	0
SLGTADVHFER	4	2	1	E9PB61		1231.61	0	0.0001746	High	65.01	2.28107e-05	High	48.93	0.000964014	0
VLDELTLTK	1	1	1	P13645		1031.6	0	0.0007101	High	65.01	2.04602e-05				0
EAAFDDAVEER	2	4	1	Q09028		1251.55	0	1.368e-05	High	64.99	9.57209e-06	High	93.2	1.3617e-08	0
NISFTVWDVGGQDK	2	7	1	A0A024R0Y6		1565.77	0	8.126e-06	High	64.96	7.01021e-05	High	45.09	0.00982347	0
IKDPDASKPEDWDER	3	5	1	Q53G71		1800.84	0	6.586e-08	High	64.95	1.63783e-05	High	76.48	1.18413e-06	1
THVADFAPEVAWVTR	5	2	1	P07814		1698.87	0	6.4e-07	High	64.95	2.57511e-05	High	58.8	0.000107174	0
LPETNLFETEETR	1	2	1	Q15046		1578.76	0	1.983e-06	High	64.94	2.60028e-05				0
NNNIDAAIENIENMLTSENK	4	1	1	E5KNY5		2247.06	0	3.924e-11	High	64.93	3.26508e-05	High	101.93	6.52751e-09	0
YMTISDEWDIPEK	2	7	1	B4DV79		1626.74	0	3.912e-06	High	64.92	1.22884e-05	High	38.77	0.00437376	0
TIEDAIAVLSVAEEAADR	2	1	1	A0A024R7M8		1872.96	0	3.575e-05	High	64.92	3.38212e-05				0
ASYGVEDPEYAVTQLAQTTMR	1	3	1	Q9UJZ1		2330.11	0	1.224e-05	High	64.92	1.78447e-05				0
SMVPVQVQLDVPVVK	3	8	1	C9JW69		1637.93	0	2.47e-07	High	64.88	1.38975e-05	High	76.97	7.67473e-07	0
LFTAESLIGLK	2	3	1	B0YIW5		1191.7	0	1.149e-05	High	64.86	1.05978e-05	High	75.76	8.72038e-07	0
YEEIDNAPEER	1	2	1	P49411		1364.6	0	1.611e-05	High	64.86	6.76037e-06				0
MLDAEDIVNTARPDEK	4	3	1	A0A0S2Z3G9		1816.87	0	8.869e-07	High	64.77	2.1556e-05	High	49.02	0.000829579	0
QAGGFLGPPPPSGK	2	4	1	B7Z591		1309.69	0	0.0001996	High	64.77	2.75077e-05	High	48.15	0.00132822	0
ADHQPLTEASYVNLPTIALCNTDSPLR	1	4	1	C9J9K3	C20(Carbamidomethyl)	2996.51	0	1.122e-09	High	64.77	2.47903e-05				0
SDVLELTDDNFESR	2	1	1	H7BZJ3		1639.74	0	7.25e-06	High	64.74	1.1969e-05	High	43.49	0.00182219	0
VELDNMPLR	2	6	1	A0A0S2Z4Z9		1086.56	0	0.0007447	High	64.71	2.70621e-05	High	70.4	7.37361e-06	0
SVQPTVSLGGFEITPPVVLR	2	1	1	Q9NX34		2096.18	0	2.673e-07	High	64.7	1.21645e-05	High	68.02	4.98525e-06	0
LYLEDDDPVQAEAYINR	1	6	1	A0A0S2Z5H7		2023.97	0	2.74e-05	High	64.7	3.77303e-05				0
VANVSAAEDSVSQR	1	5	1	Q53HB9		1432.71	0	7.2e-06	High	64.68	2.71305e-05				0
ALDQSDNDMSAVYR	1	4	1	Q49A26		1584.7	0	4.641e-06	High	64.67	9.33163e-06				0
QLQQAQAAGAEQEVEK	2	3	1	Q6FHX6		1727.86	0	2.708e-07	High	64.66	2.84356e-05	High	68.94	1.062e-05	0
FAEALGSTEAK	1	9	1	X5D2J9		1123.57	0	2.916e-05	High	64.65	2.59475e-05				0
VADLTEQYNEQYGAVR	2	2	1	A8K9U0		1855.89	0	9.311e-08	High	64.64	1.94454e-05	High	75.24	1.76244e-06	0
EMQQSEAQINTAK	2	4	1	B3GQE6		1477.7	0	1.643e-05	High	64.63	1.9869e-05	High	36.58	0.0118684	0
IGFFNQQYAEQLR	2	4	1	A0A1U9X609		1613.81	0	2.988e-07	High	64.62	2.84571e-05	High	75.37	2.40017e-06	0
ATVVESSEK	1	4	1	P61981		949.486	0	0.0009917	High	64.6	3.18131e-05				0
IPVIENLGATLDQFDAIDFSDNEIR	2	3	1	P09661		2805.4	0	1.781e-05	High	64.53	2.50888e-05	High	47.37	0.0012533	0
IESLSSQLSNLQK	1	5	1	P20700		1446.79	0	2.57e-05	High	64.52	2.88727e-05				0
TSEIYVHR	1	11	1	G3V529		1004.52	0	0.001415	High	64.49	3.97418e-05				0
EQTFSGGTSQDTK	2	6	2	A0A3B3ITZ9;Q05D20		1385.62	0	9.618e-06	High	64.48	1.05688e-05	High	57.85	5.12684e-05	0
TSIEDQDELSSLLQVPLVAGTVNR	4	2	1	P56537		2584.36	0	8.276e-09	High	64.44	1.99841e-05	High	92.99	2.71767e-08	0
QLHELAPSIFFYLVDAEQGR	1	1	1	Q8N766		2333.2	0	7.242e-07	High	64.42	2.88405e-05				0
VNHLYSDLSDALVIFQLYEK	2	4	1	A0A024RDT4		2367.23	0	1.23e-10	High	64.37	6.19135e-05	High	87.97	2.69783e-07	0
CNEIINWLDK	2	14	2	V9HW22;A8K7Q2	C1(Carbamidomethyl)	1304.63	0	6.162e-05	High	64.31	2.66705e-05	High	60.07	7.09964e-05	0
YNLGLDLR	2	10	1	B4E0N9		963.527	0	0.003581	High	64.31	3.00251e-05	High	41.4	0.00554194	0
SEEEQSSSSVK	1	12	1	B2R5W2		1196.53	0	0.0005901	High	64.29	9.17946e-06				0
KDDPVTNLNNAFEVAEK	3	4	1	A0A0S2Z3G9		1903.94	0	3.925e-09	High	64.28	2.8311e-05	High	79.62	8.24583e-07	1
HVFGESDELIGQK	3	8	1	V9HWK1		1458.73	0	1.273e-07	High	64.28	4.73281e-05	High	30.43	0.122229	0
FTDADKETEIVK	1	2	1	B2R5U7		1395.7	0	0.0009217	High	64.28	6.83048e-05				1
QALAQISLPR	2	1	1	P05164		1096.65	0	0.0001244	High	64.25	1.05422e-05	High	24.42	0.0984842	0
TIQVDNTDAEGR	1	3	1	P28838		1318.62	0	2.439e-05	High	64.25	1.98818e-05				0
TLGILGLGR	2	11	1	A0A286YF22		899.57	0	0.0008672	High	64.24	1.8628e-05	High	35.72	0.0132485	0
LGESANAAK	1	1	1	Q9H9B4		860.449	0	0.004527	High	64.21	6.95664e-05				0
GLLLFMDEADAFLR	1	3	1	Q96T67		1610.83	0	6.888e-07	High	64.2	3.13086e-05				0
ELVDDSVNNVR	2	7	1	B7Z972		1259.62	0	0.0001969	High	64.15	2.38062e-05	High	49	0.000827114	0
VPIWDQDIQFLPGSQK	1	2	1	E9PS41		1870.98	0	5.818e-08	High	64.13	3.19332e-05				0
LFQVSTLDAALSGTLSGVEGFTSQEDQEMLSR	1	6	1	A8K521		3416.69	0	5.8e-06	High	64.12	2.38551e-05				0
AMGIMNSFVNDIFER	3	19	2	A0A024RCJ2;A0A024QZZ7	M2(Oxidation)	1759.82	0	1.666e-07	High	64.1	1.62037e-05	High	95.19	1.45746e-08	0
TTPDVIFVFGFR	6	6	1	A0A2R8Y849		1398.75	0	1.307e-05	High	64.1	2.82058e-05	High	68.05	1.03406e-05	0
ESEIIDFFLGASLK	5	12	1	P15880		1568.82	0	3.616e-07	High	64.06	3.43172e-05				0
ESSTVFELK	2	5	1	B8ZZU8		1039.53	0	0.0008573	High	64.04	3.28188e-05	High	64.06	3.14705e-05	0
LAAIIPDPVVAPSIVPVLK	2	4	1	B4DFQ5		1912.19	0	0.0007775	High	64.04	4.33903e-07	High	52.47	6.22863e-06	0
LEEFSVEEAEVLQILTQVNVVR	1	2	1	A8K7A1		2544.36	0	7.537e-06	High	64.04	3.28188e-05				0
ELLTSFGPLK	2	3	1	K7ENG2		1104.63	0	0.001209	High	64.03	2.49476e-05	High	51.49	0.000447034	0
FTNSETAEHIAQGLR	2	13	1	Q5JY90		1673.83	0	5.29e-07	High	64.03	3.17084e-05	High	41.53	0.00633117	0
ITFHGEGDQEPGLEPGDIIIVLDQK	3	3	1	P31689		2720.39	0	1.362e-09	High	64	2.99576e-05	High	65.35	2.11368e-05	0
VLNTNIDGR	2	3	1	P62269		1001.54	0	0.001666	High	64	3.51927e-05	High	64.35	3.24678e-05	0
ATAPQTQHVSPMR	4	16	2	P29692;Q9BW34		1423.71	0	0.0001652	High	64	3.16495e-05	High	62.43	4.39467e-05	0
LGTLSPAFSTR	2	5	1	B2R5U1		1149.63	0	0.0005302	High	63.99	3.3139e-05	High	50.88	0.000678172	0
GWDEALLTMSK	2	2	1	Q00688		1250.61	0	0.0001968	High	63.99	2.51984e-05	High	44.87	0.00212446	0
LGEYEDVSR	2	4	1	K7EK42		1067.5	0	0.0006523	High	63.97	1.93819e-05	High	43.33	0.0022738	0
VTMQNLNDR	1	8	3	P13645;P02533;P08779	M3(Oxidation)	1106.53	0	0.003223	High	63.92	2.79598e-05				0
ELEEEIIEDPIQELTIEEHLIER	1	2	1	A8K905		2819.42	0	1.821e-09	High	63.91	2.9711e-05				0
ELAEDGYSGVEVR	5	11	1	P23396		1423.67	0	5.679e-07	High	63.88	2.46784e-05	High	82.58	3.09715e-07	0
SSSGLLEWESK	2	8	1	Q6NTA2		1222.6	0	1.189e-05	High	63.88	3.19019e-05	High	74.41	2.86896e-06	0
QDAQVVLYR	2	1	1	P78527		1091.59	0	0.000233	High	63.88	3.63833e-05	High	63.83	3.76947e-05	0
YDVDTLDMVFLDHWK	3	6	1	H7BZ45		1896.89	0	9.736e-06	High	63.88	2.25912e-05	High	34.07	0.0255612	0
LMIEMDGTENK	5	7	1	A0A024R4F1		1280.59	0	3.889e-06	High	63.87	1.76183e-05	High	59.17	5.19952e-05	0
VLALSVETDYTFPLAEK	10	11	1	A0A024RBS2		1896.01	0	8.371e-07	High	63.83	2.71998e-05	High	97.94	1.04773e-08	0
DGQAMLWDLNEGK	2	11	1	E9KL35		1476.68	0	3.324e-06	High	63.83	8.23031e-05	High	50.2	0.00189471	0
HEILQWVLQTDSQQ	1	1	1	Q96AG4		1724.87	0	0.0003968	High	63.82	3.64952e-05				0
NLQNLLILTAIK	2	4	1	Q00610		1353.85	0	9.575e-06	High	63.78	2.99437e-06	High	59.81	7.46975e-06	0
FVTVQTISGTGALR	2	3	1	B3KUZ8		1449.81	0	2.482e-05	High	63.77	3.00967e-05	High	65.84	1.87513e-05	0
GDTGGEDTAAPGR	2	1	1	Q9H773		1203.52	0	8.07e-07	High	63.75	7.7803e-06	High	88.96	2.36962e-08	0
TSIHEAMEQQSISISK	2	6	1	B3KXZ4		1788.88	0	5.564e-06	High	63.75	3.39044e-05	High	59.2	8.90277e-05	0
LLQLVEDR	1	5	1	B5BUE6		985.57	0	0.003261	High	63.74	2.91853e-05				0
LGQAELVVIDEAAAIPLPLVK	4	3	2	Q9H0A0;Q05CW7		2159.27	0	1.945e-07	High	63.7	4.5644e-06	High	65.96	2.66189e-06	0
AAVEWFDGK	1	5	1	B0QYK0		1022.5	0	0.001858	High	63.7	2.60214e-05				0
QDLPNAMNAAEITDK	2	5	1	A0A024R0Y6		1630.78	0	5.232e-08	High	63.68	2.71057e-05	High	92.1	3.7674e-08	0
FPLTTESAMK	4	5	1	P62750		1124.57	0	4.557e-05	High	63.66	2.6133e-05	High	59.02	7.68176e-05	0
VSWLGEEPVAGVWSEK	2	5	1	M0QX71		1772.89	0	1.515e-07	High	63.64	3.49687e-05	High	69.74	8.59443e-06	0
SGGMSNELNNIISR	2	4	1	A0A024R1T9		1491.72	0	1.156e-05	High	63.63	3.37055e-05	High	76.36	1.77567e-06	0
ALESPERPFLAILGGAK	3	4	1	V9HWF4		1769	0	1.496e-09	High	63.62	1.74673e-05	High	65.17	1.24372e-05	0
QGVDADINGLR	1	2	1	P35527		1157.59	0	0.0001706	High	63.61	2.96801e-05				0
DALSDLALHFLNK	5	5	1	P50991		1456.78	0	5.514e-08	High	63.58	0.000138861	High	70.91	2.5452e-05	0
IEAELQDICNDVLELLDK	3	2	1	V9HWD6	C9(Carbamidomethyl)	2130.07	0	2.848e-07	High	63.49	3.87496e-05	High	81.91	5.62682e-07	0
LISLTDENALSGNEELTVK	2	6	1	Q5CAQ5		2046.06	0	2.084e-06	High	63.49	3.7787e-05	High	34.46	0.0300085	0
NPDDITQEEYGEFYK	3	4	1	A0A024RD80		1847.8	0	9.798e-07	High	63.48	9.13197e-06	High	86.87	4.35849e-08	0
EIDDTYIEDAADVDAR	1	3	1	B4DSH1		1810.8	0	0.0002324	High	63.48	1.15552e-05				0
WQLSVATEQPELEGPR	2	2	1	Q9NR30		1839.93	0	2.452e-08	High	63.47	3.86811e-05	High	83.08	4.14789e-07	0
EAAENSLVAYK	2	5	1	V9HW98		1194.6	0	0.0001357	High	63.45	4.05089e-05	High	42.46	0.00509088	0
LLVPTQYVGAIIGK	2	2	1	Q9NZI8		1471.89	0	1.899e-06	High	63.43	6.89991e-06	High	63.72	6.45422e-06	0
IGFPWSEIR	2	21	3	E7EQR4;V9HWC0;A0A2R8Y7M3		1104.59	0	0.001235	High	63.42	5.06174e-05	High	53.21	0.000489706	0
EAEDELSAR	2	9	1	K7EJE8		1019.46	0	0.0006779	High	63.42	1.9246e-05	High	46.25	0.00104815	0
INISEGNCPER	2	15	2	Q53SS8;B4DLC0	C8(Carbamidomethyl)	1288.6	0	7.088e-05	High	63.39	1.70887e-05	High	25.83	0.0974336	0
AVAQALEVIPR	2	5	1	B3KX11		1166.69	0	4.255e-05	High	63.37	1.0839e-05	High	69.18	2.8746e-06	0
ILGLLDAYLK	4	3	1	Q53YD7		1118.68	0	0.0003165	High	63.35	1.04729e-05	High	60.99	1.8033e-05	0
AHQVVEDGYEFFAK	4	13	3	V9HW04;Q9UPN1;E9PMD7		1639.78	0	0.0005543	High	63.35	2.98467e-05	High	55.38	0.000168915	0
LITLEEEMTK	3	8	1	A0A024R8S5		1206.63	0	0.00013	High	63.33	4.25728e-05	High	62.46	5.18168e-05	0
EYATEVDVDFVR	1	18	2	C9J1E7;B4E261		1442.68	0	0.0001289	High	63.33	2.2738e-05				0
FFDDPMLLELAK	2	7	1	B3KX19		1438.74	0	3.66e-07	High	63.31	3.83827e-05	High	28.33	0.124932	0
YLAEVAAGDDKK	1	5	1	D0PNI1		1279.65	0	6.395e-05	High	63.31	3.96894e-05				1
LDGNELDLSLSDLNEVPVK	2	2	1	Q96AG4		2070.06	0	6.45e-08	High	63.26	5.23046e-05	High	42.33	0.00651749	0
QEFEFWYPVDLR	1	5	1	B4E266		1628.78	0	4.019e-05	High	63.26	2.78989e-05				0
KIEEIKDFLLTAR	4	4	1	A0A024R8P8		1575.91	0	1.802e-08	High	63.24	1.28757e-05	High	69.98	2.79283e-06	2
YLAEVATGEK	2	3	1	P61981		1080.56	0	0.0003298	High	63.23	3.546e-05	High	58.37	0.000108577	0
TVLVNADGEEVAMR	2	3	1	A0A384NPH0		1503.75	0	5.111e-05	High	63.23	4.31367e-05	High	28.05	0.137796	0
EELEFEVPFR	2	1	1	Q9Y5B9		1294.63	0	0.0001716	High	63.22	3.44936e-05	High	58.28	0.000111074	0
GFESPSDNSSAMLLQWHEK	1	2	1	O15511		2162.98	0	1.956e-05	High	63.21	1.67135e-05				0
QTLQSEQPLQVAR	2	5	1	A0A140VK70		1497.8	0	3.805e-06	High	63.2	3.41024e-05	High	75.96	1.7898e-06	0
LFVTNDAATILR	1	4	1	P50990		1333.75	0	1.462e-05	High	63.19	2.99594e-05				0
TTPSYVAFTDTER	3	39	2	A0A1U9X7W4;V9HW22		1487.7	0	2.66e-05	High	63.18	2.6374e-05	High	62.82	2.92281e-05	0
FVINYDYPNSSEDYIHR	2	5	1	B5BUE6		2131.97	0	4.512e-07	High	63.14	3.07188e-05	High	36.07	0.0131866	0
ALTVPELTQQVFDAK	4	14	1	A0A384NYT8		1659.9	0	2.754e-05	High	63.13	3.86694e-05	High	67.2	1.5701e-05	0
VADNAQQQYVR	2	1	1	Q8TDD1		1291.64	0	1.807e-05	High	63.11	4.05093e-05	High	21.7	0.512471	0
LVLEQVVTSIASVADTAEEK	7	4	1	A0A024RDY0		2102.13	0	1.732e-11	High	63.1	5.15247e-05	High	96.15	2.52367e-08	0
VLPSIVNEVLK	2	6	1	J3KPX7		1210.74	0	0.0003625	High	63.1	1.38607e-05	High	50.48	0.000265923	0
DINTDFLLVVLR	3	3	1	Q08211		1417.81	0	6.206e-06	High	63.08	2.51678e-05	High	70.63	4.49351e-06	0
LAQQQAALLMQQEER	2	6	1	Q13435		1756.91	0	6.845e-08	High	63.07	3.77031e-05	High	73.2	3.81229e-06	0
DLAEFVISLAEK	1	7	1	B7Z8F4		1334.73	0	1.368e-05	High	63.05	3.65395e-05				0
EIGNIISDAMK	2	9	2	A0A024R3X4;B7Z532		1190.61	0	0.0001093	High	62.98	4.70773e-05	High	35.3	0.0275938	0
FVDGLMIHSGDPVNYYVDTAVR	1	7	1	P23396		2468.21	0	1.532e-10	High	62.91	3.98088e-05				0
EVYQQQQYGSGGR	2	6	1	D6R9P3		1499.69	0	2.337e-06	High	62.82	2.12093e-05	High	52.05	0.000269142	0
VAPEEHPVLLTEAPLNPK	8	37	3	Q8WVW5;Q562Z4;Q562L9		1954.07	0	3.7e-09	High	62.8	2.58205e-05	High	66.46	1.08001e-05	0
LDLGEDYPSGK	2	2	1	B4E0S6		1193.57	0	3.078e-05	High	62.8	4.52909e-05	High	29.07	0.0959448	0
DSTLIMQLLR	8	25	6	V9HW98;P61981;V9HWD6;A0A024R1K7;P27348;D0PNI1		1189.66	0	0.001438	High	62.79	3.97932e-05	High	64.72	2.51448e-05	0
TGTVSLEVR	2	2	1	P49327		961.534	0	0.0004077	High	62.76	3.94334e-05	High	14.4	2.70312	0
NVQALEIELQSQLALK	1	1	1	P13645		1797.02	0	4.192e-06	High	62.72	1.73466e-05				0
CTGGEVGATSALAPK	3	3	1	P30050	C1(Carbamidomethyl)	1418.7	0	6.275e-09	High	62.69	4.14468e-05	High	84.12	3.11742e-07	0
IVASTLSNPELFEEWTGNVK	3	3	1	A0A140VK69		2234.15	0	4.282e-10	High	62.68	4.4132e-05	High	74.68	2.5837e-06	0
GFGFVTFDDHDPVDK	4	5	1	P22626		1695.77	0	3.738e-08	High	62.62	1.99114e-05	High	58.99	3.36277e-05	0
NYIVEDGDIIFFK	1	3	1	Q9NTK5		1572.8	0	0.0002081	High	62.62	5.08451e-05				0
SILTQIDHILMDK	2	2	1	Q9NY61		1526.83	0	3.93e-07	High	62.61	0.000107736	High	53.92	0.000792769	0
TPGPGAQSALR	4	3	1	A0A2R8Y811		1054.57	0	1.983e-05	High	62.59	3.01016e-05	High	64.78	1.81798e-05	0
HPDSSVNFAEFSK	2	3	1	Q5U071		1464.68	0	9.63e-10	High	62.57	1.79009e-05	High	82.95	2.03557e-07	0
IIDFLSALEGFK	2	3	1	P52701		1352.75	0	1.877e-06	High	62.55	3.01578e-05	High	71.79	3.47001e-06	0
MEEANIQPNR	1	5	1	E5KNY5		1201.57	0	0.0006812	High	62.55	2.66834e-05				0
LAVDAVIAELK	2	1	1	B7Z532		1141.69	0	5.418e-06	High	62.51	2.39006e-05	High	63.09	2.0839e-05	0
IIIEDLLEATR	2	2	1	E1NZA1		1285.74	0	2.679e-05	High	62.51	3.40276e-05	High	40.32	0.00552735	0
FEELCSDLFR	2	20	1	A0A1U9X7W4	C5(Carbamidomethyl)	1315.6	0	4.756e-05	High	62.49	1.98682e-05	High	50.79	0.000256357	0
LANIDEEMLQK	2	2	1	P54136		1303.66	0	5.964e-05	High	62.49	4.69228e-05	High	40.19	0.00827973	0
GFAFVQYVNER	2	18	1	B2R5W2		1329.66	0	1.497e-05	High	62.47	4.18451e-05	High	80.55	6.56822e-07	0
FMQDPMEVFVDDETK	2	2	1	O00148		1830.8	0	4.294e-07	High	62.47	9.25801e-06	High	69.29	1.87828e-06	0
DFTVSAMHGDMDQK	4	7	1	P60842		1581.67	0	4.882e-06	High	62.47	7.55929e-06	High	43.42	0.00056191	0
FEVGDIMLIR	2	4	1	V9HWH6		1192.64	0	7.701e-05	High	62.46	4.72197e-05	High	61.75	5.26655e-05	0
SIQFVDWCPTGFK	2	6	2	B3KT06;P68366	C8(Carbamidomethyl)	1584.75	0	6.262e-06	High	62.46	3.22365e-05	High	48.6	0.000762662	0
WMEEQAQSLIDK	2	3	1	Q53G33		1477.7	0	2.044e-06	High	62.45	3.39321e-05	High	75.45	1.91018e-06	0
EQISDIDDAVR	2	3	1	Q6IBA2		1260.61	0	9.677e-05	High	62.45	3.35054e-05	High	61.64	4.03753e-05	0
QIGVEHVVVYVNK	2	2	1	P49411		1483.83	0	1.526e-06	High	62.45	5.07417e-05	High	41.66	0.0060967	0
ELVVTQLGYDTR	1	3	1	Q01813		1393.73	0	0.000157	High	62.44	4.76657e-05				0
QAEVANQETK	1	6	1	P05114		1117.55	0	0.000145	High	62.42	3.89215e-05				0
GLAGAVSELLR	1	2	1	Q9Y490		1085.63	0	6.394e-05	High	62.41	3.89251e-05				0
DGNASGTTLLEALDCILPPTRPTDKPLR	6	26	2	Q8IUB0;B4DNE0	C15(Carbamidomethyl)	3021.58	0	1.436e-07	High	62.38	3.02055e-05	High	51.16	0.000421078	0
LHPVILASIVDSYER	2	5	1	B4DMT5		1711.94	0	8.941e-07	High	62.29	3.47924e-05	High	79.68	6.34576e-07	0
GVDDLDFFIGDEAIEKPTYATK	3	4	1	A0A024RAI1		2444.2	0	2.166e-10	High	62.27	4.945e-05	High	72.71	4.20868e-06	0
HPDVEVDGFSELR	2	7	1	B4E0E1		1499.72	0	0.0007906	High	62.26	4.25216e-05				0
ELISNSSDALDK	2	6	1	K9JA46		1291.64	0	0.0005322	High	62.23	4.53895e-05	High	60.65	7.12472e-05	0
VSHLLGINVTDFTR	3	3	1	A0A024R1N1		1571.86	0	0.0003213	High	62.22	4.43845e-05	High	46.36	0.00177104	0
ALVATPGK	2	7	1	A0A024R4A0		756.463	0	0.01997	High	62.2	1.52749e-05	High	56.58	5.57157e-05	0
LTTDFNVIVEALSK	2	5	1	B5BUB5		1549.85	0	1.684e-06	High	62.19	3.76562e-05	High	18.44	0.878647	0
SLYQSAGVAPESFEYIEAHGTGTK	2	2	1	P49327		2542.21	0	1.467e-09	High	62.16	4.02585e-05	High	100.81	5.38573e-09	0
LALSQNQQSSGAAGPTGK	2	7	1	Q6PKC2		1714.88	0	3.302e-09	High	62.14	5.23883e-05	High	94.55	3.08486e-08	0
ELTTEIDNNIEQISSYK	2	1	1	P13645		1996.98	0	1.872e-07	High	62.12	4.3884e-05	High	37.9	0.0116608	0
WVPFDGDDIQLEFVR	2	3	1	A0A0C4DGS1		1835.9	0	3.589e-08	High	62.1	5.15165e-05	High	73.07	4.11554e-06	0
ELSLAGNELGDEGAR	2	3	1	A0A024RC87		1530.74	0	6.291e-05	High	62.08	3.78169e-05	High	54.17	0.000233523	0
MILIQDGSQNTNVDKPLR	3	6	1	A0A384P5V3		2042.08	0	9.741e-10	High	62.07	4.33677e-05	High	116.35	1.61059e-10	0
AAECNIVVTQPR	2	3	1	Q08211	C4(Carbamidomethyl)	1357.68	0	3.842e-05	High	61.99	5.41345e-05	High	63.88	3.35184e-05	0
GTDIMYTGTLDCWR	1	2	1	P05141	C12(Carbamidomethyl)	1688.74	0	4.295e-06	High	61.97	3.17665e-05				0
LLLPWLEAR	3	2	1	Q00610		1110.67	0	0.001566	High	61.94	1.28907e-05	High	57.92	3.18836e-05	0
LLELDSFLK	2	8	1	V9HWJ8		1077.62	0	0.001946	High	61.92	3.68903e-05	High	26.28	0.133531	0
SQLDIIIHSLK	4	2	1	P13010		1266.74	0	5.501e-05	High	61.91	1.70061e-05	High	61.47	1.79283e-05	0
QEAIDWLLGLAVR	3	4	1	Q549M8		1483.83	0	7.296e-05	High	61.91	5.81363e-05	High	23.95	0.363452	0
EGQEDQGLTK	2	6	2	A6NLN1;A0A024R163		1104.52	0	0.0004633	High	61.91	2.95674e-05				0
ASGPPVSELITK	3	6	1	P16403		1198.67	0	0.0003867	High	61.9	4.59706e-05	High	49.49	0.000800719	0
NTGIICTIGPASR	1	11	2	V9HWB8;A0A024R5Z9	C6(Carbamidomethyl)	1359.71	0	8.694e-05	High	61.9	6.92464e-05				0
GLALALFGGEPK	2	5	1	B3KXZ4		1172.67	0	0.0001817	High	61.88	4.97827e-05	High	61.4	5.49847e-05	0
QLGGSVELVDIGK	2	15	1	B4DV28		1314.73	0	0.0002327	High	61.88	6.18797e-05	High	44.82	0.00291705	0
QNLEPLFEQYINNLR	2	13	2	P04259;B4E1T1		1890.98	0	1.609e-06	High	61.87	5.94869e-05				0
LDLITVEAFKPILSTR	1	2	1	B2RD51		1816.06	0	3.972e-10	High	61.86	9.54636e-06				0
TAAENDFVTLK	1	1	1	P35908		1208.62	0	0.000225	High	61.84	9.0929e-05				0
ENYSHHTQDDR	3	4	1	A0A075B7D9		1401.58	0	1.928e-06	High	61.79	5.89373e-06				0
FWWENEGVFSMQQR	2	1	1	P05164	M11(Oxidation)	1859.82	0	2.165e-07	High	61.76	2.03043e-05	High	78.16	4.66671e-07	0
GPLQSVQVFGR	5	4	1	P62249		1187.66	0	7.359e-05	High	61.75	7.46206e-05	High	64.47	4.00681e-05	0
AEQINQAAGEASAVLAK	3	4	1	Q9UJZ1		1670.87	0	1.693e-08	High	61.72	6.14091e-05	High	91.86	5.82882e-08	0
NLATTVTEEILEK	1	7	1	Q0VGD6		1460.79	0	1.013e-05	High	61.72	6.31252e-05				0
ETMVTSTTEPSR	1	7	1	A0A024R7F1		1338.63	0	0.0003038	High	61.7	6.49716e-05				0
YLEMLLEYLQDYTDR	3	6	1	A8K566		1964.94	0	1.297e-08	High	61.69	5.93953e-05	High	70.38	7.97112e-06	0
DSLTLVFVETK	1	20	1	A0A2R8Y5G6		1251.69	0	9.697e-05	High	61.69	4.29964e-05				0
LSEEASQALIEAYVDMR	1	8	1	B4DLA6		1924.94	0	0.0001663	High	61.69	4.93662e-05				0
QILLGPNTGLSGGMPGALPSLPGK	1	2	1	Q549C5		2275.22	0	0.006603	High	61.69	4.18782e-05				0
VQENSAYICSR	1	4	1	B3KNC3	C9(Carbamidomethyl)	1326.61	0	0.0005077	High	61.68	2.63531e-05				0
NCLTNFHGMDLTR	4	11	1	P61247	C2(Carbamidomethyl)	1578.72	0	2.546e-05	High	61.67	2.77754e-05	High	51.49	0.000332437	0
IEAINQAIANEYEVR	2	5	1	E9PH82		1732.89	0	1.722e-08	High	61.66	6.66986e-05	High	80.88	7.98209e-07	0
KDDPTLLSSGR	1	6	1	B7Z972		1188.62	0	0.0002732	High	61.66	6.40034e-05				1
LDPSIFESLQK	2	4	1	A0A384MTR5		1276.68	0	0.0007672	High	61.63	6.67487e-05	High	43.94	0.00390527	0
EQIVPKPEEEVAQK	6	7	1	A0A087WXM6		1623.86	0	5.378e-06	High	61.61	7.64441e-05	High	64.64	3.8049e-05	0
LVAGEMGQNEPDQGGQR	2	3	1	A0A0S2Z410		1785.82	0	2.934e-09	High	61.58	3.65235e-05	High	90.43	4.49696e-08	0
VTDLLGGLFSK	2	4	1	M0QXU7		1149.66	0	3.19e-05	High	61.58	3.96511e-05	High	63.02	2.83865e-05	0
IVKPNGEKPDEFESGISQALLELEMNSDLK	3	3	1	P62081		3330.69	0	7.567e-09	High	61.58	5.35516e-05				0
APPSVFAEVPQAQPVLVFK	2	3	1	A0A140VK69		2024.13	0	2.89e-08	High	61.57	2.6437e-05	High	67.41	6.63571e-06	0
QDHPSSMGVYGQESGGFSGPGENR	1	8	2	B0QYK0;F1JVV5		2480.06	0	2.775e-06	High	61.55	1.14074e-05				0
DVLSVAFSSDNR	6	13	1	E9KL35		1309.64	0	1.736e-05	High	61.54	9.30831e-05	High	72.65	7.2035e-06	0
APLDIPVPDPVK	1	3	1	A0A384NQ35		1260.72	0	8.137e-06	High	61.54	3.97725e-05				0
LTAEEMDER	2	8	1	A0A024RC65		1093.49	0	0.0008467	High	61.53	1.78932e-05	High	51.12	0.000186602	0
TEELKPQVEEK	4	3	1	A0A024RDB2		1329.69	0	0.0001931	High	61.5	6.48124e-05	High	45.63	0.00247542	0
AHLMEIQVNGGTVAEK	3	11	2	P39023;B3KS36		1696.87	0	1.392e-10	High	61.49	6.04205e-05	High	82.59	4.69013e-07	0
ILPTLEAVAALGNK	2	5	1	B4DY09		1409.84	0	2.408e-06	High	61.49	1.5185e-05	High	70.05	1.87825e-06	0
FLAEEGFYK	1	5	1	A0A024R3J7		1103.54	0	0.0007846	High	61.47	6.36578e-05				0
ASGQAFELILSPR	3	6	1	B5BU83		1388.76	0	1.357e-06	High	61.41	6.87715e-05	High	82.41	4.96611e-07	0
VHLVGIDIFTGK	6	8	1	P63241		1298.75	0	1.39e-05	High	61.39	9.58823e-05	High	52.33	0.000770753	0
ATNDEIFSILK	2	1	1	A0A024R179		1250.67	0	0.0004405	High	61.38	5.85863e-05	High	54.45	0.000288932	0
LDVQFSGLTK	1	5	1	P21333		1107.61	0	0.000137	High	61.35	6.26199e-05				0
VLALELFEQITK	2	4	1	Q8IW76		1403.82	0	1.575e-06	High	61.33	2.6982e-05	High	42.64	0.00201738	0
DPENFPFVVLGNK	1	2	1	A0A158RFU6		1475.76	0	1.096e-06	High	61.29	6.66117e-05				0
TPYTDVNIVTIR	2	9	1	B4DJB4		1391.75	0	6.419e-06	High	61.27	6.27017e-05	High	34.59	0.0283068	0
ELDPTNMTYITNQAAVYFEK	1	2	1	A8K690		2348.11	0	0.0001754	High	61.21	4.79832e-05				0
VFSGLVSTGLK	2	4	1	A0A384N6H1		1107.64	0	0.0001328	High	61.2	4.58939e-05	High	60.98	4.82787e-05	0
SEPIPESNDGPVK	2	5	1	B3KQT9		1368.67	0	9.213e-05	High	61.2	0.000176597	High	40.49	0.0201217	0
TNAENEFVTIK	2	7	1	H6VRF8		1265.64	0	8.773e-05	High	61.18	6.55388e-05	High	45.36	0.00247556	0
DIQEESTFSSR	2	4	1	E5KNY5		1298.59	0	3.215e-05	High	61.16	2.63365e-05	High	33.22	0.0186523	0
ETADTDTADQVMASFK	2	7	1	B7Z565		1729.76	0	1.236e-08	High	61.14	1.84207e-05	High	66.99	4.63968e-06	0
SALASVIMGLSPILGK	1	7	1	B4DDF7		1556.91	0	0.0001755	High	61.14	2.83809e-05				0
NCIVLIDSTPYR	2	2	1	Q5JR95	C2(Carbamidomethyl)	1450.74	0	1.094e-05	High	61.1	8.24374e-05	High	52.38	0.000618274	0
QLEEAEEEAQR	1	3	1	A0A024R1N1		1331.61	0	2.882e-05	High	61.08	3.06863e-05				0
TLATDILMGVLK	3	2	1	B4E0S6		1274.74	0	8.119e-05	High	61.07	3.09915e-05	High	66.23	9.4459e-06	0
LMMDPLTGLNR	3	5	1	B2R8Z8		1260.65	0	5.509e-06	High	61.07	8.86757e-05	High	56.5	0.000250625	0
VLGTEDLYDYIDK	1	11	1	A0A2R8YF43		1543.76	0	2.139e-05	High	61.07	5.12748e-05				0
TDYNASVSVPDSSGPER	2	5	2	A0A024R228;B4DUQ1		1780.8	0	7.717e-09	High	61.02	2.26134e-05	High	78.12	4.37843e-07	0
NIFIECTGTDFTK	2	4	1	Q9BR63	C6(Carbamidomethyl)	1545.73	0	5.404e-06	High	61.02	3.65689e-05	High	37.42	0.00918349	0
QVVQGLLSETYLEAHR	3	5	1	A0A0S2Z4A5		1842.98	0	6.119e-11	High	60.97	5.90678e-05	High	89.93	7.58122e-08	0
LVILANNCPALR	4	3	1	A0A024R9D3	C8(Carbamidomethyl)	1353.77	0	8.483e-06	High	60.97	3.59126e-05	High	73.99	1.75571e-06	0
VLGTSPEAIDSAENR	2	3	1	Q53SY7		1558.77	0	6.467e-08	High	60.96	7.10688e-05	High	79.02	9.52387e-07	0
YSLDPENPTK	3	10	1	A0A087WXM6		1163.56	0	0.0001518	High	60.92	5.29553e-05	High	46.85	0.00135179	0
LLVSNLDFGVSDADIQELFAEFGTLK	4	2	1	E9PB61		2841.46	0	2.323e-06	High	60.84	5.83078e-05	High	55.21	0.00021317	0
LNDLEEALQQAK	1	1	1	P35908		1371.71	0	1.785e-06	High	60.84	6.86919e-05				0
DGDGTITTK	2	10	1	B4DJ51		907.436	0	0.004465	High	60.82	6.80982e-05				0
SVYAHFPINVVIQENGSLVEIR	3	7	1	Q53Z07		2484.33	0	1.787e-07	High	60.81	3.71773e-05	High	63.99	1.76968e-05	0
QDLTTLDVTK	1	3	1	P41091		1133.6	0	0.000442	High	60.8	7.48172e-05				0
EDPTVSALLTSEK	1	4	1	B2R983		1389.71	0	4.916e-05	High	60.8	8.01404e-05				0
SEPVKEESSELEQPFAQDTSSVGPDR	1	9	2	Q14151;B7ZLP5		2848.31	0	9.136e-05	High	60.8	3.48925e-05				1
IEDVTPIPSDSTR	3	2	1	A0A2R8Y811		1429.72	0	8.271e-05	High	60.79	7.23218e-05	High	55.85	0.000226344	0
LQDMLDGFIK	2	8	1	A0A024R6Q1		1179.61	0	0.0004235	High	60.75	6.82792e-05	High	50.05	0.000802211	0
NAIDDGCVVPGAGAVEVAMAEALIK	1	5	1	Q59ET3	C7(Carbamidomethyl)	2470.24	0	3.895e-06	High	60.74	5.89491e-05				0
ISSLLEEQFQQGK	6	3	1	Q5JR95		1506.78	0	2.179e-07	High	60.73	0.000814807	High	98.98	1.21914e-07	0
AEFFADVVPAVR	1	4	1	A0A0C4DGY8		1320.7	0	0.0003991	High	60.72	7.79026e-05				0
NQGGYGGSSSSSSYGSGR	2	9	1	F8W6I7		1694.7	0	2.66e-11	High	60.71	8.57672e-06	High	99.76	9.14147e-10	0
LLILMEAR	1	9	1	P41252		958.577	0	0.006665	High	60.7	5.17492e-05				0
DIELVMSQANVSR	1	6	1	F8VZJ2		1461.74	0	1.515e-06	High	60.69	8.20682e-05				0
YLDLILNDFVR	2	4	1	Q15046		1380.76	0	8.404e-06	High	60.68	5.78453e-05	High	60.32	6.28446e-05	0
NGQDLGVAFK	2	15	1	Q00839		1048.55	0	0.00107	High	60.68	8.84994e-05	High	19.42	1.22231	0
TDGEPGPQGWSPR	1	1	1	Q9H773		1383.63	0	1.128e-05	High	60.68	3.5357e-05				0
LEDTENWLYEDGEDQPK	2	13	1	Q59GF8		2080.91	0	2.735e-06	High	60.65	1.41633e-05	High	71.33	1.42824e-06	0
DVEDFLSPLLGK	1	3	1	A0A024R578		1332.71	0	1.932e-05	High	60.63	0.000100336				0
FAQPGSFEYEYAMR	2	4	1	A0A0S2Z4Z9		1695.75	0	6.137e-07	High	60.6	2.10773e-05	High	60.15	2.4103e-05	0
WLEVEIAPDIR	1	2	1	Q14690		1340.72	0	2.353e-05	High	60.6	5.77449e-05				0
LVLEVAQHLGESTVR	9	2	1	V9HW31		1650.92	0	2.932e-08	High	60.54	4.45072e-05	High	69.64	5.21484e-06	0
SSLGPVGLDK	2	7	1	P17987		972.538	0	8.391e-05	High	60.54	7.56358e-05	High	63.79	3.57872e-05	0
ALEYTIYNQELNETR	1	3	1	B0AZQ4		1856.91	0	3.804e-05	High	60.53	7.65182e-05				0
GWEEGVAQMSVGQR	3	4	1	P62942		1533.71	0	2.404e-06	High	60.51	5.01954e-05	High	66.28	1.23993e-05	0
MLDMGFEPQIR	3	37	3	A0A2R8Y5G6;A0A1X7SBZ2;B5BUE6		1336.64	0	0.0001993	High	60.51	7.82497e-05	High	25.42	0.241146	0
AAGVNVEPFWPGLFAK	3	4	1	Q6FG99		1702.9	0	2.009e-08	High	60.49	7.61096e-05	High	35.95	0.0219032	0
NALQQENHIIDGVK	4	6	1	Q9GZT3		1578.83	0	8.271e-08	High	60.48	8.50597e-05	High	69.55	1.01434e-05	0
MDATANDVPSDR	1	1	1	A0A090N8Y2		1291.56	0	2.852e-05	High	60.46	1.63259e-05				0
VGWEQLLTTIAR	2	17	2	A0A0S2Z3G9;B7Z565		1386.78	0	5.596e-07	High	60.45	6.42369e-05	High	54.95	0.000227761	0
EVEVEVESMDK	1	5	1	B2R5U1		1293.59	0	2.473e-05	High	60.44	3.23958e-05				0
EQFLDGDGWTSR	2	4	1	Q53G71		1410.63	0	2.637e-05	High	60.43	7.25945e-05	High	23.81	0.335848	0
HVVQSISTQQEK	2	4	1	A8K4W2		1383.72	0	9.304e-09	High	60.42	7.06738e-05	High	73.58	3.45781e-06	0
GGAEQFMEETER	2	5	1	Q53HV2		1383.59	0	3.249e-05	High	60.4	3.42004e-05	High	72.83	1.95448e-06	0
FGAVWTGDNTAEWDHLK	3	8	1	A0A024R592		1946.91	0	5.357e-08	High	60.4	0.00036143	High	67.74	6.67685e-05	0
EVASNSELVQSSR	1	3	1	P08779		1405.69	0	0.0003408	High	60.4	6.79448e-05				0
QGQDNLSSVK	2	2	1	V9HW71		1075.54	0	8.276e-05	High	60.39	7.91165e-05	High	86.82	1.78126e-07	0
AQAVSEDAGGNEGR	2	5	1	B4DV79		1360.61	0	1.112e-07	High	60.39	2.7332e-05	High	85.04	8.69487e-08	0
VIDPATATSVDLR	3	5	1	P50991		1357.74	0	6.41e-06	High	60.36	9.18148e-05	High	68.26	1.49503e-05	0
DGEEAGAYDGPR	2	5	2	B3KQT9;H7BZJ3		1236.52	0	0.0002146	High	60.35	6.458e-06	High	56.12	1.7104e-05	0
VLEQLTGQTPVFSK	4	3	1	Q5VVC8		1546.85	0	1.139e-07	High	60.34	6.2787e-05	High	70.69	5.848e-06	0
NQDEESQEAPELLK	2	4	1	A0A1U9X609		1629.76	0	5.19e-08	High	60.33	5.07439e-05	High	64.95	1.71301e-05	0
IFVGGLSPDTPEEK	2	10	2	A0A024RDF4;D6RF44		1488.76	0	3.122e-07	High	60.32	8.93201e-05	High	70.4	8.56378e-06	0
SDSEDICLFTK	2	8	1	O76021	C7(Carbamidomethyl)	1314.59	0	3.244e-05	High	60.27	3.12928e-05	High	24.66	0.124481	0
AIEINPDSAQPYK	2	10	1	Q0IJ56		1445.73	0	9.473e-06	High	60.26	6.8287e-05	High	51.67	0.000518746	0
VLSLNFSECHTK	1	11	1	A0A024RDB2	C9(Carbamidomethyl)	1434.71	0	8.627e-06	High	60.21	8.63233e-05				0
TTLTAAITK	2	3	1	P49411		919.548	0	0.001771	High	60.18	6.20253e-05	High	56.93	0.00013109	0
ITISPLQELTLYNPER	2	1	1	O00425		1887.02	0	3.118e-05	High	60.16	6.48175e-05	High	55.91	0.000153741	0
QENGASVILR	3	17	1	P29692		1086.59	0	0.00101	High	60.11	9.44277e-05	High	53	0.000431272	0
MEEGEVYAIETFGSTGK	1	4	2	A0A140VJE3;F8VQZ7		1847.84	0	4.122e-07	High	60.11	3.70984e-05				0
TAFQEALDAAGDK	3	1	1	H9ZYJ2		1336.64	0	2.346e-07	High	60.09	7.99754e-05	High	64.71	2.82115e-05	0
FDEISFVNFAR	2	1	1	A0A024R4Z6		1344.66	0	3.041e-05	High	60.08	7.94725e-05	High	65.73	2.13841e-05	0
IAEAEIENLTGAR	1	2	1	Q8N6M0		1386.73	0	1.503e-05	High	60.07	8.36901e-05				0
NEPQNATGAPGR	2	1	1	A0A024R1U4		1211.58	0	0.0001156	High	60.06	4.12758e-05	High	54.63	0.000152547	0
QQDVIYELIQTELHHVR	2	6	1	Q92974		2121.11	0	3.339e-07	High	60.03	6.87733e-05	High	45.29	0.0020499	0
KDAENHEAQLK	1	4	1	Q9Y266		1282.64	0	0.0001251	High	60.03	6.44036e-05				1
VWDAVSGDELMTLAHK	3	1	1	Q9Y3F4		1771.87	0	3.93e-09	High	60.02	0.000222921	High	39.04	0.0282221	0
QEVEEWVASGNK	2	4	1	B9A062		1375.65	0	6.549e-06	High	59.99	6.14914e-05	High	67.17	1.19533e-05	0
LNQDQLDAVSK	2	5	1	Q14444		1230.64	0	8.05e-05	High	59.97	8.2216e-05	High	64.47	2.96001e-05	0
AVVIVDDR	1	8	2	A0A0S2Z4Z9;A0A384N5Z8		886.501	0	0.003253	High	59.97	9.21846e-05				0
TVSQIISLQTLK	2	8	1	O76021		1330.8	0	3.358e-05	High	59.96	2.95206e-05	High	33.66	0.0120763	0
SEEAHAEDSVMDHHFR	6	5	2	Q8NC51;Q5VU21		1896.8	0	4.31e-12	High	59.94	1.00884e-05	High	82.41	6.11434e-08	0
NLETLQQELGIEGENR	1	4	1	D3DUJ0		1842.93	0	6.05e-05	High	59.92	8.04178e-05				0
GLAPDLPEDLYHLIK	6	2	1	P62277		1693.92	0	9.603e-08	High	59.9	6.96863e-05	High	50.5	0.000581987	0
GILTVDELLAIR	2	2	1	B4E2S7		1312.79	0	2.718e-05	High	59.88	3.84992e-05	High	51.1	0.000301572	0
IYSALILHDDEVTVTEDK	2	1	1	Q6FG99		2061.04	0	0.0001531	High	59.88	9.36009e-05				0
IEDFLER	2	5	1	A0A024R4M0		921.47	0	0.0127	High	59.84	8.53886e-05	High	58.91	0.000105843	0
WLSCETQLPVSFR	1	2	1	O75643	C4(Carbamidomethyl)	1622.8	0	7.253e-06	High	59.83	0.000329499				0
VAQLEQVYIR	3	1	1	P62318		1218.69	0	6.215e-05	High	59.82	8.33854e-05	High	58.32	0.000122276	0
AQAAAPASVPAQAPK	2	4	1	A0A024R326		1377.75	0	6.125e-06	High	59.82	8.82322e-05	High	48.93	0.00107276	0
DMDLWEQQEEER	1	4	1	J9R021		1607.67	0	1.391e-05	High	59.82	1.22993e-05				0
QFVTATDVVR	1	4	1	A0A024RDT4		1135.61	0	7.928e-05	High	59.79	0.000252625				0
GVLLEIEDLQVNQFK	2	5	1	A0A024RC65		1744.95	0	3.536e-07	High	59.75	7.25059e-05	High	59.67	7.04013e-05	0
VEFMDDTSR	2	1	1	B2R4R9		1099.47	0	0.000635	High	59.75	1.62595e-05	High	42.8	0.000873804	0
VEIIANDQGNR	6	43	3	A0A1U9X7W4;V9HW22;V9HWB4		1228.63	0	1.228e-05	High	59.74	9.42786e-05	High	72.61	4.92079e-06	0
VLLPEYGGTK	2	5	1	A0A384N6A4		1076.6	0	0.000176	High	59.74	8.65282e-05	High	64.25	3.06307e-05	0
IDLAVLLGK	2	5	1	B4DYY5		941.606	0	0.0005778	High	59.74	2.95151e-05	High	56.29	6.53198e-05	0
VTHAVVTVPAYFNDAQR	2	2	1	V9HWB4		1887.98	0	2.034e-06	High	59.74	8.54134e-05	High	46.93	0.00163127	0
KVPGVTAIELDEDTGTFR	2	10	1	A0A0F7KYT8		1948.01	0	7.184e-05	High	59.73	9.90717e-05	High	54.74	0.000307536	1
LMDVGLIAIR	2	2	1	A8K690		1100.65	0	1.77e-05	High	59.71	8.07671e-05	High	65.09	2.3401e-05	0
ITQDIFQQLLK	2	5	1	A8K492		1346.77	0	2.053e-05	High	59.7	5.62548e-05	High	55.14	0.000161365	0
QLENSLNEFGEK	2	6	1	B2RDX5		1407.68	0	9.145e-05	High	59.69	7.48034e-05	High	49.19	0.000814002	0
QQIQSIQQSIER	2	4	1	Q6FHM6		1457.77	0	8.83e-05	High	59.67	9.07934e-05	High	48.45	0.00130387	0
ENLESWLNYLK	2	2	1	A0A024R2Z6		1408.71	0	0.0002085	High	59.67	0.000115933	High	38.17	0.0166122	0
XSDSADPFYWMR	2	3	1	B3KQ68	X1(S)	1461.62	0	9.942e-05	High	59.67	1.25697e-05				0
SIDQFANLVLHQTVER	3	1	1	A0A0S2Z590		1869.99	0	3.291e-10	High	59.62	8.033e-05	High	66.84	1.4491e-05	0
DTSASAVAVGLK	2	5	1	E9KL44		1118.61	0	0.0001483	High	59.62	9.97031e-05	High	45.63	0.00252192	0
LAGNEQVTR	1	5	1	Q6PJJ2		987.523	0	0.0008202	High	59.6	9.95602e-05				0
VIFGLFGK	2	2	1	V9HWC6		880.532	0	0.01142	High	59.58	2.18656e-05	High	59.42	2.8172e-05	0
NIYVLQELDNPGAK	2	4	1	A0A024R1N4		1573.82	0	5.281e-05	High	59.56	0.000103359	High	41.94	0.00587277	0
GDDLLPAGTEDYIHIR	4	4	1	Q6FG85		1784.89	0	1.304e-05	High	59.55	8.85122e-05	High	60.12	7.61175e-05	0
YPASTVQILGAEK	2	5	1	A8K9K6		1376.74	0	4.389e-05	High	59.55	0.00010271	High	49.63	0.000932124	0
VGLQVVAVK	4	6	2	A0A024R3X4;B7Z532		912.59	0	0.0001905	High	59.53	2.18402e-05	High	59.6	2.1491e-05	0
TIAIIAEGIPEALTR	2	4	1	A0A024R1T9		1567.91	0	4.453e-08	High	59.51	3.73333e-05	High	89	4.24258e-08	0
KEAPAPPK	1	1	1	P62750		837.484	0	0.006401	High	59.5	4.06171e-05				1
EDEISLEDLIER	1	2	1	B7Z592		1460.72	0	2.454e-05	High	59.49	9.14866e-05				0
ETVVEVPQVTWEDIGGLEDVK	1	5	1	V9HW80		2342.18	0	6.62e-05	High	59.49	0.000103295				0
GDEEGVPAVVIDMSGLR	2	4	1	A0A024RDT4		1743.86	0	2.439e-07	High	59.47	0.00012134	High	76.35	2.48772e-06	0
LDQPMTEIVSR	3	5	1	A0A024R1A3		1288.66	0	2.032e-05	High	59.45	0.000101754	High	61.47	5.99153e-05	0
LLIHQSLAGGIIGVK	7	6	2	A0A024R228;B4DUQ1		1518.94	0	2.447e-06	High	59.44	6.48448e-06	High	44.02	0.0001704	0
LGSLVDEFK	2	6	1	A0A024R1N4		1007.54	0	0.0007104	High	59.42	0.000152689	High	70.67	6.46207e-06	0
YGALALQEIFDGIQPK	2	5	1	A0A384NKW7		1762.94	0	2.559e-06	High	59.41	7.79522e-05	High	40.87	0.00556965	0
ALAAAGYDVEK	5	9	1	P16403		1107.57	0	0.0001635	High	59.38	0.00010012	High	59.86	8.94371e-05	0
GYTLVEYETYK	2	2	1	A0A023T787		1365.66	0	0.0001626	High	59.35	8.74571e-05	High	55.22	0.000226057	0
SSILLDVKPWDDETDMAK	4	2	1	A0A024R3W7		2063.01	0	1.587e-11	High	59.34	0.000163502	High	89.83	1.45797e-07	0
SFLLDLLNATGK	3	20	1	A0A2R8Y5G6		1291.73	0	5.839e-06	High	59.34	6.66462e-05	High	66.47	1.19475e-05	0
AMTGVEQWPYR	2	5	1	B3KX11		1337.63	0	8.196e-05	High	59.32	5.6019e-05	High	54.33	0.000190946	0
ELEDLIIEAVYTDIIQGK	3	10	1	J3KQ34		2062.1	0	5.157e-09	High	59.31	9.38928e-05	High	65.09	2.3974e-05	0
SQIHDIVLVGGSTR	6	10	2	V9HW22;A8K7Q2		1481.81	0	7.374e-07	High	59.29	7.41303e-05	High	60.03	6.2318e-05	0
NDLAVVDVR	4	4	1	A0A024R4A0		1000.55	0	0.0006271	High	59.17	8.61341e-05	High	59.68	8.38566e-05	0
DHADSNIVIMLVGNK	1	6	1	H3BMH2		1625.84	0	0.0004665	High	59.15	0.000107997				0
SLQENEEEEIGNLELAWDMLDLAK	3	10	1	Q5T626		2789.33	0	5.911e-12	High	59.13	8.53427e-05	High	106.61	1.52355e-09	0
GNFGGSFAGSFGGAGGHAPGVAR	2	7	1	A0A087X0X3		2034.96	0	8.4e-09	High	59.13	9.42618e-05	High	55.8	0.000207528	0
VSSDNVADLHEK	3	2	1	P28074		1313.64	0	9.558e-06	High	59.1	7.22168e-05	High	36.64	0.0131796	0
LGSTVFVANLDYK	1	8	1	A0A087X0X3		1426.76	0	5.77e-05	High	59.1	0.000145664				0
CANLFEALVGTLK	2	1	1	Q9P1F3	C1(Carbamidomethyl)	1435.76	0	1.328e-07	High	59.08	0.000109814	High	73.94	3.70143e-06	0
SYCNDQSTGDIK	1	2	1	A0A140VJL3	C3(Carbamidomethyl)	1387.58	0	0.0009872	High	59.05	1.31296e-05				0
LDPGSEETQTLVR	1	2	1	Q53YD7		1444.73	0	2.13e-06	High	59.05	0.000121402				0
SSTFDAGAGIALNDHFVK	2	1	1	Q16768		1849.91	0	2.238e-05	High	59.01	0.000122526				0
EGNDLYHEMIESGVINLK	4	6	1	V9HW31		2060.99	0	2.6e-12	High	58.98	0.000103455	High	96.18	1.86888e-08	0
IVLFDTLLEEYSVLNK	3	2	1	O75844		1896.05	0	6.737e-09	High	58.98	6.88017e-05	High	85.04	1.67944e-07	0
IAQPGDHVSVTGIFLPILR	2	6	1	A0A0S2Z4A5		2033.16	0	9.216e-06	High	58.97	3.01701e-05	High	40.68	0.00178281	0
EGPYDVVVLPGGNLGAQNLSESAAVK	3	2	1	V9HWC2		2584.33	0	3.359e-12	High	58.94	7.9203e-05	High	80.28	6.06603e-07	0
DINQEVYNFLATAGAK	2	7	1	B4DZ08		1753.88	0	1.437e-06	High	58.91	8.69496e-05	High	39.98	0.00682636	0
DQSAVVVQGLPEGVAFK	2	10	1	X5D2J9		1743.92	0	4.87e-05	High	58.9	0.000105701	High	24.82	0.254294	0
FEEHVQSVDIAAFNK	2	7	2	P29692;Q9BW34		1733.85	0	8.824e-07	High	58.89	0.000118082				0
LSSEDKETMEK	3	1	1	V9HWB4		1296.6	0	1.552e-05	High	58.88	9.77118e-05	High	71.18	5.74608e-06	1
KTEELEEESFPER	3	2	1	A0A3B3ITZ9		1622.76	0	3.274e-08	High	58.86	0.00038199	High	72.1	1.81186e-05	1
GVTFNVTTVDTK	1	3	1	A0A1U9X8Y4		1281.67	0	6.558e-05	High	58.84	8.99299e-05				0
ISIPVDISDSDMMLNIINSSITTK	2	10	1	B3KX11		2607.34	0	6.366e-12	High	58.83	8.65369e-05	High	116.69	1.41538e-10	0
VDPLFTELLNGIR	2	3	1	E1NZA1		1486.83	0	4.305e-07	High	58.82	9.11323e-05	High	67	1.31188e-05	0
LPFPIIDDR	3	2	1	V9HWC7		1085.6	0	0.0007334	High	58.82	0.000106682	High	51.73	0.000545536	0
QMVVLEEEFQNISPEELK	1	5	1	M0R0C1		2162.08	0	0.0004024	High	58.8	0.000115282				0
TVLSANADHMAQIEGLMDDVDFK	2	11	1	B3KXH0		2520.18	0	2.559e-10	High	58.78	0.000116211	High	72.8	4.57107e-06	0
AAHSEGNTTAGLDMR	3	3	1	V9HW96		1530.7	0	4.269e-08	High	58.71	5.27577e-05	High	59.59	4.04434e-05	0
TLNDELEIIEGMK	2	9	2	A0A024R3X4;B7Z532		1504.76	0	3.688e-07	High	58.68	0.00011885	High	79.45	9.95404e-07	0
NMAEQIIQEIYSQIQSK	3	8	1	B4E022		2023.02	0	2.091e-07	High	58.68	0.000102046	High	58.23	0.000113638	0
LQLDNQYAVLENQK	1	3	1	D3DND1		1675.87	0	0.0008196	High	58.68	0.000145412				0
NIPMTLELLQSTR	2	4	1	A0A1W2PPZ5		1515.82	0	2.943e-05	High	58.65	0.00010132	High	61.19	5.98377e-05	0
QVELALWDTAGQEDYDR	2	13	1	A0A024R324		2008.93	0	1.131e-11	High	58.63	6.49113e-05	High	116.23	1.14351e-10	0
FLEEYLSSTPQR	2	5	1	F5GXX5		1469.73	0	9.029e-07	High	58.63	9.26716e-05	High	39.3	0.00770145	0
VLYDAEISQIHQSVTDTNVILSMDNSR	1	1	1	P35908		3048.5	0	4.857e-09	High	58.62	0.00015032				0
NGLSLAALK	2	1	1	P16401		886.537	0	0.004606	High	58.6	0.000118437	High	46.92	0.00174376	0
VAVATPAK	2	6	1	A0A024R4A0		756.463	0	0.01506	High	58.59	3.50734e-05	High	62.4	1.45874e-05	0
LIAAQTGTR	3	2	1	A0A024R7B0		930.538	0	0.01104	High	58.58	0.000134585	High	58.11	0.000149426	0
SQMDGLIPGVEPR	1	3	1	Q9Y2X3		1398.71	0	0.0001276	High	58.53	9.70046e-05				0
FAEFQYLQPGPPR	2	5	1	B3KTJ9		1549.78	0	2.645e-05	High	58.52	0.000329578	High	56.25	0.000553716	0
HQGVMVGMGQK	9	38	3	Q8WVW5;B7Z6P1;Q562R1		1171.57	0	5.844e-08	High	58.49	7.43292e-05	High	71.51	3.8353e-06	0
GTGVVTSVPSDSPDDIAALR	2	5	1	B4E266		1956.99	0	2.687e-09	High	58.44	0.000124958	High	96.26	2.06781e-08	0
YHTSQSGDEMTSLSEYVSR	5	5	1	A0A024RD80		2176.95	0	1.998e-14	High	58.41	3.99466e-05	High	114.73	9.74201e-11	0
DLMVGDEASELR	2	2	1	P61160		1334.63	0	0.0001188	High	58.41	0.00014349	High	40.92	0.00790487	0
VLIIGGGDGGVLR	2	2	1	P19623		1225.73	0	0.0005169	High	58.41	4.1605e-05	High	37.99	0.00400314	0
TAAELLQSQGSQAGGSQTLK	2	10	1	B4DPT4		1975.01	0	1.241e-06	High	58.39	0.000125464	High	70.71	7.36239e-06	0
QMFGNADMNTFPTFK	2	2	1	Q6IB54		1748.78	0	1e-07	High	58.37	6.4113e-05	High	73.98	1.74576e-06	0
AAMDNSEIAGEK	1	9	1	Q16891		1235.56	0	0.0001254	High	58.31	5.16497e-05				0
TFAPEEISAMVLTK	4	2	1	V9HWB4		1536.8	0	3.832e-05	High	58.3	0.000204339	High	67.41	2.50723e-05	0
IQLINNMLDK	2	6	1	V9HWF4		1201.66	0	8.603e-05	High	58.3	0.000143326	High	54.13	0.000377867	0
DTDIIVWDVINESGLYR	2	1	1	Q5TDG3		2008.01	0	6.763e-05	High	58.3	0.000116776	High	19.26	0.937943	0
ILGADTSVDLEETGR	5	7	1	V9HW26		1575.78	0	5.052e-09	High	58.29	0.000158481	High	110.41	9.66783e-10	0
LSEELSGGR	1	10	1	A0A024RAI1		947.482	0	0.0129	High	58.29	0.000138097				0
VGTDLLEEEITK	1	8	2	P29692;Q9BW34		1346.71	0	1.634e-05	High	58.28	0.000248448				0
AESEEMETSQAGSK	2	11	1	Q59GF8		1483.63	0	2.598e-07	High	58.27	1.35532e-05	High	75.28	2.95001e-07	0
QLNDLWDQIEQAHLELR	1	3	1	B4DSH1		2121.08	0	1.574e-05	High	58.26	0.00016682				0
LFPDTPLALDANK	2	7	1	F4ZW65		1414.76	0	6.885e-05	High	58.25	0.000133315	High	52.98	0.000403556	0
GESDPAYQQYQDAANNLR	2	1	1	A0A090N8Y2		2039.91	0	8.562e-11	High	58.16	5.11735e-05	High	103.36	1.25248e-09	0
QKVDSLLENLEK	2	18	1	B2R5W2		1415.78	0	0.0001691	High	58.15	0.000112076	High	43.11	0.00355983	1
NEALIALLR	2	4	1	A0A024RDT4		1012.62	0	0.002022	High	58.15	5.97124e-05	High	39.73	0.00400118	0
QTVLESIR	2	5	2	Q96T67;Q9NVI7		945.539	0	0.01493	High	58.14	0.000148014	High	41.45	0.0069072	0
VFSDEVQQQAQLSTIR	3	8	1	Q9Y262		1848.95	0	3.52e-08	High	58.1	0.000114535	High	100.34	6.83814e-09	0
EYFSWEGAFQHVGK	7	2	1	Q53YD7		1684.78	0	1.657e-06	High	58.1	7.07809e-05	High	45.83	0.00122902	0
ASDVHEVR	2	10	2	V9HWB8;A0A024R5Z9		912.455	0	0.004181	High	58.1	6.62894e-05				0
QAEQLSAAGEGGDAGR	1	3	1	B2R823		1516.7	0	4.65e-05	High	58.09	7.5446e-05				0
GISHVIVDEIHER	6	3	1	Q08211		1503.79	0	1.007e-06	High	58.07	0.00013186	High	59.56	9.83235e-05	0
DSDLSHVQNK	2	5	1	B2R8Z8		1142.54	0	9.048e-05	High	58.07	6.2772e-05				0
VAPAQPSEEGPGR	1	6	1	B4DEP6		1294.64	0	1.515e-05	High	58.06	0.000127162				0
MLLDPMGGIVMTNDGNAILR	2	7	1	B3KX11		2131.08	0	7.583e-12	High	58.05	0.000137561	High	103.43	4.0083e-09	0
APVPTGEVYFADSFDR	6	9	2	P27824;D6RB85		1770.84	0	6.402e-07	High	58.02	8.77152e-05	High	90.83	5.09665e-08	0
FPDEDEILEK	1	3	1	Q6IBR8		1234.59	0	6.975e-05	High	57.99	8.65758e-05				0
NMQDMVEDYR	1	7	1	H6VRF8		1300.53	0	0.000394	High	57.98	1.24192e-05				0
QDDPFELFIAATNIR	4	4	2	Q9H0A0;Q05CW7		1749.88	0	3.868e-07	High	57.95	0.000185576	High	71.88	7.37173e-06	0
TWNDPSVQQDIK	2	2	1	V9HWB4		1430.69	0	0.0001014	High	57.95	0.000103089	High	43.28	0.00313184	0
ITITNDQNR	2	1	1	V9HWB4		1074.56	0	0.001376	High	57.94	0.000165756	High	52.28	0.000610196	0
DLLDLLVEAK	3	23	1	A0A2R8Y5G6		1128.65	0	0.000272	High	57.92	0.000128826	High	65.35	2.32811e-05	0
VLEALLPLK	2	2	1	P49327		995.654	0	0.003764	High	57.92	1.47714e-05	High	57.77	8.10479e-06	0
FSHEEIAMATVTALR	18	7	1	V9HWN7		1675.85	0	1.065e-08	High	57.91	0.000163912	High	83.41	4.57405e-07	0
VSIVTPEDILR	1	4	1	A6NJA2		1241.71	0	0.0008135	High	57.89	8.8755e-05				0
YLAEVAAGDDK	1	5	1	D0PNI1		1151.56	0	2.569e-05	High	57.87	0.000105495				0
SISADDDLQESSR	1	10	1	B4DZZ3		1422.64	0	0.0002494	High	57.87	5.06246e-05				0
DAEDAVYGR	2	3	1	Q07955		995.444	0	0.001272	High	57.85	0.000211308	High	36.15	0.0313639	0
TPTSSPASSPLVAK	1	1	1	Q14684		1342.73	0	1.557e-05	High	57.84	0.00013599				0
NPTIVNFPITNVDLR	2	6	1	A0A087X1B2		1712.94	0	3.275e-08	High	57.83	0.000104329	High	68.32	9.12098e-06	0
NSPGSQVASNPR	2	3	1	B4DZC3		1213.59	0	3.944e-06	High	57.78	8.72804e-05	High	69.1	6.82799e-06	0
SETAPAETATPAPVEK	1	2	1	P16401		1598.79	0	0.0001262	High	57.76	0.000123611				0
LIQLMEEIMAEK	1	5	1	A0A1X7SBZ2		1447.75	0	1.016e-05	High	57.75	0.000185592				0
FMLQDVLDLR	6	16	1	E9PGM1		1249.66	0	4.979e-05	High	57.73	0.000127335	High	63.3	3.62495e-05	0
DGFIDKEDLHDMLASLGK	3	8	1	P19105		2003.98	0	5.909e-08	High	57.72	0.000148505	High	56.01	0.000208759	1
GLCAIAQAESLR	3	7	1	P23396	C3(Carbamidomethyl)	1288.67	0	1.552e-05	High	57.72	0.000162536	High	37.07	0.0169045	0
VVFVFGPDK	2	2	1	V9HWC7		1007.56	0	0.0002641	High	57.7	0.00020812	High	51.8	0.000774002	0
QNENEEENLDKEQTGNLK	1	8	1	G3V529		2131.98	0	1.406e-06	High	57.7	0.000109791				1
GLPWSCSADEVQR	2	18	1	A0A384MEJ3	C6(Carbamidomethyl)	1504.69	0	3.212e-06	High	57.64	6.25038e-05	High	62.78	1.77149e-05	0
TPAQFDADELR	2	2	1	Q5TZZ9		1262.6	0	3.796e-06	High	57.63	0.000103119	High	75.05	1.90691e-06	0
GTQGVVTNFEIFR	2	6	1	B4DV79		1467.77	0	1.51e-06	High	57.61	0.000134023	High	17.74	1.93928	0
TADGIVSHLK	5	4	1	B3KQT9		1040.57	0	0.0002338	High	57.59	9.2577e-05	High	57.95	9.11445e-05	0
ASITPGTILIILTGR	3	9	1	A0A024RBK3		1525.94	0	0.0001362	High	57.57	2.02107e-05				0
ETDLQELFR	2	1	1	K7EL20		1150.58	0	0.0007126	High	57.55	0.000129911	High	39.56	0.00798982	0
DHQYQFLEDAVR	3	4	1	B2R8R5		1520.71	0	0.0009155	High	57.54	0.000150473	High	55.91	0.00021516	0
GMSLNLEPDNVGVVVFGNDK	2	6	1	V9HW26		2104.04	0	1.433e-09	High	57.51	0.000133951	High	90.65	6.44884e-08	0
MNVLADALK	4	8	1	B2R4W8		974.536	0	0.002717	High	57.51	0.000190371	High	47.47	0.00201264	0
DFNVGDYIQAVLDR	2	3	1	P06737		1624.8	0	4.666e-08	High	57.49	0.000140451	High	83.84	3.22384e-07	0
GSYGDLGGPIITTQVTIPK	3	8	2	A0A024R228;B4DUQ1		1917.03	0	2.925e-08	High	57.49	0.000104269	High	79.06	7.80378e-07	0
EEEDVSGEPEASPSADTTILFVK	1	8	1	C9J3L8		2450.16	0	6.348e-05	High	57.47	0.00011621				0
EYWMDPEGEMKPGR	3	3	1	Q6IBA2		1724.74	0	6.05e-05	High	57.45	3.39087e-05	High	44.65	0.000646117	0
TTQVPQFILDDFIQNDR	3	3	1	Q08211		2050.04	0	5.801e-07	High	57.42	0.00030675	High	46.28	0.00617141	0
VCEEIAIIPSK	2	5	1	P08708	C2(Carbamidomethyl)	1258.67	0	0.0001297	High	57.41	0.000165938	High	44.72	0.00308281	0
EDAAGTSGLGELNSR	1	5	1	A0A0A0MRK1		1476.69	0	9.181e-06	High	57.38	0.000375126				0
EVVEEAENGR	3	18	1	B8ZZQ6		1131.53	0	1.142e-05	High	57.37	7.0086e-05	High	62.75	2.03329e-05	0
LEQEIATYR	1	20	2	P02533;P08779		1122.58	0	0.0009094	High	57.36	0.000293112				0
LPEDPLLSGLLDSPALK	3	3	1	P49327		1778	0	2.412e-11	High	57.33	6.62963e-05	High	92.61	2.05604e-08	0
DFLAGGVAAAISK	11	2	1	P05141		1219.67	0	1.877e-06	High	57.33	0.000124456	High	61.96	4.46075e-05	0
GQPAIIDGELYNEVK	2	2	1	Q9Y266		1645.84	0	8.443e-08	High	57.32	0.000635113	High	83.91	1.37886e-06	0
VSISEGDDKIEYR	1	10	1	Q96BS4		1510.74	0	1.651e-06	High	57.32	0.00013503				1
VNDFLAEIFK	2	3	1	Q14008		1195.64	0	0.000254	High	57.31	0.000111561	High	37.31	0.0111468	0
VPAEGLEEVLTTPETVLTGHTEK	2	5	1	A0A0A6YYL4		2450.27	0	7.566e-09	High	57.28	0.000134502	High	35.59	0.0195863	0
KVEAQLQELQVK	3	3	1	A0A024R1N1		1412.81	0	6.992e-09	High	57.26	8.12805e-05	High	89.78	4.53922e-08	1
THEAQIQEMR	3	3	1	A0A024R1N1		1242.59	0	0.0001635	High	57.23	9.14948e-05	High	37.68	0.00830862	0
QFAGYSEEVLDVR	1	4	1	Q12788		1512.74	0	0.0004213	High	57.18	0.000121364				0
QLAEDFLK	2	9	1	B5BUE6		963.517	0	0.01531	High	57.16	0.00015952	High	55.02	0.000261263	0
TIVQLENEIYQIK	1	1	1	B2R7W3		1590.88	0	4.941e-07	High	57.16	0.000272502				0
SMLMEQDPDVAVTVR	1	2	1	A8K905		1690.82	0	0.0004618	High	57.16	0.000143655				0
VPPFVDLNVNSNEGK	3	3	1	A0A024RAH8		1628.83	0	6.218e-09	High	57.15	0.000168755	High	67.74	1.47823e-05	0
LIALLEVLSQK	3	9	2	P21333;O75369		1226.77	0	6.484e-06	High	57.15	3.1515e-05	High	60.58	1.48747e-05	0
FIGGLSWDTTK	1	1	1	D6RF44		1224.63	0	3.351e-05	High	57.14	0.000153302				0
SLQDIIAILGMDELSEEDK	2	3	1	V9HW31		2119.05	0	2.815e-06	High	57.14	0.000159001				0
LMDEVAGIVAAR	1	3	1	O00154		1244.67	0	6.602e-06	High	57.09	0.000164165				0
LASDLLEWIR	2	9	2	A0A0S2Z3G9;B7Z565		1215.68	0	3.139e-05	High	57.08	0.000178157	High	76.92	1.77628e-06	0
VTNGAFTGEISPGMIK	3	5	1	V9HWK1		1621.83	0	2.738e-08	High	57.04	0.000184254	High	88.61	1.28356e-07	0
LSPEELLLR	3	11	2	A0A024RDT4;Q14651		1069.63	0	0.0006984	High	57.03	7.75768e-05	High	59.04	4.88351e-05	0
VDLPLAVLSK	2	2	1	Q9H773		1054.65	0	0.0004379	High	57.02	4.54816e-05	High	40.64	0.00197622	0
AQQEAEAAQR	1	3	1	K7EK42		1101.53	0	0.001259	High	57	9.1383e-05				0
SWVNQMESQTGEASK	2	5	1	A0A024RC65		1681.75	0	3.808e-08	High	56.99	5.13965e-05	High	94.2	1.19189e-08	0
ALELTGLK	3	4	1	A0A024R4A0		844.516	0	0.02094	High	56.97	0.000184334	High	56.58	0.000199236	0
AFVDFLSDEIKEER	3	2	1	A8K651		1697.84	0	6.881e-08	High	56.96	0.000260878	High	100.82	1.05604e-08	1
KEDALLYQSK	2	2	1	P50402		1194.64	0	1.699e-06	High	56.96	0.000160091	High	58.06	0.000130835	1
RFDDAVVQSDMK	3	15	1	V9HW22		1410.67	0	1.595e-05	High	56.95	0.00012746	High	55.32	0.000185219	1
DSYLILETLPTEYDSR	2	8	1	R4GNH3		1914.94	0	4.92e-05	High	56.94	0.000672755	High	59.49	0.00037753	0
LQASNVTNK	1	8	1	Q5QPL9		974.528	0	0.002495	High	56.93	0.000205404				0
YADLTEDQLPSCESLK	2	7	1	Q53G35	C12(Carbamidomethyl)	1868.86	0	6.537e-08	High	56.92	8.56638e-05	High	67.53	6.88755e-06	0
SSAYESLMEIVK	2	6	1	B2RBR9		1356.68	0	1.385e-05	High	56.91	0.000139843	High	56.49	0.000153594	0
NYIQGINLVQAK	2	3	1	B4DLN1		1360.76	0	3.726e-05	High	56.91	0.000283149	High	52.23	0.000807556	0
ATQQQHDFTLTQTADGR	3	1	1	P78527		1917.91	0	2.309e-07	High	56.89	0.000125345	High	67.64	1.07875e-05	0
VSSDVIDQK	3	7	1	Q9Y262		990.512	0	0.001242	High	56.89	0.000218049	High	54.75	0.00034401	0
NGDNMLEPSANMPWFK	1	1	1	B4DNE0		1850.82	0	3.013e-06	High	56.87	5.98264e-05				0
ILFIFIDSDHTDNQR	4	9	1	A0A024R8S5		1833.92	0	6.681e-09	High	56.86	0.00018556	High	52.28	0.000516729	0
VSQGQLVVMQPEK	2	1	1	A0A090N8Y2		1442.77	0	3.83e-05	High	56.85	0.000168225	High	56.1	0.0001992	0
ALINADELASDVAGAEALLDR	3	7	1	A0A024R889		2127.1	0	8.193e-10	High	56.84	0.000262701	High	114.5	4.45646e-10	0
DTGIFLDLMHLK	5	5	1	A0A024R1N4		1402.74	0	1.754e-05	High	56.84	0.000184036	High	56.59	0.000202725	0
AAAPGVEDEPLLR	1	4	1	P31350		1337.72	0	0.0001233	High	56.81	0.00014779				0
ACYALENFVENLGPK	1	13	1	Q8TEX9	C2(Carbamidomethyl)	1724.83	0	0.0001743	High	56.81	0.000155607				0
HGSLGFLPR	3	7	2	P39023;B3KS36		983.544	0	2.761e-05	High	56.8	0.000114598	High	60.29	5.1307e-05	0
HGESAWNLENR	4	5	1	Q53G35		1312.61	0	7.737e-09	High	56.76	8.68755e-05	High	88.88	5.04089e-08	0
ISQLEMAR	2	2	1	V9HWC0		947.5	0	0.005786	High	56.75	0.000201521	High	39.1	0.0120628	0
KDDEENYLDLFSHK	4	4	1	B4DDX2		1752.81	0	7.782e-12	High	56.72	0.000102151	High	87.46	8.61472e-08	1
ETAENYLGHTAK	2	6	1	B7Z4V2		1333.64	0	1.039e-05	High	56.72	0.000151736	High	65.42	2.22198e-05	0
KTDAPQPDVK	1	1	1	P27824		1098.58	0	0.0001321	High	56.72	0.000148118				1
ELLGQGLLLR	2	10	1	B4DVQ5		1111.69	0	0.005372	High	56.7	4.15834e-05	High	53.8	8.06642e-05	0
NSNPALNDNLEK	2	3	1	A0A1U9X8Y4		1328.65	0	1.099e-05	High	56.7	0.000135012	High	44.56	0.00221865	0
ICHQIEYYFGDFNLPR	2	5	1	B5BUB5	C2(Carbamidomethyl)	2071.97	0	4.159e-07	High	56.67	0.00011399	High	23.95	0.199345	0
IGIIDGEYVVNPTR	1	1	1	Q8TCS8		1545.83	0	7.321e-05	High	56.64	0.000180678				0
VATLNSEEESDPPTYK	2	16	1	A0A024R4E5		1779.83	0	9.099e-05	High	56.62	0.000197083	High	61.16	6.72577e-05	0
MGPGATAGGAEK	2	4	1	Q5U0I6		1046.49	0	1.486e-06	High	56.61	0.000114812	High	68.72	6.83467e-06	0
HAESVGDGER	1	3	1	B2R6S9		1056.47	0	0.003852	High	56.6	6.11479e-05				0
YELQLANPK	1	3	1	Q6P2Q9		1075.58	0	0.001151	High	56.6	0.000211447				0
GEDLTEEEDGGIIR	3	2	1	Q02790		1532.71	0	8.34e-05	High	56.56	0.000107751	High	56.51	0.00012307	0
GFAFVTFDDHDSVDK	6	12	1	F8W6I7		1699.76	0	6.595e-06	High	56.55	5.577e-05	High	63.96	1.14109e-05	0
APEPHVEEDDDDELDSK	3	5	1	A0A024RAS5		1939.81	0	1.092e-10	High	56.5	2.2723e-05	High	84.64	3.62454e-08	0
DNLTLWTSDMQGDGEEQNK	1	2	1	V9HW98		2180.94	0	0.002193	High	56.5	3.34689e-05				0
LIEVDDER	2	3	1	A2A3R6		988.497	0	0.002804	High	56.48	0.000156647	High	38.17	0.0106531	0
GCTATLGNFAK	1	10	2	P15880;Q8NI62	C2(Carbamidomethyl)	1139.55	0	0.004445	High	56.48	0.000128421				0
GTAAAAAAAAAAAAAAAK	5	1	1	Q6IPH7		1370.74	0	2.258e-10	High	56.45	0.00016396	High	80.8	6.11762e-07	0
LLGPDAAINLTDPDGALAK	2	8	1	H0YI98		1865.01	0	5.249e-05	High	56.44	0.000137327	High	42.27	0.00405561	0
VVYIFGPPVK	1	3	1	A0A140VJK6		1118.66	0	0.001839	High	56.43	8.75913e-05				0
IIDGLLVMR	2	4	1	C9JQD4		1029.61	0	0.001245	High	56.42	0.000156888	High	40.2	0.00657035	0
NFSDNQLQEGK	3	2	1	A0A384MTL2		1279.59	0	0.0005918	High	56.41	0.000110052	High	46.28	0.00117164	0
YDPPLEDGAMPSAR	2	7	1	B1AK87		1518.69	0	0.0002885	High	56.41	7.66818e-05	High	44.64	0.00106159	0
GEAHLAVNDFELAR	1	1	1	Q02790		1541.77	0	7.677e-05	High	56.39	0.000190236				0
NIEDVIAQGIGK	5	2	2	A0A024RCA7;H0YDD8		1256.69	0	1.127e-05	High	56.38	0.000168235	High	55	0.000231162	0
THNLEPYFESFINNLR	3	7	1	H6VRF8		1993.98	0	6.486e-07	High	56.33	0.000191718	High	66.78	1.75996e-05	0
IFGVTTLDIVR	4	6	1	Q0QF37		1233.73	0	0.001284	High	56.33	7.15888e-05	High	54.36	0.00011268	0
QGSATVGLK	1	6	1	P25786		860.485	0	0.005116	High	56.33	0.00026354				0
GSTAPVGGGAFPTIVER	3	1	1	A0A384NPU5		1615.85	0	6.37e-06	High	56.31	0.000202543	High	58.46	0.000124741	0
ILILGLDGAGK	2	5	1	P40616		1069.67	0	6.888e-05	High	56.29	5.92107e-05	High	62.19	1.52195e-05	0
ENLEEEAIIMK	1	5	1	B4DEZ3		1318.66	0	9.186e-05	High	56.29	0.000216284				0
ISNYGWDQSDK	1	2	1	A0A024R904		1312.58	0	2.625e-05	High	56.28	6.27621e-05				0
ILELDLIVR	1	3	1	Q92608		1083.68	0	0.0007655	High	56.26	5.34698e-05				0
QTLQEDLLR	1	16	1	V9H019		1115.61	0	0.0004479	High	56.26	0.000288051				0
EAILDIITSR	2	13	2	A0A0S2Z2Z6;A0A0S2Z377		1130.65	0	2.391e-05	High	56.25	0.000239864	High	75.76	2.62806e-06	0
AMVASGSELGK	1	5	1	F8W1A4		1049.53	0	0.0006605	High	56.23	0.000229536				0
GFVLQDTVEQLR	1	6	1	A8K492		1404.75	0	9.346e-07	High	56.23	0.000210954				0
LFDHPESPTPNPTEPLFLAQAEVYK	3	2	1	P49327		2840.42	0	9.908e-09	High	56.2	0.000169717	High	68.55	1.0005e-05	0
INEMVHFDLPGQEER	2	3	1	Q9NVI7		1813.85	0	0.0002564	High	56.19	0.000122983	High	45.27	0.0017934	0
VNQAIWLLCTGAR	2	5	1	M0R0F0	C9(Carbamidomethyl)	1501.8	0	6.664e-07	High	56.18	0.000200504	High	55.37	0.000241324	0
LGSLVENNER	3	10	1	B4DVQ5		1130.58	0	0.0003277	High	56.18	0.000185683	High	50.65	0.000759396	0
VTTEQYQK	1	3	1	A4D1N4		996.502	0	0.002987	High	56.17	0.000126449				0
TKPYIQVDIGGGQTK	4	2	1	V9HWB4		1604.87	0	3.213e-06	High	56.13	0.000377007	High	55.18	0.000217682	0
ESPELLELIEDLK	1	1	1	Q9NQZ2		1527.83	0	0.0002095	High	56.09	0.000180714				0
TNLVWDEVSGQWR	2	1	1	Q15050		1589.77	0	1.511e-07	High	56.07	0.000173639	High	86.22	1.73713e-07	0
YLDEDTIYHLQPSGR	2	2	1	A0A140VJP5		1806.86	0	1.247e-10	High	56.06	0.000170694	High	71.56	4.25224e-06	0
GPPQSPVFEGVYNNSR	2	3	1	Q8WWM7		1747.84	0	2.299e-07	High	56.06	0.000230896	High	60.34	8.29454e-05	0
EVAEAATGEDASSPPPK	2	2	1	A0A024R1Z6		1655.78	0	0.0001338	High	56.06	0.00014208				0
IPGGIIEDSCVLR	2	8	1	B3KX11	C10(Carbamidomethyl)	1428.76	0	3.274e-06	High	56.04	0.000245899	High	55.9	0.00026308	0
CFIVGADNVGSK	2	15	1	A0A024RBS2	C1(Carbamidomethyl)	1266.62	0	0.0002473	High	56.03	0.000169383	High	28.53	0.0942691	0
LEAEGVPEVSEK	2	1	1	A0A140VJK1		1286.65	0	0.001384	High	56.02	0.000195277	High	53.4	0.000370013	0
LNDGSQITYEK	1	3	1	O95831		1267.62	0	0.0004376	High	56.02	0.000158147				0
LGPEGELLIR	2	7	1	Q15758		1096.64	0	0.0009101	High	56.01	8.408e-05	High	36.86	0.00904617	0
GDVTITNDGATILK	1	4	1	P50991		1417.76	0	6.997e-05	High	55.99	0.00025139				0
TCTTVAFTQVNSEDK	3	3	1	P62424	C2(Carbamidomethyl)	1700.79	0	4.287e-07	High	55.98	0.000114945	High	70.64	4.17682e-06	0
TSDLIVLGLPWK	2	14	1	A0A0A0N0L3		1341.78	0	3.465e-06	High	55.97	0.000122544	High	51	0.000384852	0
DLVTEDTGVR	1	2	1	B4DPI9		1104.56	0	0.003052	High	55.97	0.00021322				0
EQNIVFNAETYSNLIK	2	2	1	E5KNY5		1882.95	0	2.537e-05	High	55.96	0.000197487	High	54.29	0.000291955	0
AFDSGIIPMEFVNK	1	4	1	A0A024R1T9		1567.79	0	1.108e-05	High	55.95	0.000188921				0
AEAVVNTVDISER	1	2	1	Q8IY81		1402.72	0	3.238e-05	High	55.91	0.000241061				0
GAGGEDLIMLDIYAIEELR	4	1	1	P49588		2078.05	0	3.266e-10	High	55.9	0.000230693	High	123.19	4.31041e-11	0
DVEGSTSPQIGDK	1	6	1	E9PLT0		1332.63	0	0.002501	High	55.9	0.000156537				0
YYVTIIDAPGHR	7	22	1	B4DNE0		1404.73	0	1.902e-06	High	55.87	0.000227375	High	73.84	3.62862e-06	0
GGAGVGSMTK	1	2	1	B0ZBD0		864.426	0	0.001412	High	55.86	0.000215706				0
DAVTYTEHAK	4	2	1	B2R4R0		1134.55	0	0.000429	High	55.85	0.00016069	High	51.32	0.000456025	0
MDELQLFR	2	3	1	V9HW80		1051.53	0	0.01049	High	55.82	0.00019296	High	50.85	0.000620382	0
ADLNIILSSPEQLELFLLAQQK	1	3	1	Q9BQG0		2483.39	0	4.731e-05	High	55.82	5.68146e-05				0
DADDAVYELDGK	3	6	1	A0A024R6D8		1310.58	0	6.895e-06	High	55.79	7.13128e-05	High	34.03	0.0122168	0
VEQHVVDGK	2	2	1	Q9Y3I0		1010.53	0	0.0003666	High	55.79	0.000164771				0
QAGVFEPTIVK	2	3	1	P17987		1188.67	0	4.427e-05	High	55.78	0.000228833	High	35.53	0.0240432	0
ECGVGVIVTPEQIEEAVEAAINR	2	13	1	A8K3A8	C2(Carbamidomethyl)	2483.25	0	3.457e-06	High	55.77	0.000211483	High	57.74	0.000138989	0
IGAEVYHNLK	3	5	1	A0A024R4F1		1143.62	0	4.424e-05	High	55.76	0.000567024	High	31.61	0.147332	0
LIDLHSPSEIVK	5	2	1	P60866		1350.77	0	0.002601	High	55.74	0.000114542	High	50.75	0.000358014	0
KPGDLSDELR	1	4	1	Q13435		1129.58	0	0.006708	High	55.72	0.000189149				0
LTHDVELNLDYER	1	5	1	A8K6Q8		1616.79	0	2.734e-07	High	55.7	0.000202269				0
QPQPSPAEGR	1	6	1	A8K492		1066.53	0	0.0008031	High	55.69	0.000199768				0
VDNSSLTGESEPQTR	2	20	1	P05023		1619.75	0	1.054e-06	High	55.68	0.000145067	High	70.35	4.72818e-06	0
VLATAFDTTLGGR	2	12	1	Q59GF8		1321.72	0	0.0003339	High	55.68	0.000192387	High	35.15	0.0206665	0
VLQSALAAIR	2	4	1	B4DY09		1041.65	0	0.0001699	High	55.67	0.000102987	High	55.21	0.000102292	0
EEAENTLQSFR	2	5	1	Q53HU8		1323.62	0	1.958e-05	High	55.66	0.000142477	High	69.2	6.55234e-06	0
DICNDVLSLLEK	2	4	1	D0PNI1	C3(Carbamidomethyl)	1418.72	0	2.486e-06	High	55.62	0.000289236	High	57.57	0.000176647	0
EAPVDVLTQIGR	2	3	1	B2R9T9		1297.72	0	9.704e-05	High	55.61	0.00014976	High	46.41	0.00128793	0
ESILDGLK	4	9	1	A0A384MTQ3		874.491	0	0.003809	High	55.57	0.000336958	High	59.84	0.000130832	0
INSQASESR	1	1	1	Q99856		991.482	0	0.01162	High	55.57	0.000213546				0
MEELHNQEVQK	4	4	1	A0A0S2Z4Z9		1384.65	0	4.693e-07	High	55.54	0.000145073	High	65.34	1.53664e-05	0
VTNVEWLLDALYGK	2	2	1	Q9ULZ3		1620.86	0	8.343e-08	High	55.53	0.000238193	High	69.02	1.01066e-05	0
AFEDDDITHVEGSVDPIR	3	4	1	Q9NTK5		2014.94	0	4.522e-08	High	55.51	0.000141017	High	72.58	2.81007e-06	0
VEAKPEVQSQPPR	3	3	1	A0A024RDB2		1464.78	0	6.779e-06	High	55.49	0.00021681	High	48.31	0.0011326	0
ESVPEFPLSPPK	4	6	1	B5BU83		1326.7	0	0.00222	High	55.49	0.000203674	High	47.49	0.0012851	0
EEYQLVQVEQK	2	1	1	Q9NR30		1392.7	0	0.0001384	High	55.49	0.000269494	High	37.27	0.0168	0
VNILEVASGAVLR	1	1	1	Q12788		1340.79	0	0.0001253	High	55.48	0.000112831				0
VGGTSDVEVNEK	3	5	1	A0A024R3X4		1233.6	0	1.008e-06	High	55.47	0.000194397	High	72.79	3.62163e-06	0
SNLGSVVLQLK	2	2	1	B4E0S6		1157.69	0	0.001209	High	55.47	0.000125578	High	47.25	0.000833515	0
LTLYDIAHTPGVAADLSHIETK	5	4	1	Q0QF37		2365.25	0	3.1e-15	High	55.46	0.000163983	High	85.46	1.62988e-07	0
SLEDQVEMLR	2	8	1	A0A024R7F1		1219.6	0	0.0007746	High	55.46	0.000211912	High	19.27	0.894379	0
ILIANTGMDTDK	2	3	1	V9HW96		1291.66	0	1.759e-06	High	55.43	0.000233574	High	80.71	6.92507e-07	0
ALAPTWEQLALGLEHSETVK	2	5	1	Q86UY0		2193.16	0	8.533e-11	High	55.42	0.000196074	High	60.88	5.41802e-05	0
NNASTDYDLSDK	1	8	2	P39023;B3KS36		1342.58	0	1.732e-05	High	55.42	4.14828e-05				0
HLEINPDHPIVETLR	6	5	1	A0A024RD80		1782.95	0	1.675e-07	High	55.39	0.000229086	High	55.91	0.000197337	0
GAVAEDGDELR	2	7	1	G3V3M6		1131.53	0	0.0002612	High	55.39	0.000110569	High	42.17	0.00195976	0
LAPGGHVGR	1	6	1	P36578		863.487	0	0.003711	High	55.39	0.000170984				0
MFEIVFEDPK	1	2	1	P07814		1254.61	0	1.214e-05	High	55.39	0.000166792				0
DPNNLFMVR	2	5	1	Q13200		1105.55	0	0.001276	High	55.38	0.000269598	High	41.38	0.00673196	0
LDVTLGPVPEIGGSEAPAPQNK	2	4	1	Q6IB29		2189.16	0	0.0006811	High	55.38	0.000198468	High	13.85	2.82699	0
YQAVTATLEEK	4	7	1	Q9BSQ6		1252.64	0	0.0002328	High	55.37	0.000249165	High	57.05	0.000174461	0
FGEVVDCTIK	8	20	4	D6R9P3;B4DTA2;A0A024RDF4;D6RF44	C7(Carbamidomethyl)	1167.57	0	2.055e-05	High	55.37	0.000184841	High	50.15	0.000619722	0
GDDQLELIK	1	11	1	B2R5W2		1030.54	0	0.003726	High	55.37	0.000309133				0
DSYVGDEAQSK	5	37	2	Q8WVW5;B7Z6P1		1198.53	0	3.125e-05	High	55.34	6.901e-05	High	49.66	0.000249271	0
YPLFEGQETGK	1	2	1	A0A090N8G0		1268.62	0	0.0004415	High	55.34	0.00051816				0
ATQALVLAPTR	2	14	1	P60842		1140.68	0	3.959e-05	High	55.32	9.48861e-05	High	63.16	1.72452e-05	0
SAYDSTMETMNYAQIR	1	4	1	A0A024R1T9		1880.81	0	5.936e-05	High	55.32	4.64149e-05				0
LTPEEEEILNK	2	3	1	Q5JR95		1314.68	0	9.452e-05	High	55.29	0.000208096	High	46.01	0.00176305	0
MDMSLDDIIK	2	2	1	E9PB61		1180.56	0	0.0004602	High	55.26	0.000188242	High	46.22	0.00149955	0
SDPFLEFFR	2	14	1	Q5JX45		1157.56	0	0.002253	High	55.25	0.000137626	High	43	0.00238315	0
YSSEVATESPLDFTK	2	2	1	A8K905		1673.79	0	1.813e-05	High	55.24	0.000189111	High	33.19	0.0303192	0
IKDHIQNGK	2	1	1	Q9NR30		1052.59	0	0.001602	High	55.22	0.000146396				1
LEVQAEEER	1	2	1	A8K964		1102.54	0	0.002057	High	55.22	0.000255066				0
DLISHDEMFSDIYK	6	6	1	A0A0P1J1R0		1712.79	0	1.138e-10	High	55.17	0.000135776	High	72	2.58377e-06	0
YHVPVVVVPEGSASDTHEQAILR	4	5	1	B2RE46		2503.3	0	1.793e-10	High	55.15	0.000234923	High	35.22	0.0238833	0
AMVEYEIDLQK	2	3	1	B4E0E1		1338.67	0	0.0006783	High	55.13	0.000241379	High	23.51	0.360313	0
ITNSLTVLCSEK	1	3	1	A0A024R5S5	C9(Carbamidomethyl)	1364.71	0	6.591e-05	High	55.1	0.000454891				0
EAGEQGDIEPR	2	5	1	Q5U0Q1		1200.56	0	0.000465	High	55.05	0.000109725	High	51.46	0.000235784	0
APDFVFYAPR	1	21	3	E7EQR4;V9HWC0;A0A2R8Y7M3		1182.6	0	1.775e-05	High	55.05	0.000210229				0
YIGEVGDIVVGR	1	5	1	B4E001		1276.69	0	2.531e-05	High	55.04	0.000272126				0
VLLDLSAFLK	4	6	1	Q3ZCQ8		1118.68	0	0.0001468	High	55.03	7.11325e-05	High	31.94	0.01449	0
VTLTSEEEAR	1	2	1	V9HWB9		1134.57	0	0.0006816	High	55.03	0.000290026				0
ALYETELADAR	2	5	1	P20700		1251.62	0	8.878e-05	High	55	0.000232586	High	73.62	3.08285e-06	0
ILYMTDEXNDPSLTIK	12	377	1	L7NVC9	X8(V)	1851.95	0	0.0003439	High	54.95	0.000311892	High	53.04	0.000487902	0
AYVDDTPAEQMK	2	5	1	P07814		1367.62	0	0.0005659	High	54.95	0.000103964	High	38.53	0.00460824	0
KGDSSAEELK	2	2	1	A8K4C8		1063.53	0	3.962e-05	High	54.93	0.000290354				1
WDQTADQTPGATPK	1	5	1	O75533		1515.71	0	3.744e-05	High	54.92	0.000326294				0
MDSTNADALYVR	2	8	1	B7Z9W6		1355.62	0	6.752e-06	High	54.9	0.000147397	High	66.45	1.00097e-05	0
DYETATLSDIK	2	3	1	A0A0S2Z3G9		1255.61	0	8.306e-05	High	54.87	0.000168132	High	28.45	0.0843762	0
YFILPDSLPLDTLLVDVEPK	6	3	1	P62314		2287.25	0	1.113e-09	High	54.86	0.000129982	High	77.78	6.41057e-07	0
QGIVPPGLTENELWR	2	4	1	Q9H9B4		1708.9	0	0.000158	High	54.86	0.000244288	High	37.8	0.0127539	0
DTVTISGPQAPVFEFVEQLR	4	2	1	P49327		2233.15	0	2.417e-08	High	54.85	0.000278403	High	106.28	2.00179e-09	0
DASLMVTNDGATILK	2	4	1	V9HW96		1548.8	0	1.727e-05	High	54.85	0.000359747	High	51.9	0.000702795	0
FYSLLDPSYAK	2	2	1	A0A024R3J7		1303.66	0	1.737e-05	High	54.83	0.000268672	High	28.99	0.106057	0
LITGASDSELR	2	1	1	Q5TDG3		1161.62	0	0.0009967	High	54.82	0.000354825	High	50.45	0.000970541	0
LEWLSLLSDAEK	2	4	1	A0A024RB17		1403.75	0	1.54e-06	High	54.81	0.000287752	High	72.85	4.42536e-06	0
ELASQPDVDGFLVGGASLKPEFVDIINAK	7	4	1	V9HWK1		3029.6	0	1.67e-06	High	54.77	0.000169881	High	81.36	3.58624e-07	0
LDEIYVAGLVAHSDLDER	1	4	1	B2R8Z8		2015.02	0	2.924e-05	High	54.77	0.000305252				0
QEMQEVQSSR	1	3	1	P22626	M3(Oxidation)	1237.55	0	0.000487	High	54.76	0.000102264				0
DILAVLTMK	2	1	1	Q0VDF9		1003.59	0	0.001082	High	54.75	0.000198635	High	18.91	0.713977	0
ELFVQSEIFPLETPAFAIK	1	1	1	A0A140VJK6		2179.18	0	0.0005607	High	54.73	0.000160348				0
VTDDLVCLVYK	1	2	1	P49458	C7(Carbamidomethyl)	1324.69	0	3.078e-05	High	54.72	0.00063292				0
VVLLTGETSTDLK	1	2	1	O75643		1375.77	0	0.0002362	High	54.72	0.000188712				0
AMADALLER	2	14	1	A0A024RB99		989.511	0	0.0005528	High	54.71	0.000321331	High	68.81	1.25012e-05	0
VDIGDTIIYLVH	2	8	1	B4E266		1357.74	0	0.0002175	High	54.71	0.000326909	High	15.05	3.0151	0
GNILIPGINEAVAAVTEEEHK	3	6	1	B4DV28		2204.16	0	1.085e-07	High	54.65	0.000256904	High	62.28	4.19417e-05	0
LGGHGPSFPLK	3	2	1	P13010		1109.61	0	0.0002058	High	54.65	0.00021303	High	31.52	0.0439376	0
LIIWDSYTTNK	2	12	1	B1AKQ8		1353.71	0	1.352e-05	High	54.65	0.000250735	High	24.35	0.266096	0
EEGAASTAEEAAK	1	7	2	A0A140VJE3;F8VQZ7		1263.57	0	6.235e-06	High	54.65	9.83744e-05				0
FLQDYFDGNLK	2	4	1	B3KQT9		1359.66	0	3.99e-05	High	54.64	0.000238945	High	37.68	0.0101256	0
RFPGYDSESK	4	4	1	A0A2R8Y6J3		1185.56	0	0.0006196	High	54.63	0.000246899	High	53.86	0.000288833	1
GGSISGGGYGSGGGK	1	1	1	P35908		1197.55	0	5.312e-05	High	54.63	0.00012827				0
SSQSSSQQFSGIGR	2	5	1	A0A1X7SBZ2		1455.69	0	4.982e-07	High	54.61	0.00017591	High	85.38	1.57905e-07	0
ATVLQTVFEDYVHSSER	2	3	1	B4DYZ1		1980.97	0	0.0003468	High	54.61	0.000385895	High	48.52	0.00156704	0
EITALAPSTMK	5	32	3	Q8WVW5;B7Z6P1;A0A2R8YFE2		1161.62	0	4.038e-05	High	54.61	0.000348361	High	48.09	0.00156325	0
EAIEGTYIDK	2	2	1	M0QZC5		1138.57	0	0.0002414	High	54.58	0.000340848	High	39.68	0.0105332	0
YEDEINKR	2	32	4	H6VRF8;P35908;P04259;B4E1T1		1066.52	0	0.01254	High	54.58	0.000236347				1
DAQDVQASQAEADQQQTR	1	6	1	Q9P2E9		1988.89	0	0.0002027	High	54.58	0.00011112				0
SQWSPALTISK	1	8	1	D6RAW0		1217.66	0	0.0001876	High	54.56	0.000311976				0
DHALLEEQSK	1	4	1	A0A0S2Z3G9		1169.58	0	0.0001868	High	54.55	0.000405118				0
FLEQQNQVLQTK	2	10	2	H6VRF8;P35908		1475.79	0	2.727e-05	High	54.53	0.000565027	High	55.04	0.000502422	0
LELIMDEMK	1	2	2	Q15397;B2RDG4		1121.56	0	0.0007245	High	54.53	0.000310439				0
LLQYSDALEHLLTTGQGVVLER	2	9	1	Q7Z518		2455.33	0	2.233e-10	High	54.52	0.000158403	High	88.32	6.37511e-08	0
TGPAATTLPDGAAAESLVESSEVAVIGFFK	4	5	1	A0A024R8S5		2935.5	0	1.842e-10	High	54.51	0.000210982	High	84.57	2.15245e-07	0
QNLFQEAEEFLYR	4	4	1	Q2TNB3		1686.81	0	2.055e-07	High	54.48	0.000239179	High	85.66	1.75754e-07	0
VPFLVLECPNLK	2	2	1	A0A087WUD3	C8(Carbamidomethyl)	1428.79	0	9.08e-08	High	54.48	0.000289082	High	63.44	3.7749e-05	0
GISLNPEQWSQLK	2	3	1	Q6IBA2		1499.79	0	1.349e-06	High	54.47	0.000279209	High	62.63	4.43701e-05	0
SGVSLAALK	2	6	1	P16403		845.512	0	0.002268	High	54.46	0.000269826	High	54.5	0.00032838	0
STAYEDYYYHPPPR	3	9	1	Q0VGD6		1758.78	0	1.579e-07	High	54.46	9.47165e-05	High	15.69	0.689272	0
FMQDASDVMQLLLK	3	4	1	A0A024RDY0		1638.82	0	0.00013	High	54.45	0.000419041	High	67.6	2.02714e-05	0
FNASQLITQR	2	6	1	J3KPX7		1177.64	0	4.676e-05	High	54.43	0.000316768	High	61.88	5.96419e-05	0
GFDVFNALDLMENK	2	9	1	Q96HI4		1612.77	0	5.219e-06	High	54.42	0.000223532	High	59.3	7.03764e-05	0
YPMAVGLNK	1	3	1	Q9Y3U8		992.526	0	0.001493	High	54.4	0.000326952				0
LSSETYSQAK	1	1	1	Q08J23		1113.54	0	0.000178	High	54.4	0.00018753				0
IAGQVAAANK	3	3	1	B0ZBD0		942.538	0	0.0003372	High	54.37	0.000216067	High	55.91	0.000151561	0
SPAVATSTAAPPPPSSPLPSK	1	4	1	B4DYY5		1960.04	0	0.0006089	High	54.37	0.000295949				0
GVDLQENNPASR	2	2	1	A0A024R1U4		1299.63	0	8.454e-06	High	54.34	0.000251984	High	49.95	0.000692426	0
DVNQQEFVR	1	6	1	B0ZBD0		1134.56	0	0.001095	High	54.34	0.000315118				0
LNVWDLSK	2	11	2	Q09028;E9PC52		974.534	0	0.009063	High	54.31	0.00046817	High	53.88	0.000418674	0
HLNEIDLFHCIDPNDSK	3	3	1	A0A024RB32	C10(Carbamidomethyl)	2066.96	0	6.55e-10	High	54.29	0.000188803	High	47.4	0.000926228	0
ADRDESSPYAAMLAAQDVAQR	5	3	1	A0A2R8Y811		2265.06	0	6.514e-17	High	54.28	0.000227309	High	107.6	1.06875e-09	1
AGGIETIANEYSDR	2	7	1	Q59GF8		1495.71	0	0.002714	High	54.28	0.000224697	High	25	0.179617	0
IQEAGTEVVK	2	5	1	Q0QF37		1073.59	0	0.0003657	High	54.27	0.000450055	High	55.2	0.0003633	0
QVAQQEAER	1	9	1	A8K401		1058.52	0	0.0006173	High	54.27	0.000213617				0
APILIATDVASR	2	13	2	A0A1X7SBZ2;B5BUE6		1226.71	0	0.000155	High	54.27	0.000169846				0
QSSGPGASSGTSGDHGELVVR	3	3	1	Q9BW34		1984.94	0	3.06e-05	High	54.26	0.000223296	High	87.55	1.03893e-07	0
DLQMVNISLR	2	5	1	J3KPX7		1188.64	0	0.000284	High	54.26	0.000406846	High	47.89	0.0017499	0
CPNLTHLNLSGNK	4	5	1	H0YN26	C1(Carbamidomethyl)	1467.74	0	2.662e-06	High	54.25	0.00045683	High	39.34	0.014115	0
VGDVYIPR	1	12	1	J3QL05		918.506	0	0.005549	High	54.25	0.000345395				0
GPHHLDNSSPGPGSEAR	2	5	1	Q8WWM7		1714.79	0	2.798e-08	High	54.23	0.000195205	High	79.58	5.62336e-07	0
GTLSGWILSK	2	7	2	P27824;D6RB85		1061.6	0	0.002037	High	54.23	0.00026279	High	49.18	0.000819502	0
GLGLDESGLAK	1	2	1	A0A384MTR5		1059.57	0	0.0002785	High	54.22	0.000437669				0
TLVLLMGK	3	2	1	P07737		874.545	0	0.007455	High	54.2	0.000108544	High	53.9	0.000116307	0
TNEGVIEFR	2	4	1	Q59GY3		1064.54	0	0.00115	High	54.2	0.000297308	High	53.62	0.000313065	0
IEEVPELPLVVEDK	1	6	1	P36578		1608.88	0	2.103e-05	High	54.18	0.00028684				0
AEQLGAEGNVDESQK	2	7	1	A8MYV2		1574.74	0	0.0001658	High	54.17	0.000194666	High	42.27	0.00269188	0
AVENSSTAIGIR	2	2	1	A0A140VK43		1217.65	0	2.777e-05	High	54.16	0.000517046	High	72.64	7.34262e-06	0
GFAFVTFDDHDTVDK	5	3	1	A0A384NL63		1713.77	0	1.351e-07	High	54.16	0.000120484	High	70.68	2.47969e-06	0
DISTNYYASQK	2	5	1	Q5CAQ5		1289.6	0	0.0001311	High	54.14	0.000168069	High	24.27	0.162925	0
KVDVDEYDENK	1	3	1	O15511		1353.62	0	6.195e-05	High	54.12	0.000372155				1
DIEIIHEELQLK	2	4	1	Q9NTK5		1479.8	0	1.237e-06	High	54.12	0.00027108				0
MGPSGGEGMEPER	2	4	1	C9J9W2		1333.55	0	1.141e-06	High	54.1	3.054e-05	High	58.93	9.65933e-06	0
MDADGFLPITLIASFHR	1	5	1	Q6PKG0		1903.98	0	0.000316	High	54.1	0.00032816				0
LLLPGELAK	5	22	2	A0A024RCJ2;A0A024QZZ7		953.605	0	0.001293	High	54.05	4.82099e-05	High	45.66	0.000330047	0
EQLMTVLQAGK	2	2	1	Q9BQG0		1217.66	0	0.0003581	High	54.03	0.000358004	High	37.43	0.0156592	0
VVLPXEAPIR	12	360	1	L7NVC9	X5(I)	1106.69	0	0.001388	High	54.03	0.000106551	High	36.8	0.00563065	0
GVGVFGDMAQDTGIPADIWR	2	3	1	A8K492		2105.02	0	2.829e-12	High	54.01	0.000270885	High	148.5	9.70413e-14	0
MGAGLGHGMDR	4	6	1	A0A087X0X3		1101.5	0	0.0005863	High	54	0.000100522	High	51.93	0.000114135	0
LDSSETTMVK	2	5	1	A0A024R0R4		1110.54	0	0.0002099	High	54	0.000186911	High	47.44	0.00085463	0
VDDFLANEAK	1	5	1	P52209		1121.55	0	0.0004007	High	53.96	0.000346545				0
LLGMGDIEGLIDK	2	3	1	P61011		1373.74	0	1.897e-05	High	53.95	0.000361237	High	43.84	0.00358525	0
AVTEQGHELSNEER	4	7	1	V9HWD6		1598.74	0	3.847e-10	High	53.93	0.000372412	High	87.87	1.49751e-07	0
TVIPGMPTVIPPGLTR	2	8	1	A0A024R588		1648.95	0	3.722e-06	High	53.93	0.000136342	High	69.47	3.13518e-06	0
HGGTIPIVPTAEFQDR	4	7	1	B4E0N9		1737.9	0	0.0005757	High	53.93	0.000302016	High	53.93	0.000309096	0
YLYTLVITDK	1	3	1	A0A024R8P8		1228.68	0	0.0004227	High	53.92	0.000377528				0
MTGSEFDFEEMK	1	4	1	Q6IAT1		1450.59	0	1.403e-05	High	53.92	1.72341e-05				0
NMITGTSQADCAVLIVAAGVGEFEAGISK	1	27	1	B4DNE0	M2(Oxidation); C11(Carbamidomethyl)	2925.43	0	2.798e-06	High	53.92	0.000289939				0
DLLAVVFYGTEK	2	3	1	A0A024R1N4		1354.73	0	3.56e-05	High	53.91	0.000314181	High	51.92	0.000496798	0
GLGAGAGAGEESPATSLPR	1	1	1	O15173		1697.84	0	1.787e-05	High	53.91	0.000520654				0
LMELHGEGSSSGK	4	7	1	P61247		1331.63	0	1.805e-07	High	53.9	0.00020532	High	70.55	4.14533e-06	0
TPELNLDQFHDK	4	6	1	P27824		1456.71	0	2.452e-05	High	53.86	0.000269097	High	52	0.000412962	0
NNGGAAAMEK	1	4	1	A0A024R222		962.438	0	0.00141	High	53.85	0.000166487				0
LGSIAIQGAIEK	3	3	1	A0A140VJX1		1199.7	0	2.776e-06	High	53.82	0.000251047	High	56.79	0.000128474	0
VGQISFDLPR	2	3	1	D3DUJ0		1131.62	0	0.0001637	High	53.82	0.000438399	High	54.61	0.000359258	0
QADVNLVNAK	1	8	1	A0A286YF22		1071.58	0	0.003688	High	53.82	0.000329681				0
LSSQISAGEEK	6	4	2	H0YB56;A0A024R9D2		1148.58	0	5.938e-05	High	53.8	0.000351629	High	66.5	1.95664e-05	0
EALGDAQQSVR	2	14	1	B7Z9W6		1173.59	0	0.0001429	High	53.77	0.000306634	High	42.85	0.00391435	0
VVTDTDETELAR	2	1	1	Q53XC0		1348.66	0	2.591e-05	High	53.75	0.00130874	High	67.22	5.87884e-05	0
IQVTPPGFQLVFLPFADDK	2	6	1	A0A024R1N4		2132.15	0	7.291e-08	High	53.74	0.000249374	High	71.82	3.94595e-06	0
EMGFTNMTEIQHK	1	2	1	A0A024RAH8		1565.71	0	6.088e-06	High	53.74	0.000608431				0
SDAGLESDTAMK	1	2	1	Q9NR30		1224.54	0	3.661e-05	High	53.73	0.000134083				0
QMAEIAVNAVLTVADMER	3	13	1	Q9BU08		1960.99	0	1.594e-05	High	53.72	0.000422709				0
QPYAVSELAGHQTSAESWGTGR	2	8	1	P36578		2332.09	0	0.002354	High	53.72	0.000224624				0
FGIVTSSAGTGTTEDTEAK	2	4	1	Q567R9		1871.89	0	1.308e-09	High	53.69	0.000281336	High	108.93	8.25841e-10	0
DFNHINVELSLLGK	3	6	1	Q53Z07		1598.86	0	2.885e-06	High	53.69	0.000285398	High	28.49	0.0965571	0
IIGIMEEVADGFK	2	3	1	P52701		1421.74	0	8.386e-08	High	53.67	0.00206843	High	93.55	2.11843e-07	0
QQHVIETLIGK	3	13	1	Q9BU08		1265.72	0	0.0002148	High	53.66	0.000356691	High	21.04	0.652067	0
EPPADVWTPPAR	1	2	1	Q14258		1335.67	0	0.0008203	High	53.63	0.000394712				0
EEAGGGISEEEAAQYDR	1	4	1	A0A024R0R4		1810.78	0	0.0001473	High	53.63	7.0879e-05				0
SELHIENLNMEADPGQYR	3	6	1	B4DY23		2115.99	0	2.845e-08	High	53.61	0.000232563	High	71.59	3.91092e-06	0
GFAFVYFENVDDAK	2	6	1	Q8N1H4		1621.75	0	2.768e-06	High	53.61	0.000205562	High	38.09	0.00717979	0
EQLIDMNAEGDETGVMDSLLEALQSGAAFR	2	10	1	H9KV28		3210.49	0	4.092e-05	High	53.6	0.000236155	High	80.78	4.51226e-07	0
TEPTAQQNLALQLAEK	3	10	1	B4DVQ5		1754.93	0	7.205e-08	High	53.6	0.000348994	High	75.65	2.17816e-06	0
EQADFAIEALAK	4	6	2	A0A024R1N1;Q7Z406		1305.67	0	6.432e-06	High	53.55	0.000406907	High	67.41	1.67027e-05	0
EPALNEANLSNLK	1	3	1	A0A384NQ35		1412.74	0	4.198e-06	High	53.55	0.000344204				0
YLMEEDEDAYKK	3	4	1	A0A2R8Y6J3		1533.68	0	1.292e-05	High	53.54	0.000116179	High	59.69	2.81922e-05	1
NGFLLDGFPR	2	6	1	F8W1A4		1135.6	0	0.001159	High	53.53	0.00180127	High	43.23	0.0193604	0
AMEEMNGK	1	6	1	B2R8Z8		909.383	0	0.008563	High	53.53	8.40638e-05				0
EGLPVALDK	2	2	1	Q549M8		941.532	0	0.002445	High	53.51	0.000197203	High	45.57	0.00122719	0
ENILHVSENVIFTDVNSILR	1	6	1	P07814		2312.23	0	1.144e-07	High	53.51	0.000316862				0
FLVLDEADGLLSQGYSDFINR	2	4	1	A3RJH1		2372.18	0	2.388e-06	High	53.5	0.000317592	High	48.82	0.000950033	0
TGPPMGSR	1	3	1	Q15056		802.389	0	0.007209	High	53.5	0.000103631				0
ENTEGEYSGIEHVIVDGVVQSIK	1	8	1	B4DJB4		2502.24	0	2.063e-07	High	53.48	0.000341495				0
MVVESAYEVIK	6	2	1	Q5U077		1267.66	0	8.078e-05	High	53.47	0.000318669	High	47.96	0.00110929	0
IEGDETSTEAATR	2	2	1	C9JLU1		1379.63	0	2.581e-07	High	53.46	0.000184835	High	100.95	3.18196e-09	0
SPLLPAVLEGLAK	2	3	1	A8K905		1307.8	0	0.0002659	High	53.46	6.82987e-05	High	29.51	0.0169595	0
LFQQIYSDGSDEVK	1	4	1	B4DYC6		1628.79	0	3.539e-05	High	53.44	0.000282382				0
IEDLSQEAQLAAAEK	2	1	1	Q9BZK3		1615.84	0	2.66e-05	High	53.43	0.000422166	High	57.24	0.000174262	0
SPAIAAVGPIK	2	6	1	Q9UG64		1023.62	0	5.867e-05	High	53.43	9.3512e-05	High	21.55	0.153265	0
NILETLLQMK	2	1	1	P82673		1202.68	0	0.0004471	High	53.39	0.000308788	High	29.95	0.0681805	0
EKNPDMVAGEK	2	3	1	Q6IBR8		1217.59	0	0.0001836	High	53.38	0.000250263	High	65.52	1.57665e-05	1
TFCQLILDPIFK	3	4	1	A0A384N6H1	C3(Carbamidomethyl)	1494.81	0	1.213e-05	High	53.38	0.000370802	High	49.17	0.000966663	0
GTDVNVFNTILTTR	1	2	1	Q5TZZ9		1550.82	0	7.889e-06	High	53.37	0.000386846				0
LPLFPEPLHVFAPR	1	6	1	I6L9H2		1632.93	0	9.426e-06	High	53.37	0.000156257				0
LQEETGAK	1	6	1	B4DDX2		875.449	0	0.0204	High	53.35	0.000598783				0
AFTHTAQYDEAISDYFR	2	4	1	V9HWH7		2034.92	0	3.005e-11	High	53.34	0.000228248	High	110.51	4.41488e-10	0
EDAVLEYLK	2	2	1	V9HWC0		1079.56	0	0.004038	High	53.33	0.000392283	High	49.07	0.00104616	0
GALPLDTVTFYK	3	1	1	V9HW71		1324.72	0	0.001087	High	53.33	0.000643121	High	48.69	0.0019747	0
DAHNALLDIQSSGR	3	10	1	B4DVQ5		1496.75	0	1.473e-05	High	53.3	0.00285529	High	43.86	0.0250986	0
DFTVSALHGDMDQK	1	5	1	Q14240		1563.71	0	4.339e-05	High	53.3	0.000192707				0
AEEDEILNR	2	1	1	P27824		1088.53	0	0.002439	High	53.28	0.000250219	High	46.4	0.00119354	0
GATQQILDEAER	2	5	1	V9HW96		1330.66	0	4.19e-06	High	53.27	0.000623338	High	60.97	0.000107938	0
EEEEQQEGGFASPR	1	5	1	Q96T88		1592.68	0	0.001147	High	53.26	0.000110699				0
LLDSSTVTHLFK	4	6	1	G3V295		1360.75	0	1.926e-06	High	53.25	0.000690091	High	63.7	6.48827e-05	0
GYAFIEFASFEDAK	7	6	1	A0A024R4A0		1594.75	0	5.469e-06	High	53.25	0.00028531	High	35.08	0.0169354	0
DYIYAVTPLLEDALMDR	3	3	1	O75533		1998	0	2.346e-07	High	53.24	0.000371331	High	95.29	2.78201e-08	0
VLAQYYTVTDEHHR	2	2	1	Q9NX58		1731.85	0	2.551e-05	High	53.23	0.000346282	High	47.15	0.00133385	0
SINPLGGFVHYGEVTNDFVMLK	6	8	2	P39023;B3KS36		2437.23	0	1.574e-10	High	53.22	0.00036971	High	57.74	0.000131838	0
QQYESVAAK	1	5	1	Q53HU8		1023.52	0	0.01568	High	53.21	0.000353133				0
ASIHEAWTDGK	1	8	2	A0A0S2Z3G9;B7Z565		1214.58	0	8.417e-05	High	53.21	0.000260015				0
IDPLAPLDK	2	5	1	Q5U043		981.564	0	0.009477	High	53.2	0.000170392	High	40.68	0.00343309	0
LALGIPLPELR	2	3	1	Q53SY7		1191.75	0	0.000612	High	53.19	4.22165e-05	High	47.94	0.000151856	0
TDITYPAGFMDVISIDK	2	3	1	B2R491		1885.93	0	1.112e-08	High	53.15	0.000353204	High	60.65	6.30678e-05	0
NPELSTQLIDIIHTAAAR	1	2	1	B4DQR0		1963.06	0	6.382e-06	High	53.15	0.000278883				0
VGIGAFPTEQDNEIGELLQTR	3	2	1	A0A024R5Q7		2287.17	0	1.47e-10	High	53.13	0.000378182	High	153.12	3.80028e-14	0
GYSFTTTAER	6	18	1	Q8WVW5		1132.53	0	0.001359	High	53.13	0.000232259	High	54.25	0.000164617	0
YPIEHGIITNWDDMEK	8	14	1	B7Z6P1		1960.91	0	2.506e-07	High	53.12	0.000401723	High	53.5	0.000368291	0
LTDADAMK	2	2	1	V9HW26		864.415	0	0.01131	High	53.07	0.000347194	High	24.33	0.25976	0
MDSTANEVEAVK	2	9	1	A0A024R8S5		1293.6	0	3.114e-06	High	53.03	0.000222737	High	88.44	6.48781e-08	0
FDDAVVQSDMK	2	15	1	V9HW22		1254.57	0	2.294e-06	High	53.03	0.00016724	High	57.01	7.45507e-05	0
KPLPDHVSIVEPK	6	7	1	P23396		1458.84	0	3.091e-06	High	53.03	0.000274502	High	49.84	0.000569084	0
ILDQGEDFPASEMTR	3	2	1	V9HW71		1708.78	0	9.584e-08	High	53	0.000221525	High	55.02	0.000136612	0
NSVTPDMMEEMYK	2	3	1	A0A2R8Y6J3		1574.66	0	3.042e-06	High	52.99	5.60112e-05	High	50	0.000109	0
IGPITPLEFYR	1	5	1	K7ESE8		1305.73	0	4.433e-05	High	52.95	0.000305208				0
FAEAFEAIPR	2	3	1	P50990		1150.59	0	4.426e-05	High	52.91	0.000380435	High	65.14	2.34087e-05	0
DAFVAIVQSVK	2	7	2	A0A0S2Z2Z6;A0A0S2Z377		1176.67	0	0.0001502	High	52.9	0.000341822	High	47.74	0.0011215	0
LFEGNALLR	3	5	1	A0A024R4M0		1032.59	0	0.003139	High	52.88	0.000429701	High	43.16	0.00402871	0
LVGSQEELASWGHEYVR	2	4	1	Q13200		1959.96	0	7.976e-11	High	52.87	0.000392735	High	77.54	1.33293e-06	0
NPAPPIDAVEQILPTLVR	3	3	1	A8K7D9		1943.1	0	7.783e-10	High	52.86	0.000173916	High	100.66	2.88629e-09	0
KGDIIQLQR	2	5	1	P07814		1070.63	0	0.002822	High	52.83	0.000294996	High	34.84	0.0185702	1
KAEPSEVDMNSPK	2	2	1	Q9NR30		1431.68	0	1.353e-07	High	52.81	0.000875198	High	54.89	0.000547972	1
EVLDSFLDLAR	2	3	1	Q15758		1277.68	0	3.039e-05	High	52.78	0.000444455	High	58.25	0.000122168	0
EAIENATTNAEVLR	2	5	1	E9PQI5		1530.78	0	1.544e-07	High	52.76	0.000475638	High	94.85	2.98862e-08	0
KPLLESGTLGTK	1	3	1	A0A024R1A3		1243.73	0	4.764e-05	High	52.76	0.000622355				0
NLDLAVLELMQSSVDNTK	2	1	1	P78527		1990.02	0	1.295e-09	High	52.75	0.000600165	High	89.66	1.23338e-07	0
DAVLLVFANK	4	8	2	A0A024R0Y6;C9J1Z8		1089.63	0	0.000159	High	52.73	0.000299734	High	62.54	3.13138e-05	0
LHLGIPEAVFVEDVDSFMK	3	2	1	P61758		2146.11	0	6.763e-07	High	52.72	0.000412951	High	50.69	0.00065902	0
SDGGYTYDTSDLAAIK	2	2	1	P54136		1676.76	0	0.0007642	High	52.72	0.000198323	High	45.77	0.000954784	0
IDFYFDENPYFENK	2	6	2	A0A024R895;Q5VXV3		1840.81	0	2.432e-07	High	52.69	0.000120842	High	70.27	2.10968e-06	0
SEEEASSTEKPTK	1	4	1	B4DGP7		1422.66	0	0.0002233	High	52.66	0.000264767				0
ADIFMFDEPSSYLDVK	2	2	1	P61221		1876.87	0	3.35e-07	High	52.64	0.00026	High	64.67	1.4586e-05	0
FHNLEGFLEEFADIAK	4	21	1	B3KY63		1879.93	0	6.813e-07	High	52.59	0.000459374	High	67.81	1.37926e-05	0
LDTHPAMVTVLEMGAAR	3	8	2	Q9BV61;Q59EK6		1811.92	0	2.477e-07	High	52.59	0.00041586	High	60.21	7.11262e-05	0
GHMLADVVAIIGTQDIVFGEVDR	1	2	1	O75306		2455.27	0	0.000187	High	52.58	0.000417923				0
VSGTLDTPEK	1	3	1	Q9BYG3		1046.54	0	0.0002555	High	52.57	0.000593468				0
WTEYGLTFTEK	2	3	1	A0A1L1UHR1		1374.66	0	4.407e-05	High	52.56	0.000309204	High	52.66	0.000302165	0
VVLEGGIDPILR	2	2	1	P05164		1280.76	0	7.46e-05	High	52.55	0.000139254	High	46.6	0.000487871	0
LVESDAEAEAVR	3	4	1	Q8IXG0		1288.64	0	1.524e-06	High	52.54	0.000427361	High	76.86	1.47747e-06	0
ENLISALEEAK	1	4	1	P22102		1216.65	0	0.0002844	High	52.51	0.000621361				0
QGNMTAALQAALK	2	2	1	O15511		1316.7	0	4.126e-05	High	52.5	0.000648661	High	42.47	0.0257469	0
LEGQAQAEAK	2	5	1	B5MCF9		1044.53	0	0.0001353	High	52.49	0.00038271	High	63.05	3.22786e-05	0
KEENLADWYSQVITK	1	1	1	P07814		1823.92	0	1.471e-05	High	52.48	0.00047144				1
TQGFLALFSGDTGEIK	2	3	1	Q9Y230		1683.87	0	1.389e-08	High	52.46	0.000442685	High	77.71	1.31226e-06	0
NAGVEGSLIVEK	8	5	1	A0A024R3X4		1215.66	0	0.0003973	High	52.44	0.000581853	High	45.58	0.00274896	0
FEDENFILK	3	6	1	A8K486		1154.58	0	0.0003773	High	52.39	0.000556291	High	46.99	0.00192887	0
VVLVLAGR	3	5	1	E4W6B6		826.553	0	0.01506	High	52.38	8.4402e-05	High	37.25	0.00275013	0
ASEVFLQR	1	3	2	Q9H0A0;Q05CW7		949.512	0	0.004415	High	52.38	0.000456118				0
KDTEDINKPK	2	3	1	A8K905		1187.63	0	0.0006358	High	52.38	0.000517107				1
YMVENHGEDYK	1	5	1	Q9Y3C1		1384.59	0	0.0003927	High	52.38	7.39963e-05				0
SPIAEAVFR	2	7	1	P24666		989.543	0	0.002148	High	52.36	0.000574957	High	39.96	0.0099916	0
SDPGLLTNTMDVFVK	2	2	1	P78527		1636.83	0	3.483e-06	High	52.34	0.000493011	High	28.43	0.132998	0
SANPPHTIQASEEQSSTPAPVK	1	8	1	A8K9E1		2276.12	0	0.001405	High	52.34	0.000455087				0
VADNLAIQLAAVTEDKYEILQSVDDAAIVIK	1	9	1	F4ZW65		3328.8	0	1.321e-06	High	52.34	0.000163073				1
QADLYISEGLHPR	4	6	1	Q59ET3		1498.77	0	9.447e-08	High	52.32	0.000397988	High	66.5	1.58837e-05	0
VTNLSEDTR	1	6	1	K7EL20		1034.51	0	0.001879	High	52.32	0.00050994				0
LLDEVFFSEK	1	9	1	H0YMZ1		1226.63	0	0.0001053	High	52.32	0.000546867				0
DSDAGSSTPTTSTR	1	26	1	K7EP28		1382.6	0	0.0007949	High	52.3	0.000364494				0
ASSGLLYPLER	2	1	1	A0A024R4Z6		1205.65	0	0.006668	High	52.26	0.00056428	High	50.83	0.000720305	0
TDTVLILCR	1	2	1	A0A024R904	C8(Carbamidomethyl)	1090.6	0	0.003136	High	52.26	0.000520897				0
LMCPQEIVDYIADK	1	2	1	O14561	C3(Carbamidomethyl)	1694.81	0	7.012e-06	High	52.26	0.000369353				0
GFCFLEYEDHK	4	12	2	Q0VGD6;B2R8Z8	C3(Carbamidomethyl)	1444.62	0	0.0001213	High	52.25	9.82843e-05	High	34.43	0.00616589	0
VTGSLSSAK	1	2	1	Q6FHX6		849.469	0	0.002134	High	52.17	0.000470221				0
QNLAEMGLAVDPNR	2	6	1	Q9Y3C1		1527.76	0	3.42e-05	High	52.16	0.000402585	High	44.16	0.00254973	0
ISEQFTAMFR	11	38	3	P68371;A0A384NYT8;P04350		1229.6	0	1.625e-05	High	52.15	0.000400771	High	79.73	6.66686e-07	0
LADFGVLHR	3	6	1	B2RDX5		1027.57	0	0.004532	High	52.15	0.000344998	High	29.71	0.0625932	0
LVNLQHLDLLNNK	3	1	1	Q96AG4		1533.87	0	1.374e-06	High	52.13	0.000245553	High	46.93	0.000789782	0
LENEIQTYR	3	1	1	P13645		1165.59	0	0.000701	High	52.12	0.00146781	High	44.15	0.00921097	0
FDVNTSAVQVLIEHIGNLDR	1	2	1	Q00610		2240.18	0	0.0001989	High	52.12	0.00039557				0
AALQELLSK	3	1	1	P62851		972.575	0	0.0008235	High	52.1	0.000849051	High	54.24	0.00048915	0
EPISVSSEQVLK	2	2	1	V9HW21		1315.71	0	7.298e-05	High	52.1	0.00057405	High	37.15	0.0179453	0
EIIDLVLDR	2	16	2	B3KT06;Q53GA7		1085.62	0	0.005572	High	52.07	0.000493591	High	56.97	0.000149878	0
LAGTQPLEVLEAVQR	2	5	1	A0A024R1A3		1623.91	0	0.0002938	High	52.05	0.00029222				0
GTEITHAVVIK	3	10	1	B4DVQ5		1167.68	0	9.173e-07	High	52.04	0.000238503	High	60.89	3.11624e-05	0
AEEYEFLTPVEEAPK	2	4	1	J3KTF8		1751.83	0	8.52e-05	High	52.04	0.000399798	High	40.83	0.0054725	0
EHPWEVMPDLYFYR	4	4	1	C9J9K3		1881.87	0	1.092e-07	High	52.04	0.000322277	High	34.51	0.01793	0
HGYIGEFEIIDDHR	7	5	1	B2R4W8		1700.81	0	5.485e-11	High	52.03	0.000386934	High	87.59	1.08776e-07	0
EVGEAFTILSDPK	2	5	1	B7Z9W6		1405.72	0	6.757e-05	High	52.03	0.000603429	High	39.92	0.00950346	0
INPDGSQSVVEVPYAR	2	4	1	F8W031		1730.87	0	1.232e-06	High	52.02	0.000592259	High	68.16	1.3687e-05	0
VETFSGVYK	2	2	1	P62081		1029.53	0	0.001465	High	52.01	0.000448208	High	30.89	0.0553184	0
LVSDGNINSDR	1	4	1	D6W5C0		1189.58	0	0.001016	High	52	0.000460914				0
VNFPENGFLSPDK	1	3	1	P31689		1463.72	0	1.552e-05	High	52	0.000474795				0
SDQDYILK	2	8	2	A0A024RB85;F8VZ69		981.491	0	0.003647	High	51.99	0.000395574	High	52.96	0.00030223	0
QDLPSLDEKPR	2	4	1	A0A024RDQ0		1297.68	0	5.154e-05	High	51.99	0.00040917				0
WLLAEMLGDLSDSQLK	3	7	1	B4DVD7		1818.93	0	1.55e-10	High	51.98	0.00056668	High	81.48	6.48982e-07	0
NLTEDNSQNQDLIAK	1	3	1	Q9UBB4		1702.83	0	0.0004083	High	51.97	0.000457121				0
TGIYEEK	1	6	1	P27824		839.416	0	0.01542	High	51.96	0.000277006				0
YSVDIPLDK	1	4	1	E4W6B6		1049.55	0	0.0007486	High	51.95	0.000640497				0
EELGLIEQAYDNPHEALSR	1	2	1	Q6P2Q9		2184.06	0	4.599e-11	High	51.95	0.000516036				0
IDIIPNPQER	3	6	1	A0A024RD80		1194.65	0	0.00186	High	51.94	0.000454212	High	76.41	1.62278e-06	0
SNFAEALAAHK	3	13	1	A0A024R8S5		1158.59	0	0.0003291	High	51.94	0.000802227	High	48.68	0.00171906	0
LGADAVGMSTVPEVIVAR	3	3	1	V9HWH6		1784.96	0	8.058e-10	High	51.92	0.000487479	High	55.89	0.00018601	0
QAEMLDDLMEK	2	5	1	F8W1A4		1322.6	0	4.204e-06	High	51.91	0.000245106	High	66.1	9.32789e-06	0
TVFAEHISDECK	4	11	2	P39023;B3KS36	C11(Carbamidomethyl)	1435.65	0	3.96e-06	High	51.91	0.00025799	High	49.36	0.00044555	0
QTGEGVGPQEYTLLK	2	5	1	B4E266		1619.83	0	6.207e-06	High	51.89	0.00061252	High	67.52	1.69222e-05	0
NFGSYVTHETK	2	2	1	Q96FJ2		1282.61	0	0.0001546	High	51.88	0.000308101	High	50.43	0.000427053	0
RDHALLEEQSK	2	4	1	A0A0S2Z3G9		1325.68	0	0.0002918	High	51.88	0.000456963				1
EITDYVNVNPER	2	2	1	A0A075B7E7		1448.7	0	7.999e-05	High	51.87	0.00123752	High	44.7	0.00258199	0
VATWFNQPAR	2	5	1	A8K4C8		1189.61	0	5.509e-05	High	51.85	0.000649865	High	52.04	0.000622047	0
LNTDPMLLQFFK	1	6	1	B7Z7T5		1466.77	0	0.0007467	High	51.85	0.000489848				0
NEIDAEPPAK	1	4	1	Q8TDN6		1083.53	0	0.01988	High	51.83	0.00040517				0
EALGIPAAASFK	1	3	1	V9HWH7		1174.65	0	0.0001458	High	51.82	0.000561311				0
AALLELWELR	1	7	1	A0A024R889		1213.7	0	0.000348	High	51.82	0.000391964				0
GGPGGPGGPGGPMGR	2	5	1	B0QYK0		1207.57	0	1.91e-05	High	51.81	0.000335849	High	48.11	0.000887749	0
KLELSENR	2	2	1	Q53F35		988.545	0	0.01309	High	51.8	0.000696371	High	48.14	0.00161979	1
NLPLPPPPPPR	6	7	2	A0A024R228;B4DUQ1		1194.7	0	0.001656	High	51.79	0.000179461	High	55.55	7.55039e-05	0
TPLEPPPIVVVVMGPPK	1	1	1	Q14692		1770.02	0	1.783e-05	High	51.78	0.000151002				0
DHLVTAYNHLFETK	2	2	1	Q00688		1687.85	0	4.19e-05	High	51.75	0.000971438	High	22.83	0.788307	0
AITIAGIPQSIIECVK	2	8	2	B4DLC0;F8VRH0	C14(Carbamidomethyl)	1712.97	0	3.294e-07	High	51.74	0.000339297	High	56.75	9.72205e-05	0
STNEAMEWMNNK	1	14	1	Q59GF8		1454.61	0	0.005277	High	51.74	7.13427e-05				0
DLDVAILVGSMPR	7	4	1	V9HWF2		1385.75	0	1.472e-07	High	51.72	0.000668939	High	72.04	5.96415e-06	0
ETHQQVVSR	1	4	1	B2R6A3		1083.56	0	0.004897	High	51.72	0.000388981				0
DLIEFGMIPEFVGR	1	2	1	Q9H072		1622.83	0	0.00046	High	51.71	0.000600667				0
GALQNIIPASTGAAK	4	6	1	V9HVZ4		1411.79	0	1.043e-07	High	51.7	0.000416129	High	70.48	5.47963e-06	0
GCGTVLLSGPR	1	6	1	G3V203	C2(Carbamidomethyl)	1116.59	0	0.000627	High	51.7	0.00063349				0
EVFEDAAEIR	1	5	1	A0A024R4A0		1178.57	0	0.001619	High	51.7	0.000514499				0
AEGGGGGGRPGAPAAGDGK	3	3	1	Q00839		1538.73	0	5.075e-08	High	51.69	0.000454359	High	55.43	0.000181016	0
LGLLGLPAPK	2	3	1	B4DSH1		978.638	0	6.521e-05	High	51.69	2.10069e-05	High	51.64	1.64517e-05	0
QGVLTHGR	1	3	1	A2A3R6		867.48	0	0.006797	High	51.69	0.000347291				0
VNILFDFVK	2	2	1	A0A024R6Q1		1094.63	0	0.002154	High	51.68	0.000263871	High	46.41	0.00100681	0
WLPVQESSTDDK	1	3	1	Q9Y6A9		1404.67	0	1.753e-05	High	51.67	0.00259577				0
AADYLHVALDLLER	4	1	1	P05164		1598.86	0	9.814e-06	High	51.64	0.000459277	High	44.21	0.00267607	0
GFEVIYMSEPIDEYCVQQLK	2	1	1	Q58FF6	C15(Carbamidomethyl)	2448.14	0	2.525e-05	High	51.64	0.000350284	High	35.25	0.0163151	0
NSSYFVEWIPNNVK	2	43	3	P68371;A0A384NYT8;P04350		1696.84	0	1.287e-06	High	51.64	0.000615568	High	15.21	2.69513	0
IETIEVMEDR	1	4	1	A0A384NL63		1234.6	0	0.0001078	High	51.63	0.00046755				0
GLSQSALPYR	2	3	1	P62277		1091.59	0	0.00344	High	51.61	0.000620526	High	51.64	0.000609399	0
LLYNNVSNFGR	2	3	1	Q00610		1296.67	0	7.591e-05	High	51.61	0.00053114	High	37.37	0.0140997	0
ATAGDTHLGGEDFDNR	3	28	1	A0A1U9X7W4		1675.73	0	2.577e-06	High	51.59	0.000152207	High	57.8	3.79216e-05	0
LIITEETAK	2	4	1	Q9BR63		1017.59	0	0.005871	High	51.58	0.000575828	High	36.44	0.0175007	0
FYTEDSPGLK	2	3	1	P60468		1156.56	0	0.0003406	High	51.58	0.00036593	High	31.71	0.0355139	0
VLETTVEIFNK	1	3	1	Q96QK1		1292.71	0	0.0001202	High	51.56	0.000465023				0
TAAYVNAIEK	2	10	1	B4E0N9		1079.58	0	0.0001997	High	51.55	0.000763878	High	33.81	0.0453966	0
QVDGDNSHVEMK	2	3	1	A8K6Q8		1358.6	0	0.0003938	High	51.54	0.000225869	High	37.14	0.00646243	0
NFGEEVDDESLK	2	6	1	B1ANR0		1381.61	0	8.05e-05	High	51.51	0.000932692	High	22.28	0.80127	0
ENPLLPEEEEQR	1	8	1	D3DQV9		1482.71	0	2.962e-06	High	51.48	0.000669963				0
TAAFLLPILSQIYSDGPGEALR	1	19	1	A0A2R8Y5G6		2332.26	0	7.272e-05	High	51.48	0.000348495				0
QPEVQAAPK	2	3	1	Q6PK04		967.522	0	0.0004489	High	51.45	0.000485903	High	72.5	3.79018e-06	0
MEETPTEYLQR	2	4	1	A0A1U9X609		1396.64	0	1.577e-05	High	51.45	0.000384211	High	39.38	0.00652278	0
LGVQVVITDPEK	2	5	1	P17987		1297.74	0	4.551e-06	High	51.44	0.000349207	High	16.86	1.00868	0
LAALPENPPAIDWAYYK	2	2	1	O75947		1932	0	6.174e-08	High	51.41	0.00146758	High	63.63	8.77643e-05	0
ELALSALLK	1	1	1	Q9BVI4		957.6	0	0.002098	High	51.39	0.000452727				0
IESIQLMMDSETGR	1	14	1	G3XAC6		1609.76	0	0.0001446	High	51.38	0.000445765				0
DDLLGFALR	2	4	1	A0A024R222		1019.55	0	0.0007717	High	51.37	0.000735658	High	27.72	0.16541	0
NVIGLQMGTNR	3	2	1	A0A384MTL2		1202.63	0	0.0001739	High	51.36	0.000790361	High	38.31	0.0155761	0
IGEGTYGVVYK	1	17	2	A0A024RB10;A0A024QZP7		1185.62	0	0.0002117	High	51.36	0.000562977				0
AWDIAIATMK	2	3	1	Q02790		1119.59	0	0.0001736	High	51.35	0.000745283	High	53.17	0.000463875	0
LGGAGMER	2	6	1	A0A087X0X3		790.39	0	0.0142	High	51.34	0.000438138	High	60.02	5.90275e-05	0
FNPETDYLTGTDGK	1	9	1	B4DZ08		1557.71	0	3.545e-05	High	51.34	0.000246429				0
QYMEEENYDK	1	2	1	O94826		1348.54	0	0.0002793	High	51.33	1.84052e-05				0
EEAAEYAK	1	3	1	A2A3R6		910.418	0	0.007514	High	51.3	0.000270578				0
IAFAITAIK	2	3	1	P62269		947.593	0	0.0009009	High	51.29	0.000115539	High	48.96	0.000197574	0
QSLPPGLAVK	7	1	1	A0A024R8P8		1009.61	0	0.0003732	High	51.29	0.000168294	High	36.88	0.00444077	0
NAYAVLYDIILK	1	4	1	A0A384NQ35		1395.79	0	1.038e-05	High	51.28	0.00035412				0
WIGLDLSNGKPR	2	3	1	P17987		1355.75	0	3.828e-05	High	51.27	0.000468023	High	86.98	1.2568e-07	0
DHGGALGPEEFK	1	4	1	A0A0S2Z3G9		1256.6	0	6.338e-06	High	51.27	0.000395991				0
YESLTDPSK	2	12	3	A0A024RD80;Q58FF6;K9JA46		1039.5	0	0.0002685	High	51.26	0.000515115	High	53.47	0.000250527	0
LEMEMEAAR	1	4	1	A0A0S2Z4Z9		1079.49	0	0.00198	High	51.22	0.000279762				0
TIISYIDEQFER	1	10	1	Q15019		1513.76	0	0.0001593	High	51.22	0.000795867				0
ILLAELEQLK	2	5	1	Q53HU8		1169.72	0	0.0001818	High	51.21	0.000202074	High	54.18	0.000106371	0
DYPVVSIEDPFDQDDWGAWQK	3	3	1	A0A024R4F1		2510.11	0	1.28e-07	High	51.2	0.000268916	High	49.52	0.000442278	0
ILQEHEQIK	2	5	1	J9R021		1137.63	0	0.0002359	High	51.2	0.00104115	High	29.71	0.147316	0
DGVGMVEYLR	2	3	1	A8K3M9		1138.56	0	0.002893	High	51.18	0.000729691	High	43.81	0.00381182	0
KKPPPAPEGK	2	2	1	Q6PKG0		1048.62	0	6.335e-05	High	51.17	0.000338379				1
CQVFEETQIGGER	2	5	1	Q53HV2	C1(Carbamidomethyl)	1552.71	0	6.331e-06	High	51.16	0.000469694	High	77.09	1.30648e-06	0
IGGVQQDTILAEGLHFR	2	7	1	J3KPX7		1853.99	0	1.632e-09	High	51.15	0.000472695	High	75.07	1.99305e-06	0
KGPAAIQK	1	1	1	P35527		812.5	0	0.02252	High	51.09	0.000211237				1
DIPGLTDTTVPR	2	4	1	A2A3R6		1284.68	0	8.868e-05	High	51.09	0.000456318				0
NLLIFENLIDLK	2	1	1	P78527		1444.84	0	3.794e-07	High	51.08	0.000268262	High	31.32	0.0244246	0
LIVENLSSR	2	14	3	A0A024R6D8;Q59GY3;A8K644		1030.59	0	0.01293	High	51.06	0.000682759	High	41.86	0.0057832	0
RGDLPFVVPR	2	3	1	A0A024R1N1		1155.67	0	0.01336	High	51.05	0.000369846	High	43.95	0.0018968	1
EIFLSQPILLELEAPLK	3	20	3	V9HW04;Q9UPN1;E9PMD7		1953.14	0	2.768e-08	High	51.03	0.000164477	High	73.59	7.59101e-07	0
LYGDADYLEER	1	4	1	A0A3B3IRI2		1343.61	0	2.883e-05	High	51.02	0.000240366				0
NQINALTSFVDASMVYGSEEPLAR	1	1	1	P05164		2612.27	0	0.002925	High	51.01	0.00132268				0
SSAQLLEDWGMEDIDHVFSEEDYR	1	19	1	B3KY63		2871.25	0	1.203e-10	High	51.01	0.000136706				0
LFDSTTLEHQK	2	2	1	Q5U0F4		1318.67	0	7.543e-05	High	50.99	0.000759934	High	41.36	0.00732236	0
SVDETLR	1	6	2	A0A384NPQ2;V9HW63		819.422	0	0.02154	High	50.98	0.000697846				0
WVAIQSVSAWPEK	2	14	1	B4DV28		1500.78	0	1.546e-07	High	50.95	0.000691836	High	79.17	1.03264e-06	0
IVEVLLMK	2	6	1	P38159		944.585	0	0.003674	High	50.95	0.000314179	High	51.13	0.000260565	0
ETVEEQVSTTER	1	4	1	B2RBV7		1407.67	0	0.001769	High	50.95	0.0004102				0
LLQDSVDFSLADAINTEFK	1	6	1	Q53HU8		2126.08	0	0.0006403	High	50.95	0.000639205				0
VAPPAVLNDISK	1	5	1	E7EPN9		1223.7	0	0.0002495	High	50.89	0.00032303				0
LEDLEVIQHR	1	4	1	D6W5C0		1251.67	0	8.678e-05	High	50.87	0.000599116				0
QPPSQFEPLDMK	1	6	1	A0A0S2Z4A5		1416.68	0	0.0007674	High	50.87	0.000529956				0
LKPLEVELR	3	3	1	A0A024R6I3		1096.68	0	0.01631	High	50.86	0.000154226	High	50.83	0.000155295	0
GESPVDYDGGR	2	1	1	A0A384NPU5		1151.5	0	0.002019	High	50.85	0.000174727	High	45.58	0.000589359	0
DPDEPVLLEEPVVLALAEK	1	1	1	V9HWI0		2076.12	0	0.0001492	High	50.85	0.000489234				0
ALDLFSDNAPPPELLEIINEDIAK	4	1	1	A0A384NPU5		2637.37	0	1.32e-11	High	50.84	0.000517559	High	82.58	3.456e-07	0
VAASTFSSDSK	1	4	1	B2RAX6		1099.54	0	0.0001464	High	50.8	0.000403405				0
LGDDIDLIVR	2	2	1	O15371		1128.63	0	0.0002595	High	50.78	0.000810953	High	42.85	0.00438645	0
AGGSASAMLQPLLDNQVGFK	2	2	1	A0A140VK45		2004.03	0	3.719e-11	High	50.76	0.000760131	High	81.31	6.50483e-07	0
KSDPVVSYR	1	3	1	A0A384N6H1		1050.56	0	0.01719	High	50.75	0.00069331				1
DSLIFLVDASK	1	2	1	A0A024R1N4		1207.66	0	0.0005826	High	50.75	0.000602018				0
QPLEAAAQTWR	1	5	1	Q9Y5Q8		1270.66	0	9.298e-05	High	50.73	0.000924735				0
TLEEDEEELFK	3	6	1	A0A140VK94		1381.64	0	7.052e-05	High	50.72	0.00127889	High	41.44	0.0108854	0
GPQPPTVSPIR	1	1	1	P46087		1148.65	0	0.002146	High	50.71	0.000610561				0
IGGIGTVPVGR	3	30	3	Q8IUB0;B4DNE0;Q14222		1025.61	0	5.192e-05	High	50.7	0.000232786	High	54.2	0.000103982	0
YEELQITAGR	3	8	2	H6VRF8;P04259		1179.61	0	0.0001488	High	50.69	0.000724282	High	56.36	0.000196294	0
KGPGLAVQSGDK	1	2	1	A0A0S2Z4Z0		1156.63	0	0.01418	High	50.69	0.000540439				1
VPVDEFDGK	2	3	1	A3RJH1		1005.49	0	0.0007932	High	50.68	0.000649423	High	52.17	0.000458996	0
INEKPQVIADYESGR	2	1	1	O60869		1718.88	0	4.229e-07	High	50.68	0.000840958				0
EGIPALDNFLDK	2	3	1	A0A384N6H1		1331.69	0	4.634e-05	High	50.67	0.000807758	High	54.68	0.000320494	0
TDFFIGGEEGMAEK	2	2	1	Q9Y266		1530.68	0	3.952e-05	High	50.67	0.000219402	High	19.97	0.296038	0
GDLGIEIPAEK	2	13	2	V9HWB8;A0A024R5Z9		1141.61	0	0.0006598	High	50.66	0.000552346	High	31.36	0.0457693	0
IETMLGDVAVAVHPK	2	9	1	A0A024RCN6		1579.86	0	2.007e-07	High	50.65	0.000678894	High	78.34	1.13433e-06	0
DGNGYISAAELR	2	8	1	B4DJ51		1265.61	0	0.0001733	High	50.65	0.000585906	High	51.05	0.000520611	0
ESYPVFYLFR	2	2	1	V9HW71		1320.67	0	0.001208	High	50.64	0.00118228	High	38.41	0.0193243	0
VYNVTQHAVGIVVNK	3	4	1	G3V1B3		1640.91	0	1.874e-08	High	50.6	0.000458998	High	72.65	2.86293e-06	0
ILAEGGGAK	1	2	1	P49411		815.464	0	0.004602	High	50.6	0.000954576				0
HGSSSGSSSSYGQHGSGSR	1	1	1	Q86YZ3		1808.75	0	7.115e-10	High	50.6	0.000109306				0
VDFPQDQLTALTGR	3	6	1	Q0QF37		1560.8	0	1.193e-07	High	50.56	0.000821007	High	85.26	2.72236e-07	0
FLSQLLER	1	5	1	Q92974		1005.57	0	0.003545	High	50.55	0.000511889				0
FQSSAVMALQEACEAYLVGLFEDTNLCAIHAK	6	1	1	P68431	C13(Carbamidomethyl); C27(Carbamidomethyl)	3586.7	0	4.579e-13	High	50.5	0.000464787	High	85.75	1.33302e-07	0
YGDGPRPPK	3	2	1	Q08211		986.507	0	0.01201	High	50.5	0.000629223	High	41.15	0.00451592	0
ITSPLMEPSSIEK	2	2	1	A0A109NGN6		1431.74	0	1.451e-07	High	50.49	0.000886606	High	64.11	3.85239e-05	0
LVTLEEFLK	2	4	1	A0A087WSV8		1091.63	0	0.001485	High	50.49	0.000434146	High	33.68	0.021256	0
NSEPAGLETPEAK	1	4	1	P07814		1342.65	0	0.005777	High	50.49	0.000574395				0
SLYDEVAAQGEVVR	2	5	1	P07814		1535.77	0	5.379e-08	High	50.48	0.00203382	High	79.67	2.42871e-06	0
STMQELNSR	1	1	1	P35527	M3(Oxidation)	1081.5	0	0.004882	High	50.47	0.000373779				0
LSYNTASNK	2	1	1	A0A024RDH8		997.497	0	0.007842	High	50.46	0.000610759	High	35.5	0.0161212	0
AEAESLYQSK	2	7	1	H6VRF8		1125.55	0	0.001503	High	50.46	0.000514513				0
AVETTAQSDNK	1	2	1	P38606		1163.56	0	3.964e-05	High	50.46	0.000524407				0
QQQEEEDLNLEDR	1	4	1	A0A0A0MRK1		1645.73	0	0.0006639	High	50.46	0.00033956				0
DVNAAIATIK	2	15	2	B3KT06;Q53GA7		1015.58	0	0.0004613	High	50.44	0.00105998	High	59.54	0.000136521	0
IAQITGPPDR	1	8	1	B4E0X8		1067.58	0	0.00169	High	50.43	0.000525325				0
GPLPAAPPVAPER	2	4	1	Q6IPN0		1271.71	0	6.75e-06	High	50.4	0.000747393	High	57.38	0.000151184	0
ILNIFGVIK	2	4	1	A8K6Q8		1016.65	0	0.0007763	High	50.39	0.000100552	High	41.53	0.00077338	0
DAEDALHNLDR	2	3	1	Q5JRI1		1268.59	0	9.902e-05	High	50.38	0.000435663				0
GFAFVTFESPADAK	2	11	1	P38159		1486.73	0	5.647e-07	High	50.34	0.000707856	High	63.05	3.75056e-05	0
ISSDLDGHPVPK	2	6	1	B4E022		1264.66	0	4.167e-05	High	50.33	0.000821171				0
DAVLLLFANK	2	4	1	C9JPM4		1103.65	0	0.0003145	High	50.32	0.000450549	High	47.35	0.000892774	0
KAELLDNEKPAAVVAPITTGYTVK	5	3	1	A0A024R904		2528.41	0	5.68e-09	High	50.29	0.000235255	High	87.27	4.76249e-08	1
EAATQAQQTLGSTIDK	2	12	1	A8K3A8		1661.84	0	1.263e-08	High	50.29	0.000858235	High	77.99	1.41857e-06	0
LLLIGDSGVGK	2	32	6	Q5U0I6;P61026;F5H157;A0A024R7I3;Q92930;Q6FIG4		1071.64	0	0.0001556	High	50.29	0.000602869				0
LLQDFFNGK	2	18	2	V9HW22;A8K7Q2		1081.57	0	0.001746	High	50.27	0.000671902	High	54.76	0.000243294	0
MDSTEPPYSQK	5	22	1	Q8IUB0		1282.56	0	0.0001615	High	50.27	0.00023822	High	48.2	0.000398067	0
ILDNTSEPQPGEAR	2	2	1	A0A024R5F4		1526.75	0	0.002245	High	50.24	0.000982194	High	42.41	0.00593349	0
NSGQNLEEDMGQSEQK	1	1	1	Q9HAV7		1793.76	0	5.524e-07	High	50.24	0.000215269				0
YLECSALTQR	2	10	2	A4D2P1;A0A024R1P2	C4(Carbamidomethyl)	1240.6	0	2.317e-05	High	50.23	0.000465199	High	69.68	5.33389e-06	0
GQVYILGR	1	3	1	A8KAP9		905.521	0	0.01252	High	50.23	0.000604143				0
KDEDIPLFPVQTK	1	11	1	G3V529		1529.82	0	0.001313	High	50.23	0.000785765				1
CLELFTELAEDK	1	7	1	K9JA46	C1(Carbamidomethyl)	1467.71	0	8.175e-06	High	50.22	0.000969617				0
LPGELEPVQATQNK	3	5	1	K7EL20		1523.81	0	5.092e-08	High	50.2	0.000737254	High	72.25	4.25005e-06	0
NAPQNSTQAHSENK	2	1	1	Q9H9L3		1525.7	0	4.275e-07	High	50.17	0.00039378				0
VLQDLVMDILR	2	2	1	P53618		1314.75	0	2.914e-05	High	50.16	0.000807207	High	61.92	4.93263e-05	0
NSYLEVLLK	2	1	1	A0A384NPU5		1078.62	0	0.0004743	High	50.13	0.000486711	High	51.02	0.000396525	0
VFITDDFHDMMPK	4	5	1	Q5CAQ5		1595.73	0	1.118e-06	High	50.12	0.000382776	High	56.32	8.76214e-05	0
LNIGDLQVTK	1	10	1	A0A024R201		1100.63	0	0.0001644	High	50.11	0.000882853				0
EAVVNTQELLDLLVK	2	2	1	Q6P2Q9		1683.96	0	1.126e-07	High	50.09	0.000425099	High	75.39	1.25456e-06	0
ALIAAQYSGAQVR	2	4	1	Q53YD7		1347.74	0	6.823e-07	High	50.08	0.000750546	High	64.78	2.47499e-05	0
VIGSGCNLDSAR	1	16	2	V9HWB9;Q5U077	C6(Carbamidomethyl)	1248.61	0	5.539e-05	High	50.08	0.000670534				0
YPSLSLHGIEGAFSGSGAK	2	7	1	B4DV28		1877.95	0	2.876e-08	High	50.07	0.000792129	High	68.38	1.19654e-05	0
VLTVINQTQK	4	3	1	P42766		1143.68	0	0.0001261	High	50.07	0.000534318	High	67.19	1.01222e-05	0
FSALQQAVPTESTDNR	2	11	1	E9PGM1		1763.86	0	0.0005565	High	50.07	0.00115917	High	41.88	0.00787442	0
AFVDFLSDEIK	2	2	1	A8K651		1283.65	0	5.985e-05	High	50.07	0.000688316	High	33.06	0.0340827	0
QGPGPGGPK	1	4	1	A0A384N5Z8		794.417	0	0.01089	High	50.07	0.000735056				0
TIQFVDWCPTGFK	1	15	1	Q53GA7	C8(Carbamidomethyl)	1598.77	0	3.044e-06	High	50.07	0.000662239				0
LLNNAFEELVAFQR	1	7	1	A0A0S2Z4T1		1663.88	0	0.0004594	High	50.07	0.000837393				0
ANHEEVLAAGK	2	3	1	V9HWH6		1138.59	0	6.287e-06	High	50.06	0.00109674	High	79.49	1.20108e-06	0
DQDLEPGAPSMGAK	2	2	1	P07814		1415.65	0	8.237e-05	High	50.06	0.000386622	High	36.84	0.00858074	0
LPTFGAPEQLVDLK	1	4	1	Q14258		1527.85	0	2.871e-05	High	50.06	0.000633685				0
YSNENLDLAR	1	10	1	K7EJE8		1194.58	0	0.0003217	High	50.05	0.000688527				0
[truncated: 10,222 more rows]
