# Supplementary material for: Combination of lyophilized adipose-derived stem cell concentrated conditioned medium and polysaccharide hydrogel in the inhibition of hypertrophic scarring
Source: Stem Cell Res Ther. 2021 Jan 7;12:23. doi: 10.1186/s13287-020-02061-3 (PMC7792059; doi:10.1186/s13287-020-02061-3)
Supplement: Supplementary file 2 — Additional file 2: Table S1-2. Shotgun LC-MS/MS analysis of ADSC-CM: The protein solution separated by SDS-PAGE were digested into peptide mixtures, which can be matched in the corresponding database. Through the assembling of the complete series of each protein in the mix, each protein was identified. [file 13287_2020_2061_MOESM2_ESM.zip › Additional file 2 Table S2.xlsx]

## Sheet: Sheet1
Accession	Description	ΣCoverage	Σ# Proteins	Σ# Unique Peptides	Σ# Peptides	Σ# PSMs	Score R20190400469_IGG	Coverage R20190400469_IGG	# Peptides R20190400469_IGG	# PSM R20190400469_IGG	Score R20190400469_IP	Coverage R20190400469_IP	# Peptides R20190400469_IP	# PSM R20190400469_IP	# AAs	MW [kDa]	calc. pI
K9JA46	Epididymis luminal secretory protein 52 OS=Homo sapiens OX=9606 GN=EL52 PE=2 SV=1 - [K9JA46_HUMAN]	54.51	13	24	42	174	1234.78	44.4	31	53	2675.4	53.55	39	121	732	84.6067	5.021
A0A024RD80	Heat shock protein 90kDa alpha (Cytosolic), class B member 1, isoform CRA_a OS=Homo sapiens OX=9606 GN=HSP90AB1 PE=3 SV=1 - [A0A024RD80_HUMAN]	60.91	10	25	44	163	1201.06	47.24	31	51	2368.37	55.66	38	112	724	83.2121	5.03369
Q8WVW5	Uncharacterized protein (Fragment) OS=Homo sapiens OX=9606 PE=2 SV=1 - [Q8WVW5_HUMAN]	69.7	97	6	20	135	1333.72	56.47	15	52	2666.5	57.58	18	83	363	40.4772	6.13818
A0A384N6H1	Epididymis secretory sperm binding protein OS=Homo sapiens OX=9606 PE=2 SV=1 - [A0A384N6H1_HUMAN]	60.14	9	44	46	131	1049.87	43.59	33	45	1860.37	57.46	40	86	858	95.277	6.82959
A0A024R4F1	Enolase 1, (Alpha), isoform CRA_a OS=Homo sapiens OX=9606 GN=ENO1 PE=2 SV=1 - [A0A024R4F1_HUMAN]	67.05	27	22	22	122	1291.85	50.92	16	37	3238.63	65.21	20	85	434	47.1393	7.38623
V9HVZ4	Glyceraldehyde-3-phosphate dehydrogenase OS=Homo sapiens OX=9606 GN=HEL-S-162eP PE=2 SV=1 - [V9HVZ4_HUMAN]	76.42	9	16	18	116	817.544	55.82	11	30	2381.41	74.03	17	86	335	36.0304	8.45557
A0A024R1N1	Myosin, heavy polypeptide 9, non-muscle, isoform CRA_a OS=Homo sapiens OX=9606 GN=MYH9 PE=3 SV=1 - [A0A024R1N1_HUMAN]	38.47	23	62	67	111	1059.55	25.77	42	47	2061.14	32.96	55	64	1960	226.392	5.60498
P78527	DNA-dependent protein kinase catalytic subunit OS=Homo sapiens OX=9606 GN=PRKDC PE=1 SV=3 - [PRKDC_HUMAN]	19.06	4	70	70	95	931.882	12.16	42	43	1021.94	13.93	52	52	4128	468.788	7.12256
A0A024R3X4	Epididymis secretory sperm binding protein OS=Homo sapiens OX=9606 GN=HSPD1 PE=2 SV=1 - [A0A024R3X4_HUMAN]	72.43	17	19	31	93	1176.28	48.52	21	39	1932.7	72.43	31	54	573	61.0164	5.87158
Q8IUB0	CTCL tumor antigen HD-CL-08 OS=Homo sapiens OX=9606 PE=2 SV=1 - [Q8IUB0_HUMAN]	57.34	10	6	13	90	444.944	49.58	12	21	1597.35	49.58	12	69	361	38.6441	8.85107
V9HW22	Epididymis luminal protein 33 OS=Homo sapiens OX=9606 GN=HEL-S-72p PE=2 SV=1 - [V9HW22_HUMAN]	63.93	27	12	35	88	1014.14	37.46	21	30	1536.45	61.76	32	58	646	70.8542	5.51611
A0A384NYT8	Tubulin beta chain (Fragment) OS=Homo sapiens OX=9606 PE=2 SV=1 - [A0A384NYT8_HUMAN]	65.38	40	5	20	87	619.817	58.82	18	26	1828.85	53.17	16	61	442	49.4369	4.89404
V9HWB8	Pyruvate kinase OS=Homo sapiens OX=9606 GN=HEL-S-30 PE=2 SV=1 - [V9HWB8_HUMAN]	60.45	19	2	27	87	966.799	49.15	21	31	1816.82	52.54	23	56	531	57.9	7.84033
E5KNY5	Leucine-rich PPR-motif containing OS=Homo sapiens OX=9606 GN=LRPPRC PE=4 SV=1 - [E5KNY5_HUMAN]	41.32	6	54	54	85	616.802	25.97	32	34	1200.87	38.38	45	51	1394	157.805	6.12549
B4DNE0	cDNA FLJ52573, highly similar to Elongation factor 1-alpha 1 OS=Homo sapiens OX=9606 PE=2 SV=1 - [B4DNE0_HUMAN]	50.13	11	6	13	82	665.112	37.47	10	25	1163.76	38.73	11	57	395	42.5692	9.01221
A0A024RDT4	Lymphocyte cytosolic protein 1 (L-plastin), isoform CRA_a OS=Homo sapiens OX=9606 GN=LCP1 PE=4 SV=1 - [A0A024RDT4_HUMAN]	59.33	17	29	32	81	727.856	50.4	25	30	1267.59	56.3	30	51	627	70.2439	5.42725
V9HWB4	Epididymis secretory sperm binding protein Li 89n OS=Homo sapiens OX=9606 GN=HEL-S-89n PE=2 SV=1 - [V9HWB4_HUMAN]	54.28	5	31	33	80	1131.6	47.09	25	36	1441.4	49.39	28	44	654	72.2884	5.16064
P49327	Fatty acid synthase OS=Homo sapiens OX=9606 GN=FASN PE=1 SV=3 - [FAS_HUMAN]	27.44	4	50	51	79	444.803	13.78	24	27	1162.62	24.13	44	52	2511	273.254	6.44287
P68371	Tubulin beta-4B chain OS=Homo sapiens OX=9606 GN=TUBB4B PE=1 SV=1 - [TBB4B_HUMAN]	64.94	39	2	20	78	539.613	58.43	18	25	1517.38	55.51	17	53	445	49.799	4.89404
A0A0S2Z4G7	Nucleophosmin (Nucleolar phosphoprotein B23, numatrin), isoform CRA_f (Fragment) OS=Homo sapiens OX=9606 GN=NPM1 PE=2 SV=1 - [A0A0S2Z4G7_HUMAN]	43.02	19	7	11	78	897.21	43.02	10	30	1599.77	40	10	48	265	29.4462	4.61475
V9HWN7	Fructose-bisphosphate aldolase OS=Homo sapiens OX=9606 GN=HEL-S-87p PE=2 SV=1 - [V9HWN7_HUMAN]	68.41	20	17	20	73	588.033	65.66	18	25	1264.96	64.01	17	48	364	39.3953	8.08936
A0A024R8S5	Protein disulfide-isomerase OS=Homo sapiens OX=9606 GN=P4HB PE=2 SV=1 - [A0A024R8S5_HUMAN]	60.43	19	29	29	72	562.906	42.52	19	26	1106.08	58.86	28	46	508	57.0807	4.86865
P04350	Tubulin beta-4A chain OS=Homo sapiens OX=9606 GN=TUBB4A PE=1 SV=2 - [TBB4A_HUMAN]	53.83	21	1	16	70	306.112	47.3	14	20	1316.47	46.17	14	50	444	49.5539	4.88135
B7Z6P1	cDNA FLJ53662, highly similar to Actin, alpha skeletal muscle OS=Homo sapiens OX=9606 PE=2 SV=1 - [B7Z6P1_HUMAN]	30.03	50	1	11	69	460.651	26.53	8	26	782.62	30.03	11	43	343	38.5541	5.37646
V9HW96	Chaperonin containing TCP1, subunit 2 (Beta), isoform CRA_b OS=Homo sapiens OX=9606 GN=HEL-S-100n PE=2 SV=1 - [V9HW96_HUMAN]	67.48	5	29	29	68	793.763	43.18	19	26	1341.19	60	24	42	535	57.4521	6.45557
A0A024R5Z9	Pyruvate kinase OS=Homo sapiens OX=9606 GN=PKM2 PE=3 SV=1 - [A0A024R5Z9_HUMAN]	54.99	17	1	26	68	739.462	42	19	25	1310.86	47.08	22	43	531	58.0249	7.7085
A0A024R4A0	Nucleolin, isoform CRA_b OS=Homo sapiens OX=9606 GN=NCL PE=4 SV=1 - [A0A024R4A0_HUMAN]	35.35	10	27	27	68	727.17	27.32	18	28	1148.12	28.17	21	40	710	76.5684	4.70361
P21333	Filamin-A OS=Homo sapiens OX=9606 GN=FLNA PE=1 SV=4 - [FLNA_HUMAN]	27.65	16	46	51	67	441.205	12.77	25	25	879.241	19.91	36	42	2647	280.564	6.06201
B3KT06	Tubulin alpha chain OS=Homo sapiens OX=9606 PE=2 SV=1 - [B3KT06_HUMAN]	62.02	22	1	18	65	692.157	56.97	17	26	1396.02	54.09	16	39	416	46.3119	5.13525
A0A0S2Z3G9	Actinin alpha 4 isoform 1 (Fragment) OS=Homo sapiens OX=9606 GN=ACTN4 PE=2 SV=1 - [A0A0S2Z3G9_HUMAN]	49.51	27	26	38	65	669.637	27.44	24	31	925.039	43.47	29	34	911	104.788	5.43994
F8W6I7	Heterogeneous nuclear ribonucleoprotein A1 OS=Homo sapiens OX=9606 GN=HNRNPA1 PE=1 SV=2 - [F8W6I7_HUMAN]	55.05	17	14	17	63	570.005	47.56	12	22	1287.5	48.21	15	41	307	33.1348	9.12939
V9HWF4	Phosphoglycerate kinase OS=Homo sapiens OX=9606 GN=HEL-S-68p PE=2 SV=1 - [V9HWF4_HUMAN]	64.99	8	24	24	62	689.431	56.59	20	29	825.96	58.99	21	33	417	44.5861	8.104
A0A087X0X3	Heterogeneous nuclear ribonucleoprotein M OS=Homo sapiens OX=9606 GN=HNRNPM PE=1 SV=1 - [A0A087X0X3_HUMAN]	59.73	15	33	33	62	545.018	39.73	25	29	773.042	50.55	26	33	730	77.5184	8.77783
Q53GA7	Tubulin alpha chain (Fragment) OS=Homo sapiens OX=9606 PE=2 SV=1 - [Q53GA7_HUMAN]	47.44	25	1	16	62	651.448	47.44	16	25	1366.55	42.54	14	37	449	49.7914	5.13525
P22626	Heterogeneous nuclear ribonucleoproteins A2/B1 OS=Homo sapiens OX=9606 GN=HNRNPA2B1 PE=1 SV=2 - [ROA2_HUMAN]	57.51	5	14	17	61	577.843	49.58	15	27	963.773	54.96	16	34	353	37.4067	8.95361
P07814	Bifunctional glutamate/proline--tRNA ligase OS=Homo sapiens OX=9606 GN=EPRS PE=1 SV=5 - [SYEP_HUMAN]	32.08	11	38	39	60	716.46	19.71	24	27	697.477	24.6	28	33	1512	170.483	7.32764
V9HWC0	Epididymis luminal protein 70 OS=Homo sapiens OX=9606 GN=HEL70 PE=2 SV=1 - [V9HWC0_HUMAN]	48.01	4	21	32	59	503.188	32.93	18	23	737.315	40.03	26	36	577	67.7778	6.40479
Q00610	Clathrin heavy chain 1 OS=Homo sapiens OX=9606 GN=CLTC PE=1 SV=5 - [CLH1_HUMAN]	33.79	11	37	37	59	411.331	13.79	17	19	1014.34	30.69	32	40	1675	191.493	5.69385
Q08211	ATP-dependent RNA helicase A OS=Homo sapiens OX=9606 GN=DHX9 PE=1 SV=4 - [DHX9_HUMAN]	27.72	4	30	30	59	677.78	20.79	20	26	772.189	21.57	25	33	1270	140.869	6.84424
Q53YD7	EEF1G protein OS=Homo sapiens OX=9606 GN=EEF1G PE=2 SV=1 - [Q53YD7_HUMAN]	59.73	6	24	24	58	347.409	37.99	16	21	621.189	57.89	20	37	437	50.0871	6.66846
P17987	T-complex protein 1 subunit alpha OS=Homo sapiens OX=9606 GN=TCP1 PE=1 SV=1 - [TCPA_HUMAN]	58.81	11	24	24	58	746.594	52.34	21	25	1146.56	54.14	21	33	556	60.3056	6.11279
B4E0E1	Poly [ADP-ribose] polymerase OS=Homo sapiens OX=9606 PE=2 SV=1 - [B4E0E1_HUMAN]	39.07	8	32	32	58	521.465	25.28	19	23	606.426	32.93	26	35	993	111.056	8.86572
A0A384N5Z8	Epididymis secretory sperm binding protein OS=Homo sapiens OX=9606 PE=2 SV=1 - [A0A384N5Z8_HUMAN]	38.9	6	26	27	57	267.976	29	20	22	785.744	30.69	21	35	707	76.1016	9.43701
P23396	40S ribosomal protein S3 OS=Homo sapiens OX=9606 GN=RPS3 PE=1 SV=2 - [RS3_HUMAN]	80.25	17	19	19	56	395.05	73.66	17	22	539.355	65.43	16	34	243	26.6714	9.65674
Q9NR30	Nucleolar RNA helicase 2 OS=Homo sapiens OX=9606 GN=DDX21 PE=1 SV=5 - [DDX21_HUMAN]	43.3	3	28	30	56	478.916	33.33	24	28	774.947	35.76	23	28	783	87.2904	9.27588
J9R021	Eukaryotic translation initiation factor 3 subunit A OS=Homo sapiens OX=9606 GN=eIF3a PE=2 SV=1 - [J9R021_HUMAN]	31.48	7	39	39	56	396.68	16.57	21	21	662.881	26.27	33	35	1382	166.381	6.78564
B4DUQ1	cDNA FLJ54552, highly similar to Heterogeneous nuclear ribonucleoprotein K OS=Homo sapiens OX=9606 PE=2 SV=1 - [B4DUQ1_HUMAN]	46.47	5	1	18	55	672.244	46.01	16	23	795.908	44.65	17	32	439	48.4802	5.92236
V9HW31	ATP synthase subunit beta OS=Homo sapiens OX=9606 GN=HEL-S-271 PE=2 SV=1 - [V9HW31_HUMAN]	59.92	6	22	22	54	498.197	32.14	13	18	1188.52	58.79	20	36	529	56.5246	5.40186
B2R4R0	Histone H4 OS=Homo sapiens OX=9606 GN=HIST1H4J PE=2 SV=1 - [B2R4R0_HUMAN]	52.43	3	7	7	54	459.446	51.46	6	15	1121.77	52.43	7	39	103	11.3604	11.356
A0A087WTT1	Polyadenylate-binding protein OS=Homo sapiens OX=9606 GN=PABPC1 PE=1 SV=1 - [A0A087WTT1_HUMAN]	50.96	34	3	26	54	354.619	37.55	18	22	737.049	41.38	20	32	522	58.4988	9.26123
Q9Y490	Talin-1 OS=Homo sapiens OX=9606 GN=TLN1 PE=1 SV=3 - [TLN1_HUMAN]	24.83	7	43	43	54	252.69	8.15	15	16	976.466	21.17	35	38	2541	269.599	6.07471
A0A0S2Z2Z6	Annexin (Fragment) OS=Homo sapiens OX=9606 GN=ANXA6 PE=2 SV=1 - [A0A0S2Z2Z6_HUMAN]	56.76	13	1	31	53	583.845	29.72	17	22	811.588	46.95	25	31	673	75.8256	5.60498
A0A024R228	Heterogeneous nuclear ribonucleoprotein K, isoform CRA_d OS=Homo sapiens OX=9606 GN=HNRPK PE=4 SV=1 - [A0A024R228_HUMAN]	49.24	7	1	18	53	655.81	48.81	16	23	760.971	39.74	16	30	463	51.1865	5.64307
P68366	Tubulin alpha-4A chain OS=Homo sapiens OX=9606 GN=TUBA4A PE=1 SV=1 - [TBA4A_HUMAN]	42.86	11	1	14	53	487.572	42.86	14	21	1139.4	33.48	11	32	448	49.8924	5.05908
A0A0S2Z377	Annexin (Fragment) OS=Homo sapiens OX=9606 GN=ANXA6 PE=2 SV=1 - [A0A0S2Z377_HUMAN]	56.37	11	1	31	52	539.805	29.09	17	22	734.563	44.38	24	30	667	75.2292	5.66846
Q59ET3	Chaperonin containing TCP1, subunit 6A isoform a variant (Fragment) OS=Homo sapiens OX=9606 PE=2 SV=1 - [Q59ET3_HUMAN]	50.85	8	22	22	52	314.511	30.81	12	15	630.836	44.23	20	37	529	57.7255	6.66846
Q5CAQ5	Epididymis secretory sperm binding protein OS=Homo sapiens OX=9606 GN=TRA1 PE=2 SV=1 - [Q5CAQ5_HUMAN]	36.41	13	27	29	52	392.265	24.81	18	20	730.763	32.67	25	32	802	92.2823	4.85596
E9PGM1	Eukaryotic translation initiation factor 4 gamma 1 OS=Homo sapiens OX=9606 GN=EIF4G1 PE=1 SV=1 - [E9PGM1_HUMAN]	24.39	26	33	33	52	422.842	17.98	23	26	566.288	18.9	24	26	1513	166.644	5.21143
P60842	Eukaryotic initiation factor 4A-I OS=Homo sapiens OX=9606 GN=EIF4A1 PE=1 SV=1 - [IF4A1_HUMAN]	62.07	29	12	21	51	758.892	47.29	13	17	1107.09	62.07	20	34	406	46.1246	5.47803
A8K7Q2	Heat shock cognate 71 kDa protein OS=Homo sapiens OX=9606 GN=HSPA8 PE=1 SV=1 - [A8K7Q2_HUMAN]	57.07	7	1	21	51	348.88	28.05	12	15	916.114	53.66	18	36	410	45.3103	5.64307
A0A024R1N4	X-ray repair complementing defective repair in Chinese hamster cells 6 (Ku autoantigen, 70kDa), isoform CRA_a OS=Homo sapiens OX=9606 GN=XRCC6 PE=4 SV=1 - [A0A024R1N4_HUMAN]	46.96	6	23	23	51	588.055	35.96	18	25	670.615	38.92	19	26	609	69.7991	6.63916
P05164	Myeloperoxidase OS=Homo sapiens OX=9606 GN=MPO PE=1 SV=1 - [PERM_HUMAN]	44.7	3	26	26	51	480.715	31.81	18	21	731.311	39.33	23	30	745	83.8148	8.96826
Q00839	Heterogeneous nuclear ribonucleoprotein U OS=Homo sapiens OX=9606 GN=HNRNPU PE=1 SV=6 - [HNRPU_HUMAN]	31.39	20	22	22	51	338.459	21.58	14	17	696.57	30.55	20	34	825	90.528	5.99854
P50990	T-complex protein 1 subunit theta OS=Homo sapiens OX=9606 GN=CCT8 PE=1 SV=4 - [TCPQ_HUMAN]	55.29	5	29	29	50	350.271	34.85	18	20	824.514	47.26	24	30	548	59.5825	5.60498
Q9BU08	T-complex protein 1 subunit epsilon (Fragment) OS=Homo sapiens OX=9606 PE=2 SV=1 - [Q9BU08_HUMAN]	47.5	16	24	25	49	425.194	30.61	14	18	820.942	44.16	19	31	539	59.4307	5.65576
B3KT93	Polyadenylate-binding protein OS=Homo sapiens OX=9606 PE=2 SV=1 - [B3KT93_HUMAN]	45.13	22	1	24	49	283.985	27.99	16	18	691.211	38.52	19	31	636	70.5708	9.5249
P61247	40S ribosomal protein S3a OS=Homo sapiens OX=9606 GN=RPS3A PE=1 SV=2 - [RS3A_HUMAN]	63.64	16	18	18	48	566.769	56.44	15	24	478.393	48.86	13	24	264	29.9257	9.72998
Q53HV2	T-complex protein 1 subunit eta (Fragment) OS=Homo sapiens OX=9606 PE=2 SV=1 - [Q53HV2_HUMAN]	56.35	8	24	24	48	325.848	29.1	14	14	927.809	48.43	21	34	543	59.3029	7.6499
P39023	60S ribosomal protein L3 OS=Homo sapiens OX=9606 GN=RPL3 PE=1 SV=2 - [RL3_HUMAN]	54.59	14	3	20	48	423.532	44.91	15	18	583.04	42.68	17	30	403	46.0798	10.1841
Q5VU21	PAI-1 mRNA-binding protein variant OS=Homo sapiens OX=9606 PE=2 SV=1 - [Q5VU21_HUMAN]	50.65	4	1	17	48	483.628	47.03	14	23	530.856	33.59	13	25	387	42.4013	8.44092
A0A090N8Y2	Protein disulfide-isomerase A4 OS=Homo sapiens OX=9606 GN=ERP70 PE=2 SV=1 - [A0A090N8Y2_HUMAN]	48.84	2	26	26	48	476.921	36.9	17	21	806.052	40.16	22	27	645	72.887	5.07178
V9HW80	Epididymis luminal protein 220 OS=Homo sapiens OX=9606 GN=HEL-S-70 PE=2 SV=1 - [V9HW80_HUMAN]	42.06	11	27	27	48	436.874	29.28	19	21	819.981	37.1	23	27	806	89.2657	5.26221
B3KX11	T-complex protein 1 subunit gamma OS=Homo sapiens OX=9606 PE=2 SV=1 - [B3KX11_HUMAN]	62.45	12	28	28	47	462.026	48.47	20	20	717.278	56.7	24	27	522	57.909	6.93213
B3KQT9	Protein disulfide-isomerase OS=Homo sapiens OX=9606 PE=2 SV=1 - [B3KQT9_HUMAN]	56.04	5	19	22	47	692.737	37.08	14	19	990.11	54.37	21	28	480	54.0685	7.21045
A8K6Q8	cDNA FLJ75881, highly similar to Homo sapiens transferrin receptor (p90, CD71) (TFRC), mRNA OS=Homo sapiens OX=9606 PE=2 SV=1 - [A8K6Q8_HUMAN]	45.66	7	31	31	47	263.048	24.74	16	17	750.901	36.05	25	30	760	84.8199	6.60986
Q8NC51	Plasminogen activator inhibitor 1 RNA-binding protein OS=Homo sapiens OX=9606 GN=SERBP1 PE=1 SV=2 - [PAIRB_HUMAN]	43.14	2	1	17	47	444.101	37.25	13	21	542.664	34.31	14	26	408	44.9385	8.646
E7EQR4	Ezrin OS=Homo sapiens OX=9606 GN=EZR PE=1 SV=3 - [E7EQR4_HUMAN]	36.18	19	14	24	47	215.917	28.84	18	20	477.79	29.18	18	27	586	69.3287	6.16357
A8K486	Peptidyl-prolyl cis-trans isomerase OS=Homo sapiens OX=9606 PE=2 SV=1 - [A8K486_HUMAN]	48.48	16	10	10	46	371.398	41.82	7	13	1037.55	47.88	9	33	165	18.0018	6.90283
B3KS36	cDNA FLJ35376 fis, clone SKMUS2004044, highly similar to Homo sapiens ribosomal protein L3 (RPL3), transcript variant 2, mRNA OS=Homo sapiens OX=9606 PE=2 SV=1 - [B3KS36_HUMAN]	56.5	3	1	18	44	394.824	45.48	13	16	534.823	45.48	16	28	354	40.1197	10.3013
Q6P2Q9	Pre-mRNA-processing-splicing factor 8 OS=Homo sapiens OX=9606 GN=PRPF8 PE=1 SV=2 - [PRP8_HUMAN]	23.04	7	38	38	44	188.28	5.91	13	13	594.466	18.76	29	31	2335	273.427	8.83643
P50991	T-complex protein 1 subunit delta OS=Homo sapiens OX=9606 GN=CCT4 PE=1 SV=4 - [TCPD_HUMAN]	50.28	5	19	20	43	493.508	40.63	15	18	596.283	43.78	17	25	539	57.8878	7.82568
A6NLN1	Polypyrimidine tract binding protein 1, isoform CRA_b OS=Homo sapiens OX=9606 GN=PTBP1 PE=1 SV=4 - [A6NLN1_HUMAN]	47.25	17	12	15	43	424.976	26.94	10	17	813.558	45.35	14	26	527	56.4753	9.37842
A0A2R8Y5G6	ATP-dependent RNA helicase DDX3X OS=Homo sapiens OX=9606 GN=DDX3X PE=1 SV=1 - [A0A2R8Y5G6_HUMAN]	43.57	35	20	21	43	665.712	35.37	17	21	593.849	35.37	17	22	622	69.0049	7.54736
A0A024R1T9	ATP-citrate synthase OS=Homo sapiens OX=9606 GN=ACLY PE=3 SV=1 - [A0A024R1T9_HUMAN]	34.79	5	32	32	43	297.903	17.08	16	16	581.462	29.7	26	27	1101	120.762	7.32764
P27824	Calnexin OS=Homo sapiens OX=9606 GN=CANX PE=1 SV=2 - [CALX_HUMAN]	30.57	12	14	20	43	443.71	24.83	14	17	543.093	24.32	15	26	592	67.5259	4.60205
O75643	U5 small nuclear ribonucleoprotein 200 kDa helicase OS=Homo sapiens OX=9606 GN=SNRNP200 PE=1 SV=2 - [U520_HUMAN]	20.55	10	34	34	43	393.568	13.34	21	21	627.99	11.89	20	22	2136	244.353	6.06201
H6VRF8	Keratin 1 OS=Homo sapiens OX=9606 GN=KRT1 PE=3 SV=1 - [H6VRF8_HUMAN]	38.51	20	17	24	42	636.457	38.51	24	32	211.491	17.08	10	10	644	66.013	8.11865
Q9H0A0	RNA cytidine acetyltransferase OS=Homo sapiens OX=9606 GN=NAT10 PE=1 SV=2 - [NAT10_HUMAN]	34.83	11	17	29	42	318.483	17.66	15	18	413.681	25.17	20	24	1025	115.657	8.26514
A0A024RC65	HCG1991735, isoform CRA_a OS=Homo sapiens OX=9606 GN=hCG_1991735 PE=4 SV=1 - [A0A024RC65_HUMAN]	24.68	12	31	31	42	355.731	11.95	15	15	823.258	20.64	25	27	1657	189.134	6.48096
B2R5W2	Heterogeneous nuclear ribonucleoproteins C1/C2 OS=Homo sapiens OX=9606 GN=HNRNPC PE=1 SV=1 - [B2R5W2_HUMAN]	49.31	30	19	19	41	619.343	48.97	16	20	425.492	34.14	12	21	290	31.9288	5.23682
P13010	X-ray repair cross-complementing protein 5 OS=Homo sapiens OX=9606 GN=XRCC5 PE=1 SV=3 - [XRCC5_HUMAN]	45.08	5	24	24	41	280.509	14.75	8	11	837.699	45.08	23	30	732	82.6523	5.80811
Q5U0Q1	Ras-GTPase-activating protein SH3-domain-binding protein OS=Homo sapiens OX=9606 GN=DKFZp686L1159 PE=2 SV=1 - [Q5U0Q1_HUMAN]	44.42	12	14	15	41	462.08	37.98	12	22	415.756	34.76	12	19	466	52.1321	5.51611
B7Z4V2	cDNA FLJ51907, highly similar to Stress-70 protein, mitochondrial OS=Homo sapiens OX=9606 PE=2 SV=1 - [B7Z4V2_HUMAN]	41.95	14	25	25	41	599.844	26.92	15	17	794.756	34.89	19	24	665	72.3561	5.93506
B2R5U1	Staphylococcal nuclease domain-containing protein OS=Homo sapiens OX=9606 PE=2 SV=1 - [B2R5U1_HUMAN]	39.55	8	26	26	41	260.284	20.79	13	15	644.124	31.86	21	26	885	99.6093	6.96143
B3KXH0	cDNA FLJ45395 fis, clone BRHIP3027191, highly similar to 150 kDa oxygen-regulated protein (Orp150) OS=Homo sapiens OX=9606 PE=2 SV=1 - [B3KXH0_HUMAN]	34.01	26	24	24	41	333.572	22.1	15	15	874.526	32.09	21	26	991	110.373	5.22412
A0A024RDY0	RAN binding protein 5, isoform CRA_d OS=Homo sapiens OX=9606 GN=RANBP5 PE=4 SV=1 - [A0A024RDY0_HUMAN]	32.18	23	26	26	41	333.52	14.49	13	15	798.59	28.44	22	26	1097	123.55	4.94482
A0A024R592	Glucosidase, alpha neutral AB, isoform CRA_b OS=Homo sapiens OX=9606 GN=GANAB PE=3 SV=1 - [A0A024R592_HUMAN]	31.29	10	24	24	41	207.856	17.83	13	15	425.768	29.16	20	26	847	96.1289	5.8335
Q02790	Peptidyl-prolyl cis-trans isomerase FKBP4 OS=Homo sapiens OX=9606 GN=FKBP4 PE=1 SV=3 - [FKBP4_HUMAN]	54.47	5	24	24	40	316.706	39.87	14	15	464.155	48.37	21	25	459	51.7721	5.42725
Q5U077	L-lactate dehydrogenase OS=Homo sapiens OX=9606 GN=HEL-S-281 PE=2 SV=1 - [Q5U077_HUMAN]	48.8	17	14	15	40	341.213	32.04	9	13	576.423	45.21	14	27	334	36.6151	6.04932
B2R8Z8	cDNA, FLJ94136, highly similar to Homo sapiens synaptotagmin binding, cytoplasmic RNA interacting protein (SYNCRIP), mRNA OS=Homo sapiens OX=9606 PE=2 SV=1 - [B2R8Z8_HUMAN]	42.86	7	16	21	40	407.248	28.73	15	19	454.328	30.82	15	21	623	69.5587	8.76318
V9HW26	ATP synthase subunit alpha OS=Homo sapiens OX=9606 GN=HEL-S-123m PE=2 SV=1 - [V9HW26_HUMAN]	42.31	8	19	19	40	310.667	25.68	12	15	1015.68	40.14	18	25	553	59.7136	9.12939
Q14222	EEF1A protein (Fragment) OS=Homo sapiens OX=9606 GN=EEF1A PE=2 SV=1 - [Q14222_HUMAN]	31.72	1	1	4	40	262.363	19.38	3	7	730.341	31.72	4	33	227	24.1809	9.5835
B4DVQ5	Eukaryotic translation initiation factor 3 subunit C OS=Homo sapiens OX=9606 GN=EIF3C PE=2 SV=1 - [B4DVQ5_HUMAN]	24.39	14	20	20	40	435.966	18.37	13	16	594.62	24.39	20	24	898	103.58	5.52881
P49411	Elongation factor Tu, mitochondrial OS=Homo sapiens OX=9606 GN=TUFM PE=1 SV=2 - [EFTU_HUMAN]	52.88	3	20	20	39	646.627	47.79	18	20	710.245	44.25	15	19	452	49.5102	7.60596
A0A024RBK3	60S ribosomal protein L6 OS=Homo sapiens OX=9606 GN=RPL6 PE=3 SV=1 - [A0A024RBK3_HUMAN]	44.79	12	15	15	39	360.279	41.67	11	16	529.149	39.58	14	23	288	32.7076	10.5796
O75533	Splicing factor 3B subunit 1 OS=Homo sapiens OX=9606 GN=SF3B1 PE=1 SV=3 - [SF3B1_HUMAN]	27.84	7	24	24	39	324.132	14.19	13	13	712.376	22.16	18	26	1304	145.738	7.09326
Q32Q12	Nucleoside diphosphate kinase OS=Homo sapiens OX=9606 GN=NME1-NME2 PE=1 SV=1 - [Q32Q12_HUMAN]	65.75	7	1	12	38	223.708	65.75	12	19	270.561	65.75	12	19	292	32.6209	8.48486
B2R491	40S ribosomal protein S4 OS=Homo sapiens OX=9606 GN=RPS4X PE=2 SV=1 - [B2R491_HUMAN]	53.23	10	15	15	38	263.243	44.49	11	14	483.145	49.43	14	24	263	29.5791	10.1548
A0A384NL63	Epididymis secretory sperm binding protein OS=Homo sapiens OX=9606 GN=HNRPA3 PE=2 SV=1 - [A0A384NL63_HUMAN]	34.39	8	11	12	38	275.408	27.51	8	10	731.405	25.93	10	28	378	39.5706	9.01221
B5BUE6	ATP-dependent RNA helicase DDX5 (Fragment) OS=Homo sapiens OX=9606 GN=DDX5 PE=2 SV=1 - [B5BUE6_HUMAN]	35.34	18	15	19	37	313.879	27.69	17	20	218.308	28.83	15	17	614	69.0777	8.92432
B7Z532	cDNA FLJ51028, highly similar to 60 kDa heat shock protein, mitochondrial OS=Homo sapiens OX=9606 PE=2 SV=1 - [B7Z532_HUMAN]	70.2	1	1	13	36	596.029	40.41	8	18	680.504	70.2	13	18	245	26.6692	5.22412
P36578	60S ribosomal protein L4 OS=Homo sapiens OX=9606 GN=RPL4 PE=1 SV=5 - [RL4_HUMAN]	42.62	10	19	19	36	227.018	28.81	10	13	312.103	33.02	14	23	427	47.6674	11.063
Q562R1	Beta-actin-like protein 2 OS=Homo sapiens OX=9606 GN=ACTBL2 PE=1 SV=2 - [ACTBL_HUMAN]	18.88	4	2	8	36	280.344	11.17	4	14	547.149	18.88	8	22	376	41.976	5.59229
Q14690	Protein RRP5 homolog OS=Homo sapiens OX=9606 GN=PDCD11 PE=1 SV=3 - [RRP5_HUMAN]	17.9	4	27	27	36	298.021	10.8	16	17	410.878	11.92	17	19	1871	208.57	8.86572
A0A024RB99	Serine hydroxymethyltransferase OS=Homo sapiens OX=9606 GN=SHMT2 PE=3 SV=1 - [A0A024RB99_HUMAN]	47	30	19	19	35	362.163	30.85	12	14	584.545	40.37	16	21	483	53.4214	8.14795
Q9BR63	FARSB protein (Fragment) OS=Homo sapiens OX=9606 GN=FARSB PE=2 SV=2 - [Q9BR63_HUMAN]	39.83	4	21	21	35	241.037	25.13	14	14	423.832	32.14	17	21	585	65.6594	6.84424
F4ZW65	NF90b OS=Homo sapiens OX=9606 PE=2 SV=1 - [F4ZW65_HUMAN]	37.96	19	22	22	35	299.983	28.9	16	17	440.026	27.9	16	18	706	76.4241	8.26514
P11388	DNA topoisomerase 2-alpha OS=Homo sapiens OX=9606 GN=TOP2A PE=1 SV=3 - [TOP2A_HUMAN]	19.66	2	18	25	35	164.641	7.71	11	12	488.161	17.9	22	23	1531	174.276	8.71924
V9HWK1	Triosephosphate isomerase OS=Homo sapiens OX=9606 GN=HEL-S-49 PE=2 SV=1 - [V9HWK1_HUMAN]	70.68	8	14	14	34	475.859	55.82	9	14	658.051	67.87	12	20	249	26.6527	6.90283
A0A024RB85	Proliferation-associated 2G4, 38kDa, isoform CRA_a OS=Homo sapiens OX=9606 GN=PA2G4 PE=4 SV=1 - [A0A024RB85_HUMAN]	56.6	7	18	19	34	306.096	44.42	15	18	365.244	39.59	14	16	394	43.7592	6.55127
V9HWD6	Epididymis secretory protein Li 1 OS=Homo sapiens OX=9606 GN=HEL-S-1 PE=2 SV=1 - [V9HWD6_HUMAN]	56.1	10	7	12	34	325.693	52.03	10	12	745.54	53.25	11	22	246	28.0648	4.83057
V9HWB9	L-lactate dehydrogenase OS=Homo sapiens OX=9606 GN=HEL-S-133P PE=2 SV=1 - [V9HWB9_HUMAN]	52.71	23	16	17	34	268.243	35.24	11	12	490.807	43.37	13	22	332	36.6654	8.26514
A0A024QZZ7	Histone H2B OS=Homo sapiens OX=9606 GN=HIST1H2BD PE=3 SV=1 - [A0A024QZZ7_HUMAN]	56.35	24	2	9	33	392.468	34.92	4	10	797.801	56.35	9	23	126	13.9276	10.3159
A0A024RBS2	60S acidic ribosomal protein P0 OS=Homo sapiens OX=9606 GN=RPLP0 PE=3 SV=1 - [A0A024RBS2_HUMAN]	49.84	19	12	12	33	321.537	33.75	8	11	677.658	46.37	11	22	317	34.2518	5.97314
A0A384MTQ3	Adenosylhomocysteinase OS=Homo sapiens OX=9606 PE=2 SV=1 - [A0A384MTQ3_HUMAN]	38.89	8	16	16	33	211.267	25	10	12	513.275	37.04	14	21	432	47.6852	6.34131
Q9BV61	TRAP1 protein (Fragment) OS=Homo sapiens OX=9606 GN=TRAP1 PE=2 SV=2 - [Q9BV61_HUMAN]	35.34	7	1	20	33	438.44	29.33	16	17	422.819	25.61	13	16	699	79.3072	7.79639
A0A0R4J2E8	Matrin-3 OS=Homo sapiens OX=9606 GN=MATR3 PE=1 SV=1 - [A0A0R4J2E8_HUMAN]	30.93	25	19	19	33	242.817	23.26	13	14	349.164	23.85	15	19	847	94.5648	6.25244
P05023	Sodium/potassium-transporting ATPase subunit alpha-1 OS=Homo sapiens OX=9606 GN=ATP1A1 PE=1 SV=1 - [AT1A1_HUMAN]	27.76	39	23	23	33	215.939	9.38	8	8	645.964	26.98	21	25	1023	112.824	5.49072
B4E266	cDNA FLJ58466, highly similar to Leucyl-tRNA synthetase, cytoplasmic OS=Homo sapiens OX=9606 PE=2 SV=1 - [B4E266_HUMAN]	24.42	11	21	21	33	332.609	17.35	15	15	598.895	20.09	16	18	1130	129.105	7.78174
G3V1A4	Cofilin 1 (Non-muscle), isoform CRA_a OS=Homo sapiens OX=9606 GN=CFL1 PE=1 SV=1 - [G3V1A4_HUMAN]	64.43	9	8	9	32	401.255	53.69	7	10	688.281	52.35	7	22	149	16.8008	8.35303
Q53G35	Phosphoglycerate mutase (Fragment) OS=Homo sapiens OX=9606 PE=2 SV=1 - [Q53G35_HUMAN]	63.78	13	12	12	32	231.311	50	8	10	534.786	63.78	12	22	254	28.8138	7.18115
Q0QF37	Malate dehydrogenase (Fragment) OS=Homo sapiens OX=9606 GN=MDH2 PE=2 SV=1 - [Q0QF37_HUMAN]	57.38	6	14	14	32	235.962	40.98	10	11	728.389	48.2	11	21	305	31.9488	7.88428
D0PNI1	Epididymis luminal protein 4 OS=Homo sapiens OX=9606 GN=YWHAZ PE=2 SV=1 - [D0PNI1_HUMAN]	56.33	15	10	14	32	449.434	53.06	12	14	573.5	45.31	10	18	245	27.7277	4.79248
B4E022	cDNA FLJ56274, highly similar to Transketolase OS=Homo sapiens OX=9606 PE=2 SV=1 - [B4E022_HUMAN]	46.53	12	20	20	32	287.604	32.47	13	15	416.812	33.85	14	17	576	62.8393	7.51807
Q07955	Serine/arginine-rich splicing factor 1 OS=Homo sapiens OX=9606 GN=SRSF1 PE=1 SV=2 - [SRSF1_HUMAN]	44.35	9	11	11	32	240.695	34.27	8	13	394.766	44.35	11	19	248	27.7278	10.3599
B4E0X8	cDNA FLJ61021, highly similar to Far upstream element-binding protein 1 OS=Homo sapiens OX=9606 PE=2 SV=1 - [B4E0X8_HUMAN]	38	10	16	18	32	206.386	29.09	14	15	504.817	32.11	14	17	629	66.1908	7.56201
Q16891	MICOS complex subunit MIC60 OS=Homo sapiens OX=9606 GN=IMMT PE=1 SV=1 - [MIC60_HUMAN]	36.41	13	23	23	32	199.003	17.68	13	14	359.228	27.84	16	18	758	83.6264	6.48096
P04843	Dolichyl-diphosphooligosaccharide--protein glycosyltransferase subunit 1 OS=Homo sapiens OX=9606 GN=RPN1 PE=1 SV=1 - [RPN1_HUMAN]	35.42	8	16	16	32	339.441	21.25	10	12	516.918	31.63	14	20	607	68.5268	6.37939
A0A024R1A3	Testicular secretory protein Li 63 OS=Homo sapiens OX=9606 GN=UBE1 PE=2 SV=1 - [A0A024R1A3_HUMAN]	31.76	11	24	24	32	253.149	13.8	12	13	498.64	23.25	17	19	1058	117.774	5.75732
E9KL44	Epididymis tissue sperm binding protein Li 14m OS=Homo sapiens OX=9606 PE=2 SV=1 - [E9KL44_HUMAN]	30.41	8	17	17	32	318.68	22.67	12	15	474.14	25.82	14	17	763	82.9469	9.0415
B3KY63	cDNA FLJ16830 fis, clone UTERU3022536, highly similar to Chromodomain helicase-DNA-binding protein 4 OS=Homo sapiens OX=9606 PE=2 SV=1 - [B3KY63_HUMAN]	13.41	44	21	21	32	198.581	7.74	11	13	333.264	9.28	15	19	1886	215.149	5.89697
A0A024RCJ2	Histone H2B OS=Homo sapiens OX=9606 GN=HIST1H2BJ PE=3 SV=1 - [A0A024RCJ2_HUMAN]	55.56	17	1	8	31	384.245	34.92	4	10	799.892	55.56	8	21	126	13.8956	10.3159
Q5JR95	40S ribosomal protein S8 OS=Homo sapiens OX=9606 GN=RPS8 PE=1 SV=1 - [Q5JR95_HUMAN]	48.94	3	9	9	31	382.637	42.55	7	12	492.078	48.94	9	19	188	21.866	10.3599
P06744	Glucose-6-phosphate isomerase OS=Homo sapiens OX=9606 GN=GPI PE=1 SV=4 - [G6PI_HUMAN]	48.03	25	19	19	31	411.359	30.47	12	15	378.983	38.53	14	16	558	63.1072	8.32373
V9HWH7	Epididymis secretory sperm binding protein Li 70p OS=Homo sapiens OX=9606 GN=HEL-S-70p PE=2 SV=1 - [V9HWH7_HUMAN]	41.72	6	19	19	31	144.166	25	10	11	450.869	37.33	17	20	592	64.5753	6.7124
P52209	6-phosphogluconate dehydrogenase, decarboxylating OS=Homo sapiens OX=9606 GN=PGD PE=1 SV=3 - [6PGD_HUMAN]	33.95	9	15	15	31	347.209	22.77	9	14	423.967	29.61	13	17	483	53.106	7.2251
B2R8R5	cDNA, FLJ94025, highly similar to Homo sapiens tripartite motif-containing 28 (TRIM28), mRNA OS=Homo sapiens OX=9606 PE=2 SV=1 - [B2R8R5_HUMAN]	30.42	5	16	16	31	345.083	19.88	12	13	530.901	26.23	13	18	835	88.5034	5.77002
A0A1U9X609	ABCF1 OS=Homo sapiens OX=9606 PE=4 SV=1 - [A0A1U9X609_HUMAN]	30.41	19	20	20	31	292.348	19.53	12	14	523.886	23.43	16	17	845	95.8665	6.80029
A0A024RCN6	VARS OS=Homo sapiens OX=9606 GN=VARS PE=1 SV=1 - [A0A024RCN6_HUMAN]	25.63	15	24	24	31	189.043	11.87	9	10	536.065	20.09	20	21	1264	140.387	7.59131
Q6PKG0	La-related protein 1 OS=Homo sapiens OX=9606 GN=LARP1 PE=1 SV=2 - [LARP1_HUMAN]	24	11	21	21	31	319.202	15.42	14	15	345.395	18.25	15	16	1096	123.434	8.82178
H0YA55	Serum albumin (Fragment) OS=Homo sapiens OX=9606 GN=ALB PE=1 SV=1 - [H0YA55_HUMAN]	12.78	14	7	7	31	325.423	10.79	6	13	522.428	11.01	6	18	454	51.5358	6.94678
A0A384N6A4	Epididymis secretory sperm binding protein OS=Homo sapiens OX=9606 PE=2 SV=1 - [A0A384N6A4_HUMAN]	74.51	6	8	8	30	245.52	67.65	7	8	508.363	66.67	7	22	102	10.9249	8.92432
V9HWC6	Peptidyl-prolyl cis-trans isomerase OS=Homo sapiens OX=9606 GN=HEL-S-39 PE=2 SV=1 - [V9HWC6_HUMAN]	55.29	2	12	12	30	260.503	48.08	10	12	422.849	48.56	10	18	208	22.728	9.31982
A0A087WXM6	60S ribosomal protein L17 (Fragment) OS=Homo sapiens OX=9606 GN=RPL17 PE=3 SV=1 - [A0A087WXM6_HUMAN]	50.89	14	8	8	30	243.363	28.99	4	10	303.267	45.56	7	20	169	19.5732	10.0376
Q53HU8	Vimentin variant (Fragment) OS=Homo sapiens OX=9606 PE=2 SV=1 - [Q53HU8_HUMAN]	48.28	36	21	21	30	333.647	43.35	19	20	290.857	21.89	9	10	466	53.6511	5.12256
B5BUB5	Autoantigen La (Fragment) OS=Homo sapiens OX=9606 GN=SSB PE=2 SV=1 - [B5BUB5_HUMAN]	43.63	10	20	20	30	178.564	27.7	10	10	368.539	40.44	16	20	408	46.8382	7.12256
A0A090N7X1	ATP-binding cassette, sub-family F (GCN20), member 2 OS=Homo sapiens OX=9606 GN=ABCF2 PE=4 SV=1 - [A0A090N7X1_HUMAN]	31.78	4	18	18	30	191.3	19.42	11	14	228.312	22.79	13	16	623	71.2446	7.37158
B3KX19	cDNA FLJ44500 fis, clone UTERU3000828, highly similar to 116 kDa U5 small nuclear ribonucleoprotein component OS=Homo sapiens OX=9606 PE=2 SV=1 - [B3KX19_HUMAN]	30.35	9	20	21	30	163.714	11.85	9	10	325.296	25.47	17	20	962	108.142	4.99561
B2RBR9	cDNA, FLJ95650, highly similar to Homo sapiens karyopherin (importin) beta 1 (KPNB1), mRNA OS=Homo sapiens OX=9606 PE=2 SV=1 - [B2RBR9_HUMAN]	28.88	9	17	17	30	465.376	19.18	12	15	463.276	21.69	12	15	876	97.122	4.77979
A0A1X7SBZ2	Probable ATP-dependent RNA helicase DDX17 OS=Homo sapiens OX=9606 GN=DDX17 PE=1 SV=1 - [A0A1X7SBZ2_HUMAN]	27.98	7	16	20	30	325.977	18.93	13	15	331.099	20.44	14	15	729	80.2041	8.26514
B7Z565	cDNA FLJ54739, highly similar to Alpha-actinin-1 OS=Homo sapiens OX=9606 PE=2 SV=1 - [B7Z565_HUMAN]	25.43	16	8	20	30	307.499	18.86	15	17	307.469	17.27	12	13	822	94.7237	5.69385
A0A384MTL2	Transgelin OS=Homo sapiens OX=9606 PE=2 SV=1 - [A0A384MTL2_HUMAN]	83.42	5	13	13	29	457.716	76.38	12	15	476.726	71.36	10	14	199	22.3772	8.25049
A0A384MTW7	Nucleoside diphosphate kinase OS=Homo sapiens OX=9606 PE=2 SV=1 - [A0A384MTW7_HUMAN]	69.74	4	1	9	29	250.51	69.74	9	15	214.139	69.74	9	14	152	17.1377	6.18896
P15880	40S ribosomal protein S2 OS=Homo sapiens OX=9606 GN=RPS2 PE=1 SV=2 - [RS2_HUMAN]	38.57	19	6	10	29	256.5	32.42	8	15	249.175	34.81	8	14	293	31.3046	10.2427
A0A0S2Z4Z9	Non-POU domain containing octamer-binding isoform 1 (Fragment) OS=Homo sapiens OX=9606 GN=NONO PE=2 SV=1 - [A0A0S2Z4Z9_HUMAN]	38.43	7	15	16	29	204.818	19.75	10	11	642.74	29.94	11	18	471	54.1973	8.95361
Q0VGD6	HNRPR protein (Fragment) OS=Homo sapiens OX=9606 GN=HNRPR PE=2 SV=1 - [Q0VGD6_HUMAN]	37.56	9	14	19	29	226.062	20.59	10	12	377.981	32.13	15	17	607	67.8188	8.90967
B2RE46	cDNA, FLJ96923, highly similar to Homo sapiens ribophorin II (RPN2), mRNA OS=Homo sapiens OX=9606 PE=2 SV=1 - [B2RE46_HUMAN]	33.91	8	16	16	29	397.992	26.47	11	13	668.781	30.43	13	16	631	69.2911	5.78271
Q59EK6	TNF receptor-associated protein 1 variant (Fragment) OS=Homo sapiens OX=9606 PE=3 SV=1 - [Q59EK6_HUMAN]	33.43	3	1	19	29	375.211	27.45	15	16	300.496	21.76	11	13	703	79.9427	8.20654
A3RJH1	ATP-dependent RNA helicase DDX1 OS=Homo sapiens OX=9606 GN=DDX1 PE=2 SV=1 - [A3RJH1_HUMAN]	27.7	4	15	15	29	328.615	18.51	11	13	424.171	23.92	12	16	740	82.3798	7.2251
Q15397	Pumilio homolog 3 OS=Homo sapiens OX=9606 GN=PUM3 PE=1 SV=3 - [PUM3_HUMAN]	27.01	7	4	16	29	229.118	11.88	7	8	376.371	27.01	15	21	648	73.5383	9.64209
P49588	Alanine--tRNA ligase, cytoplasmic OS=Homo sapiens OX=9606 GN=AARS PE=1 SV=2 - [SYAC_HUMAN]	25.83	2	19	19	29	290.569	9.81	7	10	591.518	23.55	17	19	968	106.743	5.52881
Q9NX34	cDNA FLJ20465 fis, clone KAT06236 OS=Homo sapiens OX=9606 PE=2 SV=1 - [Q9NX34_HUMAN]	24.58	11	1	5	29	272.95	24.58	5	9	812.873	24.58	5	20	179	19.3604	4.70361
E1NZA1	Peroxisome proliferator activated receptor interacting complex protein OS=Homo sapiens OX=9606 GN=PRIC295 PE=2 SV=1 - [E1NZA1_HUMAN]	10.33	4	20	20	29	256.674	4.68	9	10	607.558	8.42	16	19	2671	292.558	7.43018
J3KPX7	Prohibitin-2 OS=Homo sapiens OX=9606 GN=PHB2 PE=1 SV=2 - [J3KPX7_HUMAN]	61.07	11	16	16	28	295.715	47.32	13	14	480.457	41.95	10	14	298	33.2189	9.83252
A0A384NPQ2	Epididymis secretory sperm binding protein OS=Homo sapiens OX=9606 PE=2 SV=1 - [A0A384NPQ2_HUMAN]	60.8	6	10	12	28	201.068	54.77	10	12	305.678	51.76	10	16	199	22.0963	8.1333
P67809	Nuclease-sensitive element-binding protein 1 OS=Homo sapiens OX=9606 GN=YBX1 PE=1 SV=3 - [YBOX1_HUMAN]	55.56	10	9	13	28	292.04	29.32	7	10	806.415	51.85	11	18	324	35.9027	9.87646
V9HW98	Epididymis luminal protein 2 OS=Homo sapiens OX=9606 GN=HEL2 PE=1 SV=1 - [V9HW98_HUMAN]	51.37	13	8	11	28	348.946	44.71	9	11	400.834	41.18	9	17	255	29.1554	4.7417
Q6IBR2	FARSLA protein OS=Homo sapiens OX=9606 GN=FARSLA PE=2 SV=1 - [Q6IBR2_HUMAN]	43.9	6	15	15	28	429.066	28.54	11	12	379.3	36.81	13	16	508	57.5275	7.79639
A0A384NPU5	Epididymis secretory sperm binding protein OS=Homo sapiens OX=9606 PE=2 SV=1 - [A0A384NPU5_HUMAN]	43.41	1	17	17	28	341.469	36.14	11	11	459.86	41.14	13	17	440	48.0913	5.08447
B4DV28	cDNA FLJ54170, highly similar to Cytosolic nonspecific dipeptidase OS=Homo sapiens OX=9606 PE=2 SV=1 - [B4DV28_HUMAN]	40.17	22	14	14	28	236.735	29.59	10	11	472.499	40.17	14	17	463	51.4693	6.43018
P62424	60S ribosomal protein L7a OS=Homo sapiens OX=9606 GN=RPL7A PE=1 SV=2 - [RL7A_HUMAN]	39.85	4	12	12	28	257.82	30.45	8	11	517.684	39.85	12	17	266	29.977	10.6089
P05141	ADP/ATP translocase 2 OS=Homo sapiens OX=9606 GN=SLC25A5 PE=1 SV=7 - [ADT2_HUMAN]	36.91	4	4	11	28	161.467	28.19	8	9	388.466	27.18	8	19	298	32.8312	9.68604
A0A0S2Z4R1	Tyrosine--tRNA ligase (Fragment) OS=Homo sapiens OX=9606 GN=YARS PE=2 SV=1 - [A0A0S2Z4R1_HUMAN]	36.74	3	17	17	28	168.143	21.59	11	12	190.627	32.77	15	16	528	59.1061	7.04932
P20700	Lamin-B1 OS=Homo sapiens OX=9606 GN=LMNB1 PE=1 SV=2 - [LMNB1_HUMAN]	35.84	6	17	19	28	167.929	20.99	12	12	565.05	29.18	14	16	586	66.3676	5.16064
V9HWF2	Malate dehydrogenase OS=Homo sapiens OX=9606 GN=HEL-S-32 PE=2 SV=1 - [V9HWF2_HUMAN]	35.33	6	10	10	28	98.2639	23.05	6	7	466.581	30.24	8	21	334	36.403	7.35693
B4DV79	Eukaryotic translation initiation factor 3 subunit B OS=Homo sapiens OX=9606 GN=EIF3B PE=2 SV=1 - [B4DV79_HUMAN]	30.35	9	16	16	28	280.957	19.65	11	11	442.085	28.73	15	17	738	85.0814	5.26221
V9HWC7	Epididymis secretory sperm binding protein Li 128m OS=Homo sapiens OX=9606 GN=HEL-S-128m PE=2 SV=1 - [V9HWC7_HUMAN]	75.45	3	14	14	27	182.282	33.48	7	7	436.628	66.07	12	20	224	25.0192	6.37939
E9KL35	Epididymis tissue sperm binding protein Li 3a OS=Homo sapiens OX=9606 PE=1 SV=1 - [E9KL35_HUMAN]	43.53	26	12	12	27	252.831	43.53	11	12	442.302	29.34	8	15	317	35.0546	7.69385
Q86UX7	Fermitin family homolog 3 OS=Homo sapiens OX=9606 GN=FERMT3 PE=1 SV=1 - [URP2_HUMAN]	39.28	4	19	19	27	203.627	17.84	10	11	333.946	29.69	14	16	667	75.905	6.97607
P35908	Keratin, type II cytoskeletal 2 epidermal OS=Homo sapiens OX=9606 GN=KRT2 PE=1 SV=2 - [K22E_HUMAN]	35.37	6	14	21	27	450.972	35.37	21	24	62.4767	4.54	3	3	639	65.3932	8.00146
Q9Y262	Eukaryotic translation initiation factor 3 subunit L OS=Homo sapiens OX=9606 GN=EIF3L PE=1 SV=1 - [EIF3L_HUMAN]	33.87	13	18	18	27	204.836	25.71	13	13	357.68	23.23	11	14	564	66.6844	6.34131
A0A2R8Y6J3	60S ribosomal protein L5 (Fragment) OS=Homo sapiens OX=9606 GN=RPL5 PE=1 SV=1 - [A0A2R8Y6J3_HUMAN]	32.35	5	10	10	27	317.125	28.99	8	14	318.845	32.35	8	13	238	27.0277	9.12939
A0A0S2Z4T1	DNA helicase (Fragment) OS=Homo sapiens OX=9606 GN=MCM3 PE=2 SV=1 - [A0A0S2Z4T1_HUMAN]	30.82	9	20	20	27	243.436	16.58	11	11	468.892	19.55	13	16	808	90.924	5.77002
Q15046	Lysine--tRNA ligase OS=Homo sapiens OX=9606 GN=KARS PE=1 SV=3 - [SYK_HUMAN]	26.97	5	16	16	27	154.401	18.26	11	13	296.195	22.45	11	14	597	68.0046	6.354
A0A2R8Y7M3	Radixin OS=Homo sapiens OX=9606 GN=RDX PE=1 SV=1 - [A0A2R8Y7M3_HUMAN]	23.22	9	2	14	27	105.84	11.61	7	9	249.546	23.22	13	18	534	62.8914	6.0874
B4DLA6	DNA helicase OS=Homo sapiens OX=9606 PE=2 SV=1 - [B4DLA6_HUMAN]	23.21	15	16	16	27	279.047	13.12	8	9	411.326	21.14	15	18	823	92.664	6.97607
Q9BQG0	Myb-binding protein 1A OS=Homo sapiens OX=9606 GN=MYBBP1A PE=1 SV=2 - [MBB1A_HUMAN]	18.9	6	20	20	27	281.565	11.14	11	12	415.642	13.18	15	15	1328	148.762	9.27588
Q5HYB6	Epididymis luminal protein 189 OS=Homo sapiens OX=9606 GN=TPM3 PE=1 SV=1 - [Q5HYB6_HUMAN]	57.76	44	12	18	26	167.559	47.41	13	13	246.429	36.21	10	13	232	27.1588	4.7417
Q9Y3I0	tRNA-splicing ligase RtcB homolog OS=Homo sapiens OX=9606 GN=RTCB PE=1 SV=1 - [RTCB_HUMAN]	36.24	4	15	15	26	133.162	18.22	8	9	372.078	33.07	13	17	505	55.1749	7.2251
O43776	Asparagine--tRNA ligase, cytoplasmic OS=Homo sapiens OX=9606 GN=NARS PE=1 SV=1 - [SYNC_HUMAN]	31.39	9	15	15	26	255.202	21.17	10	12	386.885	26.64	12	14	548	62.9025	6.25244
O76021	Ribosomal L1 domain-containing protein 1 OS=Homo sapiens OX=9606 GN=RSL1D1 PE=1 SV=3 - [RL1D1_HUMAN]	27.35	9	13	13	26	248.686	22.45	10	10	448.476	21.84	10	16	490	54.9389	10.1255
A0A384NKW7	Epididymis secretory sperm binding protein OS=Homo sapiens OX=9606 PE=2 SV=1 - [A0A384NKW7_HUMAN]	21.83	6	16	16	26	226.195	11.23	8	8	363.403	19.26	14	18	971	110.346	5.77002
A8K6V3	cDNA FLJ78677, highly similar to Homo sapiens splicing factor 3b, subunit 3, 130kDa (SF3B3), mRNA OS=Homo sapiens OX=9606 PE=2 SV=1 - [A8K6V3_HUMAN]	17.91	7	17	17	26	84.6364	9.37	8	9	295.349	17.91	16	17	1217	135.493	5.21143
V9HWE9	Epididymis secretory protein Li 22 OS=Homo sapiens OX=9606 GN=HEL-S-22 PE=2 SV=1 - [V9HWE9_HUMAN]	65.71	10	10	10	25	392.716	47.14	7	9	617.338	65.71	10	16	210	23.341	5.64307
F5H265	Polyubiquitin-C (Fragment) OS=Homo sapiens OX=9606 GN=UBC PE=1 SV=1 - [F5H265_HUMAN]	63.09	40	5	5	25	99.22	57.72	4	10	225.066	63.09	5	15	149	16.8311	6.58057
C9J9K3	40S ribosomal protein SA (Fragment) OS=Homo sapiens OX=9606 GN=RPSA PE=1 SV=8 - [C9J9K3_HUMAN]	56.65	8	10	11	25	423.506	39.92	8	11	489.947	42.97	8	14	263	29.386	5.24951
P46783	40S ribosomal protein S10 OS=Homo sapiens OX=9606 GN=RPS10 PE=1 SV=1 - [RS10_HUMAN]	51.52	10	7	8	25	140.192	33.94	6	8	367.013	43.03	6	17	165	18.8859	10.1548
A0A024R2Q4	Ribosomal protein L15 OS=Homo sapiens OX=9606 GN=RPL15 PE=3 SV=1 - [A0A024R2Q4_HUMAN]	49.51	12	10	10	25	165.362	41.67	9	10	286.807	38.24	7	15	204	24.1311	11.6196
P27348	14-3-3 protein theta OS=Homo sapiens OX=9606 GN=YWHAQ PE=1 SV=1 - [1433T_HUMAN]	48.16	9	7	11	25	332.225	37.14	8	10	385.244	32.65	8	15	245	27.7468	4.77979
A0A384P5Q0	Catalase OS=Homo sapiens OX=9606 PE=2 SV=1 - [A0A384P5Q0_HUMAN]	44.4	3	17	17	25	99.98	15.37	7	8	503.852	38.9	14	17	527	59.7188	7.38623
Q14240	Eukaryotic initiation factor 4A-II OS=Homo sapiens OX=9606 GN=EIF4A2 PE=1 SV=2 - [IF4A2_HUMAN]	40.54	13	4	14	25	317.778	23.83	8	8	512.487	34.89	12	17	407	46.3728	5.47803
A0A024R8W0	DEAD (Asp-Glu-Ala-Asp) box polypeptide 48, isoform CRA_a OS=Homo sapiens OX=9606 GN=DDX48 PE=3 SV=1 - [A0A024R8W0_HUMAN]	39.42	6	13	15	25	149.352	26.76	9	10	351.428	27.74	11	15	411	46.8412	6.72705
B2RDY9	Adenylyl cyclase-associated protein OS=Homo sapiens OX=9606 PE=2 SV=1 - [B2RDY9_HUMAN]	38.53	25	14	14	25	222.123	21.89	8	9	588.075	36.84	12	16	475	51.5826	8.22119
O00148	ATP-dependent RNA helicase DDX39A OS=Homo sapiens OX=9606 GN=DDX39A PE=1 SV=2 - [DX39A_HUMAN]	38.17	30	6	14	25	240.677	24.36	9	10	326.253	31.15	12	15	427	49.098	5.68115
P60228	Eukaryotic translation initiation factor 3 subunit E OS=Homo sapiens OX=9606 GN=EIF3E PE=1 SV=1 - [EIF3E_HUMAN]	37.98	12	14	14	25	246.671	23.37	9	11	463.704	36.4	13	14	445	52.1874	6.03662
A8K690	cDNA FLJ76863, highly similar to Homo sapiens stress-induced-phosphoprotein 1 (Hsp70/Hsp90-organizing protein) (STIP1), mRNA OS=Homo sapiens OX=9606 PE=2 SV=1 - [A8K690_HUMAN]	37.75	5	20	20	25	163.942	21.92	11	12	180.363	23.02	11	13	543	62.6154	6.80029
A0A0S2Z4A5	DNA replication licensing factor MCM7 (Fragment) OS=Homo sapiens OX=9606 GN=MCM7 PE=2 SV=1 - [A0A0S2Z4A5_HUMAN]	33.38	8	17	17	25	207.349	19.05	9	10	343.241	25.59	13	15	719	81.2566	6.45557
Q14566	DNA replication licensing factor MCM6 OS=Homo sapiens OX=9606 GN=MCM6 PE=1 SV=1 - [MCM6_HUMAN]	27.53	4	20	20	25	62.0157	6.33	5	5	378.349	25.46	18	20	821	92.8312	5.41455
A0A090N8G0	Glycyl-tRNA synthetase OS=Homo sapiens OX=9606 GN=GARS PE=4 SV=1 - [A0A090N8G0_HUMAN]	27.01	2	17	17	25	177.34	18.54	9	9	319.75	25.4	13	16	685	77.4813	6.23975
X5D2J9	General transcription factor IIi isoform D (Fragment) OS=Homo sapiens OX=9606 GN=GTF2I PE=2 SV=1 - [X5D2J9_HUMAN]	26.85	12	19	19	25	194.57	12.75	10	10	197.843	20.79	13	15	957	107.902	7.94287
B4E0S6	cDNA FLJ55635, highly similar to pre-mRNA-splicing factorATP-dependent RNA helicase DHX15 OS=Homo sapiens OX=9606 PE=2 SV=1 - [B4E0S6_HUMAN]	22.7	4	15	16	25	211.559	15.18	11	12	221.974	17.6	12	13	784	89.4906	7.45947
P22102	Trifunctional purine biosynthetic protein adenosine-3 OS=Homo sapiens OX=9606 GN=GART PE=1 SV=1 - [PUR2_HUMAN]	22.08	14	20	20	25	180.343	11.19	10	10	256.437	17.13	13	15	1010	107.699	6.69775
Q53G71	Calreticulin variant (Fragment) OS=Homo sapiens OX=9606 PE=2 SV=1 - [Q53G71_HUMAN]	53.2	6	14	14	24	165.002	25.86	7	7	328.144	47.78	12	17	406	46.8901	4.44971
P29692	Elongation factor 1-delta OS=Homo sapiens OX=9606 GN=EEF1D PE=1 SV=5 - [EF1D_HUMAN]	50.89	22	2	11	24	413.046	41.99	9	13	361.849	34.88	7	11	281	31.1028	5.0083
P61981	14-3-3 protein gamma OS=Homo sapiens OX=9606 GN=YWHAG PE=1 SV=2 - [1433G_HUMAN]	50.61	7	7	11	24	179.548	26.32	7	7	483.033	40.08	8	17	247	28.2849	4.89404
P62750	60S ribosomal protein L23a OS=Homo sapiens OX=9606 GN=RPL23A PE=1 SV=1 - [RL23A_HUMAN]	49.36	8	11	11	24	286.401	46.79	8	11	194.282	44.23	8	13	156	17.6841	10.4478
P18124	60S ribosomal protein L7 OS=Homo sapiens OX=9606 GN=RPL7 PE=1 SV=1 - [RL7_HUMAN]	47.18	12	12	12	24	235.782	31.85	7	10	376.056	47.18	11	14	248	29.2072	10.6528
A0A024R1K7	Tyrosine 3-monooxygenase/tryptophan 5-monooxygenase activation protein, eta polypeptide, isoform CRA_b OS=Homo sapiens OX=9606 GN=YWHAH PE=3 SV=1 - [A0A024R1K7_HUMAN]	42.68	15	8	11	24	226.783	32.93	7	7	405.882	34.96	9	17	246	28.201	4.84326
A0A024RDB2	Ras-GTPase activating protein SH3 domain-binding protein 2, isoform CRA_b OS=Homo sapiens OX=9606 GN=G3BP2 PE=4 SV=1 - [A0A024RDB2_HUMAN]	37.19	13	11	12	24	216.409	35.63	11	14	163.166	25.61	8	10	449	50.7861	5.37646
Q6NTA2	HNRNPL protein (Fragment) OS=Homo sapiens OX=9606 GN=HNRNPL PE=2 SV=2 - [Q6NTA2_HUMAN]	36.71	11	12	12	24	317.939	24.13	9	11	366.811	32.17	10	13	572	61.8881	7.38623
P13645	Keratin, type I cytoskeletal 10 OS=Homo sapiens OX=9606 GN=KRT10 PE=1 SV=6 - [K1C10_HUMAN]	34.93	8	14	15	24	818.045	34.93	15	21	49.1483	5.99	3	3	584	58.7917	5.21143
A0A024R1K8	Splicing factor 3a, subunit 1, 120kDa, isoform CRA_a OS=Homo sapiens OX=9606 GN=SF3A1 PE=4 SV=1 - [A0A024R1K8_HUMAN]	27.74	11	16	16	24	103.029	12.23	7	8	318.394	21.82	13	16	793	88.8305	5.22412
Q9Y5B9	FACT complex subunit SPT16 OS=Homo sapiens OX=9606 GN=SUPT16H PE=1 SV=1 - [SP16H_HUMAN]	22.92	2	19	19	24	198.429	10.51	9	9	295.104	17.19	14	15	1047	119.838	5.65576
Q14444	Caprin-1 OS=Homo sapiens OX=9606 GN=CAPRIN1 PE=1 SV=2 - [CAPR1_HUMAN]	19.04	5	13	13	24	325.43	17.07	10	13	185.371	12.98	8	11	709	78.318	5.24951
P41252	Isoleucine--tRNA ligase, cytoplasmic OS=Homo sapiens OX=9606 GN=IARS PE=1 SV=2 - [SYIC_HUMAN]	18.86	12	21	21	24	190.766	5.86	7	8	173.051	14.66	16	16	1262	144.406	6.15088
A0A2R8YFE2	Actin, cytoplasmic 1 (Fragment) OS=Homo sapiens OX=9606 GN=ACTB PE=1 SV=1 - [A0A2R8YFE2_HUMAN]	60.76	1	1	5	23	311.417	59.49	4	10	379.788	60.76	5	13	79	8.78146	9.20264
Q53R19	Arp2/3 complex 34 kDa subunit OS=Homo sapiens OX=9606 GN=ARPC2 PE=2 SV=1 - [Q53R19_HUMAN]	54	7	14	14	23	139.639	18.67	6	8	243.636	53.67	13	15	300	34.3115	7.35693
H0YN26	Acidic leucine-rich nuclear phosphoprotein 32 family member A OS=Homo sapiens OX=9606 GN=ANP32A PE=1 SV=1 - [H0YN26_HUMAN]	47.46	9	6	12	23	128.141	24.86	5	6	219.592	47.46	12	17	177	19.9851	4.57666
V9HW21	Epididymis luminal protein 76 OS=Homo sapiens OX=9606 GN=HEL-76 PE=2 SV=1 - [V9HW21_HUMAN]	43.85	4	9	9	23	168.748	36.92	8	10	251.27	40.38	8	13	260	29.2279	7.40088
V9HWB5	Epididymis secretory sperm binding protein Li 66p OS=Homo sapiens OX=9606 GN=HEL-S-66p PE=2 SV=1 - [V9HWB5_HUMAN]	43.6	3	10	11	23	217.108	30.45	6	7	403.418	43.6	11	16	289	32.6392	5.85889
Q9NTK5	Obg-like ATPase 1 OS=Homo sapiens OX=9606 GN=OLA1 PE=1 SV=2 - [OLA1_HUMAN]	41.92	7	14	14	23	254.409	33.84	11	14	139.508	23.99	8	9	396	44.7153	7.81104
Q53XC0	Eukaryotic translation initiation factor 2, subunit 1 alpha, 35kDa, isoform CRA_a OS=Homo sapiens OX=9606 GN=EIF2S1 PE=2 SV=1 - [Q53XC0_HUMAN]	41.9	3	14	14	23	315.025	37.14	10	11	350.702	37.14	10	12	315	36.0894	5.08447
Q9Y230	RuvB-like 2 OS=Homo sapiens OX=9606 GN=RUVBL2 PE=1 SV=3 - [RUVB2_HUMAN]	41.47	8	16	16	23	233.599	20.95	7	9	362.248	30.24	12	14	463	51.1246	5.64307
P35527	Keratin, type I cytoskeletal 9 OS=Homo sapiens OX=9606 GN=KRT9 PE=1 SV=3 - [K1C9_HUMAN]	38.36	2	18	18	23	714.016	38.36	18	21	49.65	6.1	2	2	623	62.0268	5.23682
A0A024RCM3	DDX39B OS=Homo sapiens OX=9606 GN=hCG_2005638 PE=4 SV=1 - [A0A024RCM3_HUMAN]	35.28	44	5	13	23	194.289	24.3	9	9	311.431	26.17	10	14	428	48.9599	5.66846
A0A384MEJ3	Epididymis secretory sperm binding protein OS=Homo sapiens OX=9606 PE=2 SV=1 - [A0A384MEJ3_HUMAN]	35.19	25	6	10	23	339.782	25.17	8	13	311.398	28.29	8	10	449	49.1984	6.30322
B2RDG4	cDNA, FLJ96597 OS=Homo sapiens OX=9606 PE=2 SV=1 - [B2RDG4_HUMAN]	31.3	7	1	13	23	246.97	13.98	6	7	333.287	27.76	11	16	508	57.3965	8.76318
P54136	Arginine--tRNA ligase, cytoplasmic OS=Homo sapiens OX=9606 GN=RARS PE=1 SV=2 - [SYRC_HUMAN]	30.76	4	18	18	23	122.787	13.79	9	9	180.22	22.88	12	14	660	75.3309	6.68311
A0A384P5V3	Epididymis secretory sperm binding protein OS=Homo sapiens OX=9606 PE=2 SV=1 - [A0A384P5V3_HUMAN]	30.7	8	15	16	23	225.002	22.68	12	12	472.839	20.56	10	11	710	72.8513	7.89893
Q9NZI8	Insulin-like growth factor 2 mRNA-binding protein 1 OS=Homo sapiens OX=9606 GN=IGF2BP1 PE=1 SV=2 - [IF2B1_HUMAN]	29.81	5	13	15	23	277.292	18.54	9	9	382.429	26.17	13	14	577	63.4412	9.20264
B4DEP6	cDNA FLJ59206, highly similar to Eukaryotic translation initiation factor 4B OS=Homo sapiens OX=9606 PE=2 SV=1 - [B4DEP6_HUMAN]	28.79	12	16	16	23	329.016	19.25	8	8	453.093	21.64	10	15	587	66.0889	5.70654
Q08J23	tRNA (cytosine(34)-C(5))-methyltransferase OS=Homo sapiens OX=9606 GN=NSUN2 PE=1 SV=2 - [NSUN2_HUMAN]	28.03	2	18	18	23	180.464	17.47	10	11	218.399	16.69	11	12	767	86.4158	6.771
B4E0N9	Glutamate dehydrogenase OS=Homo sapiens OX=9606 PE=2 SV=1 - [B4E0N9_HUMAN]	25.31	11	12	12	23	237.777	19.8	9	10	265.647	21.22	10	13	490	54.2245	7.57666
Q13200	26S proteasome non-ATPase regulatory subunit 2 OS=Homo sapiens OX=9606 GN=PSMD2 PE=1 SV=3 - [PSMD2_HUMAN]	22.58	9	16	16	23	180.646	12.22	8	8	326.036	17.51	13	15	908	100.136	5.19873
Q14204	Cytoplasmic dynein 1 heavy chain 1 OS=Homo sapiens OX=9606 GN=DYNC1H1 PE=1 SV=5 - [DYHC1_HUMAN]	6.05	10	22	22	23	34.54	0.47	2	2	351.804	5.88	21	21	4646	532.072	6.40479
P63241	Eukaryotic translation initiation factor 5A-1 OS=Homo sapiens OX=9606 GN=EIF5A PE=1 SV=2 - [IF5A1_HUMAN]	66.23	8	8	8	22	194.308	39.61	5	7	266.597	66.23	8	15	154	16.8214	5.23682
Q9BTQ7	Similar to ribosomal protein L23 (Fragment) OS=Homo sapiens OX=9606 PE=2 SV=1 - [Q9BTQ7_HUMAN]	64.93	8	7	7	22	197.185	58.96	6	8	399.97	64.93	7	14	134	14.1407	10.2573
P30050	60S ribosomal protein L12 OS=Homo sapiens OX=9606 GN=RPL12 PE=1 SV=1 - [RL12_HUMAN]	63.64	4	8	8	22	336.606	59.39	7	9	351.639	58.79	7	13	165	17.8075	9.42236
A0A024RAS5	Rho GDP dissociation inhibitor (GDI) beta, isoform CRA_a OS=Homo sapiens OX=9606 GN=ARHGDIB PE=4 SV=1 - [A0A024RAS5_HUMAN]	62.69	7	10	10	22	167.308	46.27	7	7	363.579	59.2	9	15	201	22.9736	5.21143
Q53Z07	NPC-A-16 OS=Homo sapiens OX=9606 GN=RPL9 PE=2 SV=1 - [Q53Z07_HUMAN]	61.46	9	8	8	22	330.865	54.17	7	11	315.63	61.46	8	11	192	21.8498	9.94971
B4DY09	cDNA FLJ51660, highly similar to Interleukin enhancer-binding factor 2 OS=Homo sapiens OX=9606 GN=ILF2 PE=1 SV=1 - [B4DY09_HUMAN]	53.41	6	14	14	22	338.735	41.19	10	12	356.976	40.34	10	10	352	38.8862	4.94482
K7EJE8	Lon protease homolog, mitochondrial OS=Homo sapiens OX=9606 GN=LONP1 PE=1 SV=1 - [K7EJE8_HUMAN]	27.26	12	15	15	22	242.219	12.06	9	9	372.017	22.56	11	13	829	93.238	6.49365
G3V529	ATP-dependent RNA helicase DDX24 OS=Homo sapiens OX=9606 GN=DDX24 PE=1 SV=1 - [G3V529_HUMAN]	26.84	12	16	16	22	278.243	25.49	15	15	113.101	8.7	6	7	816	91.4239	8.82178
A0A1U9X7W4	HSPA1A OS=Homo sapiens OX=9606 PE=3 SV=1 - [A0A1U9X7W4_HUMAN]	26.52	18	9	13	22	264.286	13.88	8	12	361.362	22.78	10	10	641	69.995	5.65576
B3KXZ4	DNA helicase OS=Homo sapiens OX=9606 PE=2 SV=1 - [B3KXZ4_HUMAN]	24.13	6	16	16	22	156.775	8.66	6	6	355.874	22.65	15	16	808	91.2142	6.48096
A0A024RDQ0	Heat shock 105kDa/110kDa protein 1, isoform CRA_a OS=Homo sapiens OX=9606 GN=HSPH1 PE=3 SV=1 - [A0A024RDQ0_HUMAN]	20.88	9	14	14	22	171.99	11.55	8	9	295.614	17.44	11	13	814	92.0574	5.5542
A0A0B4J1W3	N-alpha-acetyltransferase 15, NatA auxiliary subunit OS=Homo sapiens OX=9606 GN=NAA15 PE=1 SV=1 - [A0A0B4J1W3_HUMAN]	19.31	6	16	16	22	130.617	8.09	7	8	182.33	14.22	12	14	865	101.137	7.41553
O14980	Exportin-1 OS=Homo sapiens OX=9606 GN=XPO1 PE=1 SV=1 - [XPO1_HUMAN]	17.46	13	16	16	22	71.4075	9.99	9	9	147.709	12.04	11	13	1071	123.306	6.06201
Q16531	DNA damage-binding protein 1 OS=Homo sapiens OX=9606 GN=DDB1 PE=1 SV=1 - [DDB1_HUMAN]	15.35	11	17	17	22	93.5649	5.26	6	6	202.951	12.72	14	16	1140	126.887	5.26221
B4DJ51	Calmodulin 1 (Phosphorylase kinase, delta), isoform CRA_a OS=Homo sapiens OX=9606 GN=CALM3 PE=1 SV=1 - [B4DJ51_HUMAN]	77.18	17	11	11	21	209.901	46.31	6	7	389.759	62.42	9	14	149	16.8268	4.22119
P07737	Profilin-1 OS=Homo sapiens OX=9606 GN=PFN1 PE=1 SV=2 - [PROF1_HUMAN]	59.29	3	7	7	21	217.84	49.29	6	9	315.333	59.29	7	12	140	15.0446	8.26514
A0A024R904	Calcyclin binding protein, isoform CRA_a OS=Homo sapiens OX=9606 GN=CACYBP PE=4 SV=1 - [A0A024R904_HUMAN]	48.68	3	10	10	21	163.355	39.91	8	8	481.319	35.96	6	13	228	26.1936	8.25049
Q9NX58	Cell growth-regulating nucleolar protein OS=Homo sapiens OX=9606 GN=LYAR PE=1 SV=2 - [LYAR_HUMAN]	41.42	3	12	12	21	172.419	37.2	9	10	381.577	36.68	9	11	379	43.5879	9.53955
Q5T626	Nuclear autoantigenic sperm protein (Histone-binding) OS=Homo sapiens OX=9606 GN=NASP PE=2 SV=1 - [Q5T626_HUMAN]	40.09	18	14	14	21	144.467	29.84	9	9	339.499	23.39	8	12	449	48.7746	4.39893
Q9Y266	Nuclear migration protein nudC OS=Homo sapiens OX=9606 GN=NUDC PE=1 SV=1 - [NUDC_HUMAN]	39.58	4	13	13	21	215.63	35.05	12	13	195.384	26.59	7	8	331	38.2191	5.37646
A0A384MTR5	RuvB-like helicase OS=Homo sapiens OX=9606 PE=2 SV=1 - [A0A384MTR5_HUMAN]	32.24	6	12	12	21	130.469	19.74	8	9	321.545	28.07	10	12	456	50.1963	6.41748
P62906	60S ribosomal protein L10a OS=Homo sapiens OX=9606 GN=RPL10A PE=1 SV=2 - [RL10A_HUMAN]	31.8	2	4	8	21	133.233	24.42	6	10	171.169	31.8	7	11	217	24.8155	9.93506
A0A286YF22	D-3-phosphoglycerate dehydrogenase OS=Homo sapiens OX=9606 GN=PHGDH PE=1 SV=1 - [A0A286YF22_HUMAN]	24.71	23	11	11	21	306.422	18.25	8	9	431.125	20.34	9	12	526	55.903	6.7124
Q9BW34	EEF1D protein (Fragment) OS=Homo sapiens OX=9606 GN=EEF1D PE=2 SV=2 - [Q9BW34_HUMAN]	23.64	8	1	10	21	315.225	19.09	8	11	390.884	15.45	6	10	550	60.8451	7.54736
Q8WWM7	Ataxin-2-like protein OS=Homo sapiens OX=9606 GN=ATXN2L PE=1 SV=2 - [ATX2L_HUMAN]	20.74	10	16	16	21	106.77	7.26	7	7	262.055	19.07	13	14	1075	113.304	8.5874
P46087	Probable 28S rRNA (cytosine(4447)-C(5))-methyltransferase OS=Homo sapiens OX=9606 GN=NOP2 PE=1 SV=2 - [NOP2_HUMAN]	19.95	7	15	15	21	242.202	13.55	10	11	274.719	14.9	10	10	812	89.2471	9.23193
A8K8U1	cDNA FLJ77762, highly similar to Homo sapiens cullin-associated and neddylation-dissociated 1 (CAND1), mRNA OS=Homo sapiens OX=9606 PE=2 SV=1 - [A8K8U1_HUMAN]	18.62	6	17	17	21	124.835	5.04	5	5	364.659	16.83	15	16	1230	136.231	5.8335
A0A024RB17	Family with sequence similarity 62 (C2 domain containing), member A, isoform CRA_b OS=Homo sapiens OX=9606 GN=FAM62A PE=4 SV=1 - [A0A024RB17_HUMAN]	18.21	5	14	14	21	197.734	9.42	8	10	393.862	13.22	10	11	1104	122.78	5.8335
A0A0S2Z3L2	ATPase Ca++ transporting cardiac muscle slow twitch 2 isoform 1 (Fragment) OS=Homo sapiens OX=9606 GN=ATP2A2 PE=2 SV=1 - [A0A0S2Z3L2_HUMAN]	17.85	12	13	13	21	234.944	12.48	9	10	378.434	14.78	10	11	1042	114.683	5.33838
Q8N5A0	Eukaryotic translation initiation factor 5B OS=Homo sapiens OX=9606 GN=EIF5B PE=1 SV=1 - [Q8N5A0_HUMAN]	15.9	7	16	16	21	109.444	6.07	6	6	246.507	13.44	10	15	1220	138.716	5.46533
D6W5C0	Spectrin beta chain OS=Homo sapiens OX=9606 GN=SPTBN1 PE=3 SV=1 - [D6W5C0_HUMAN]	10.27	5	18	18	21	205.28	8.25	14	14	175.236	3.78	7	7	2278	264.276	5.57959
B0ZBD0	40S ribosomal protein S19 OS=Homo sapiens OX=9606 GN=RPS19 PE=2 SV=1 - [B0ZBD0_HUMAN]	60.69	7	11	11	20	212.824	51.03	8	8	247.833	42.76	8	12	145	16.0505	10.3159
V9HWH6	Purine nucleoside phosphorylase OS=Homo sapiens OX=9606 GN=HEL-S-156an PE=2 SV=1 - [V9HWH6_HUMAN]	59.17	6	12	12	20	194.967	32.18	7	8	467.968	45.67	9	12	289	32.0972	6.94678
Q16777	Histone H2A type 2-C OS=Homo sapiens OX=9606 GN=HIST2H2AC PE=1 SV=4 - [H2A2C_HUMAN]	55.04	4	2	5	20	140.372	32.56	4	5	333.999	55.04	5	15	129	13.9798	10.9019
O60361	Putative nucleoside diphosphate kinase OS=Homo sapiens OX=9606 GN=NME2P1 PE=5 SV=1 - [NDK8_HUMAN]	54.74	1	1	6	20	183.222	54.74	6	11	193.08	47.45	5	9	137	15.519	8.57275
A0A384NQ35	Epididymis secretory sperm binding protein (Fragment) OS=Homo sapiens OX=9606 PE=2 SV=1 - [A0A384NQ35_HUMAN]	48.99	6	13	13	20	170.61	37.25	8	9	184.707	34.82	8	11	247	28.5029	6.02393
Q549M8	CLE7 OS=Homo sapiens OX=9606 GN=C14orf166 PE=2 SV=1 - [Q549M8_HUMAN]	48.77	5	10	10	20	262.707	45.08	9	10	298.82	38.52	8	10	244	28.0507	6.65381
A0A024R0Y6	ADP-ribosylation factor 3, isoform CRA_b OS=Homo sapiens OX=9606 GN=ARF3 PE=3 SV=1 - [A0A024R0Y6_HUMAN]	47.51	12	5	8	20	160.094	43.65	6	6	312.688	47.51	8	14	181	20.5877	7.43018
G3V3M6	DNA-(apurinic or apyrimidinic site) lyase (Fragment) OS=Homo sapiens OX=9606 GN=APEX1 PE=1 SV=1 - [G3V3M6_HUMAN]	45.25	11	11	11	20	305.335	31.18	7	9	263.835	41.44	10	11	263	29.1719	7.32764
A0A2R8Y811	40S ribosomal protein S14 (Fragment) OS=Homo sapiens OX=9606 GN=RPS14 PE=1 SV=1 - [A0A2R8Y811_HUMAN]	37.33	4	6	6	20	223.826	36.67	5	8	306.096	37.33	6	12	150	16.1494	10.0522
B4DDF7	cDNA FLJ53296, highly similar to Serine/threonine-protein phosphatase 2A 65 kDa regulatory subunit A alpha isoform OS=Homo sapiens OX=9606 PE=2 SV=1 - [B4DDF7_HUMAN]	32.47	13	12	14	20	247.09	16.06	7	8	311.462	26.08	11	12	579	64.1403	5.13525
A0A024R222	Phosphoserine aminotransferase OS=Homo sapiens OX=9606 GN=PSAT1 PE=3 SV=1 - [A0A024R222_HUMAN]	32.43	5	11	11	20	145.318	29.73	10	10	203.85	20.54	7	10	370	40.3968	7.66455
P38159	RNA-binding motif protein, X chromosome OS=Homo sapiens OX=9606 GN=RBMX PE=1 SV=3 - [RBMX_HUMAN]	30.69	14	12	12	20	144.905	26.09	10	11	167.946	21.48	8	9	391	42.3063	10.0522
Q9NVI7	ATPase family AAA domain-containing protein 3A OS=Homo sapiens OX=9606 GN=ATAD3A PE=1 SV=2 - [ATD3A_HUMAN]	27.29	5	4	15	20	246.306	18.14	10	11	188.819	16.25	9	9	634	71.3247	8.98291
B5MCF9	Pescadillo homolog OS=Homo sapiens OX=9606 GN=PES1 PE=1 SV=1 - [B5MCF9_HUMAN]	25.22	7	12	12	20	101.11	12.61	7	7	243.971	25.22	12	13	571	66.036	7.50342
A0A0S2Z4Z0	RNA binding motif protein 14 isoform 1 (Fragment) OS=Homo sapiens OX=9606 GN=RBM14 PE=2 SV=1 - [A0A0S2Z4Z0_HUMAN]	24.96	9	14	14	20	165.62	16.14	9	9	252.315	18.83	10	11	669	69.4489	9.67139
A8K492	cDNA FLJ76789, highly similar to Homo sapiens methionine-tRNA synthetase (MARS), mRNA OS=Homo sapiens OX=9606 PE=2 SV=1 - [A8K492_HUMAN]	23.22	10	15	15	20	215.662	14.11	9	9	359.413	15.33	10	11	900	101.08	6.16357
B1ANR0	Polyadenylate-binding protein OS=Homo sapiens OX=9606 GN=PABPC4 PE=1 SV=1 - [B1ANR0_HUMAN]	20.33	16	3	10	20	176.15	13.17	6	6	385.849	19.02	9	14	615	67.9279	9.45166
B9EG90	DNA topoisomerase I OS=Homo sapiens OX=9606 GN=TOP1 PE=2 SV=1 - [B9EG90_HUMAN]	20.13	20	16	16	20	67.5426	8.63	8	8	86.8954	13.99	10	12	765	90.6429	9.30518
D3DQV9	Eukaryotic translation initiation factor 4 gamma 2 (Fragment) OS=Homo sapiens OX=9606 GN=EIF4G2 PE=1 SV=1 - [D3DQV9_HUMAN]	19.74	16	15	15	20	101.793	8.6	8	8	163.403	14.33	10	12	907	102.265	7.13721
Q96QK1	Vacuolar protein sorting-associated protein 35 OS=Homo sapiens OX=9606 GN=VPS35 PE=1 SV=2 - [VPS35_HUMAN]	19.35	6	13	13	20	93.3728	8.79	7	7	371.251	16.83	11	13	796	91.6489	5.49072
B4DYY5	cDNA FLJ55671, highly similar to Ubiquitin-associated protein 2-like OS=Homo sapiens OX=9606 PE=2 SV=1 - [B4DYY5_HUMAN]	15.96	11	12	12	20	186.744	12.24	10	11	278.864	9.65	7	9	1078	113.491	6.68311
A0A024R3W7	Eukaryotic translation elongation factor 1 beta 2, isoform CRA_a OS=Homo sapiens OX=9606 GN=EEF1B2 PE=3 SV=1 - [A0A024R3W7_HUMAN]	58.67	5	8	10	19	338.116	51.56	8	11	264.364	27.56	5	8	225	24.7483	4.66553
B2R4W8	HCG1994130, isoform CRA_a OS=Homo sapiens OX=9606 GN=hCG_1994130 PE=2 SV=1 - [B2R4W8_HUMAN]	56.92	9	7	7	19	154.588	46.15	5	8	316.238	41.54	6	11	130	14.83	10.1255
P08708	40S ribosomal protein S17 OS=Homo sapiens OX=9606 GN=RPS17 PE=1 SV=2 - [RS17_HUMAN]	55.56	7	6	6	19	267.4	54.81	5	8	239.288	55.56	6	11	135	15.5404	9.84717
P62081	40S ribosomal protein S7 OS=Homo sapiens OX=9606 GN=RPS7 PE=1 SV=1 - [RS7_HUMAN]	51.03	4	7	7	19	314.399	47.42	6	11	186.386	29.38	5	8	194	22.1133	10.0962
Q8TDN6	Ribosome biogenesis protein BRX1 homolog OS=Homo sapiens OX=9606 GN=BRIX1 PE=1 SV=2 - [BRX1_HUMAN]	46.74	4	14	14	19	117.223	23.23	8	9	128.942	37.39	9	10	353	41.3749	9.92041
E9PB61	THO complex subunit 4 OS=Homo sapiens OX=9606 GN=ALYREF PE=1 SV=1 - [E9PB61_HUMAN]	45.83	2	7	7	19	376.298	32.58	5	9	350.923	45.83	7	10	264	27.5409	11.0483
A0A140VJS3	Testicular tissue protein Li 149 OS=Homo sapiens OX=9606 PE=2 SV=1 - [A0A140VJS3_HUMAN]	36.21	9	10	12	19	241.21	21.43	7	8	251.794	31.28	10	11	406	45.5971	7.54736
A0A024RDF4	Heterogeneous nuclear ribonucleoprotein D (AU-rich element RNA binding protein 1, 37kDa), isoform CRA_e OS=Homo sapiens OX=9606 GN=HNRPD PE=4 SV=1 - [A0A024RDF4_HUMAN]	35.29	11	4	10	19	374.176	31.05	8	10	228.791	22.88	6	9	306	32.8141	8.1626
Q9BSQ6	RPL13A protein (Fragment) OS=Homo sapiens OX=9606 GN=RPL13A PE=2 SV=2 - [Q9BSQ6_HUMAN]	33.33	11	8	8	19	120.516	20.4	5	6	151.933	29.85	7	13	201	23.3603	10.9312
Q09028	Histone-binding protein RBBP4 OS=Homo sapiens OX=9606 GN=RBBP4 PE=1 SV=3 - [RBBP4_HUMAN]	32.71	14	4	10	19	202.244	21.88	7	8	308.89	24	9	11	425	47.6261	4.89404
Q6IAT1	Rab GDP dissociation inhibitor OS=Homo sapiens OX=9606 GN=GDI2 PE=2 SV=1 - [Q6IAT1_HUMAN]	32.58	14	13	13	19	149.313	22.02	8	9	230.256	23.37	8	10	445	50.6309	6.46826
O00231	26S proteasome non-ATPase regulatory subunit 11 OS=Homo sapiens OX=9606 GN=PSMD11 PE=1 SV=3 - [PSD11_HUMAN]	32.46	4	11	11	19	144.833	23.46	8	8	211.34	30.33	10	11	422	47.434	6.48096
A0A140VJK6	Testicular tissue protein Li 82 OS=Homo sapiens OX=9606 PE=2 SV=1 - [A0A140VJK6_HUMAN]	29.44	3	15	15	19	238.688	21.5	11	11	136.91	16.45	8	8	693	76.667	6.87354
E9PBS1	Multifunctional protein ADE2 (Fragment) OS=Homo sapiens OX=9606 GN=PAICS PE=1 SV=1 - [E9PBS1_HUMAN]	29.3	4	11	11	19	153.729	27.36	9	9	315.109	26.88	9	10	413	45.6224	6.68311
Q05CW7	NAT10 protein (Fragment) OS=Homo sapiens OX=9606 GN=NAT10 PE=2 SV=1 - [Q05CW7_HUMAN]	27.62	10	1	13	19	162.643	16.06	8	10	237.67	18.05	7	9	554	62.345	9.26123
V9HWG7	Epididymis secretory protein Li 52 OS=Homo sapiens OX=9606 GN=HEL-S-52 PE=2 SV=1 - [V9HWG7_HUMAN]	25.74	9	13	13	19	40.09	7.92	4	4	362.109	24.42	12	15	606	66.1519	6.65381
A8K9K6	cDNA FLJ76962, highly similar to Homo sapiens nucleolar protein 5A (56kDa with KKE/D repeat) (NOL5A), mRNA OS=Homo sapiens OX=9606 PE=2 SV=1 - [A8K9K6_HUMAN]	25.08	7	11	11	19	142.611	10.27	5	7	275.811	22.22	10	12	594	65.9367	9.23193
P14317	Hematopoietic lineage cell-specific protein OS=Homo sapiens OX=9606 GN=HCLS1 PE=1 SV=3 - [HCLS1_HUMAN]	24.9	4	10	10	19	84.8	11.73	5	5	241.491	24.9	10	14	486	53.981	4.80518
A8K3R2	Ribosome biogenesis protein BOP1 OS=Homo sapiens OX=9606 GN=BOP1 PE=2 SV=1 - [A8K3R2_HUMAN]	23.99	7	13	13	19	70.3286	15.95	9	9	178.387	16.62	9	10	746	83.5182	6.12549
A0A024R652	Methylenetetrahydrofolate dehydrogenase (NADP+ dependent) 1, methenyltetrahydrofolate cyclohydrolase, formyltetrahydrofolate synthetase, isoform CRA_a OS=Homo sapiens OX=9606 GN=MTHFD1 PE=3 SV=1 - [A0A024R652_HUMAN]	16.26	6	14	14	19	110.675	7.81	7	7	274.764	13.37	10	12	935	101.467	7.18115
Q53SY7	Uncharacterized protein CAD (Fragment) OS=Homo sapiens OX=9606 GN=CAD PE=3 SV=1 - [Q53SY7_HUMAN]	9.48	13	15	15	19	172.66	2.19	4	4	222.41	8.93	14	15	2151	235.029	6.59521
A0A0P1J1R0	Translationally-controlled tumor protein OS=Homo sapiens OX=9606 GN=seTCTP PE=3 SV=1 - [A0A0P1J1R0_HUMAN]	71.51	13	7	7	18	176.763	23.84	4	6	272.452	71.51	7	12	172	19.5826	4.93213
Q96BS4	FBL protein (Fragment) OS=Homo sapiens OX=9606 GN=FBL PE=2 SV=2 - [Q96BS4_HUMAN]	52.31	12	10	10	18	273.733	40.77	8	10	144.857	31.92	6	8	260	28.4318	9.42236
P12004	Proliferating cell nuclear antigen OS=Homo sapiens OX=9606 GN=PCNA PE=1 SV=1 - [PCNA_HUMAN]	48.66	7	11	11	18	165.344	39.46	8	8	239.253	34.87	9	10	261	28.7503	4.69092
Q5U0F4	Eukaryotic translation initiation factor 3 subunit I OS=Homo sapiens OX=9606 GN=EIF3S2 PE=2 SV=1 - [Q5U0F4_HUMAN]	46.77	4	11	11	18	86.6006	32.62	7	7	230.491	32.62	9	11	325	36.4786	5.64307
V9HW71	Endoplasmic reticulum resident protein 29 OS=Homo sapiens OX=9606 GN=HEL-S-107 PE=2 SV=1 - [V9HW71_HUMAN]	46.36	3	10	10	18	165.686	24.9	6	6	247.78	46.36	10	12	261	28.9752	7.31299
A0A024RBE7	Thymopoietin, isoform CRA_c OS=Homo sapiens OX=9606 GN=TMPO PE=4 SV=1 - [A0A024RBE7_HUMAN]	42.73	6	6	13	18	185.337	23.57	7	7	203.545	24.67	8	11	454	50.6395	9.37842
A0A024RAI1	ARP3 actin-related protein 3 homolog (Yeast), isoform CRA_a OS=Homo sapiens OX=9606 GN=ACTR3 PE=3 SV=1 - [A0A024RAI1_HUMAN]	39.95	15	11	11	18	143.04	21.29	6	6	281.624	35.17	9	12	418	47.341	5.88428
A0A140VK56	Transaldolase OS=Homo sapiens OX=9606 PE=2 SV=1 - [A0A140VK56_HUMAN]	39.47	6	14	14	18	123.377	16.02	5	6	308.83	34.12	12	12	337	37.5165	6.81494
V9HWE0	Annexin OS=Homo sapiens OX=9606 GN=HEL-S-7 PE=2 SV=1 - [V9HWE0_HUMAN]	32.81	7	8	10	18	314.327	23.75	7	9	390.766	30.94	8	9	320	35.9144	5.04639
P61221	ATP-binding cassette sub-family E member 1 OS=Homo sapiens OX=9606 GN=ABCE1 PE=1 SV=1 - [ABCE1_HUMAN]	32.22	4	13	13	18	219.007	20.37	9	9	330.313	23.71	9	9	599	67.271	8.33838
A8K521	DNA helicase OS=Homo sapiens OX=9606 PE=2 SV=1 - [A8K521_HUMAN]	27.66	10	16	16	18	110.664	14.03	8	8	158.926	16.62	10	10	734	82.2172	8.36768
A8K7D9	Importin subunit alpha OS=Homo sapiens OX=9606 PE=2 SV=1 - [A8K7D9_HUMAN]	27.03	5	11	11	18	192.019	19.09	7	8	362.941	22.68	9	10	529	57.7979	5.40186
A0A024QZD5	Small nuclear ribonucleoprotein 70kDa polypeptide (RNP antigen), isoform CRA_b OS=Homo sapiens OX=9606 GN=SNRP70 PE=4 SV=1 - [A0A024QZD5_HUMAN]	25.86	6	10	10	18	141.837	22.88	9	11	143.138	17.62	6	7	437	51.5258	9.93506
A0A024R2Z6	Guanine nucleotide binding protein-like 3 (Nucleolar), isoform CRA_b OS=Homo sapiens OX=9606 GN=GNL3 PE=4 SV=1 - [A0A024R2Z6_HUMAN]	24.02	5	9	9	18	288.247	20.67	8	9	284.316	21.23	8	9	537	60.5345	8.79248
B2RDX5	cDNA, FLJ96812, highly similar to Homo sapiens threonyl-tRNA synthetase (TARS), mRNA OS=Homo sapiens OX=9606 PE=1 SV=1 - [B2RDX5_HUMAN]	22.64	10	15	15	18	125.456	6.05	4	5	214.81	19.55	13	13	711	82.0612	6.66846
O95831	Apoptosis-inducing factor 1, mitochondrial OS=Homo sapiens OX=9606 GN=AIFM1 PE=1 SV=1 - [AIFM1_HUMAN]	19.58	5	10	10	18	169.117	12.56	6	8	166.192	17.78	9	10	613	66.8589	8.95361
Q59GF8	Heat shock 70kDa protein 4 isoform a variant (Fragment) OS=Homo sapiens OX=9606 PE=2 SV=1 - [Q59GF8_HUMAN]	19.57	18	12	12	18	190.956	10.1	6	6	373.285	18.03	11	12	782	87.9492	5.5542
P04259	Keratin, type II cytoskeletal 6B OS=Homo sapiens OX=9606 GN=KRT6B PE=1 SV=5 - [K2C6B_HUMAN]	17.38	17	2	12	18	219.545	17.38	12	15	62.1001	5.14	3	3	564	60.0303	8.00146
A0A3B3ITZ9	Thyroid hormone receptor-associated protein 3 OS=Homo sapiens OX=9606 GN=THRAP3 PE=1 SV=1 - [A0A3B3ITZ9_HUMAN]	13.74	4	5	10	18	210.279	10	7	7	206.032	12.31	9	11	910	103.462	10.1694
Q92608	Dedicator of cytokinesis protein 2 OS=Homo sapiens OX=9606 GN=DOCK2 PE=1 SV=2 - [DOCK2_HUMAN]	10.22	10	15	15	18	67.6223	4.04	7	7	199.113	7.21	10	11	1830	211.812	6.87354
A0A024RCA7	Ribosomal protein, large, P2, isoform CRA_a OS=Homo sapiens OX=9606 GN=RPLP2 PE=3 SV=1 - [A0A024RCA7_HUMAN]	70.43	1	4	6	17	346.394	69.57	5	9	338.029	53.91	4	8	115	11.6578	4.53857
P80723	Brain acid soluble protein 1 OS=Homo sapiens OX=9606 GN=BASP1 PE=1 SV=2 - [BASP1_HUMAN]	66.52	2	10	10	17	94.3362	58.15	8	8	242.545	63	7	9	227	22.68	4.62744
F8W1A4	Adenylate kinase 2, mitochondrial OS=Homo sapiens OX=9606 GN=AK2 PE=1 SV=1 - [F8W1A4_HUMAN]	51.72	7	10	10	17	132.627	39.22	8	8	230.66	46.98	8	9	232	25.6143	7.82568
A0A024RAE1	Ribosome assembly factor mrt4 OS=Homo sapiens OX=9606 GN=C1orf33 PE=3 SV=1 - [A0A024RAE1_HUMAN]	51.05	2	12	12	17	115.651	22.59	6	7	105.335	43.93	9	10	239	27.5429	8.29443
Q5T7C4	High mobility group protein B1 OS=Homo sapiens OX=9606 GN=HMGB1 PE=1 SV=1 - [Q5T7C4_HUMAN]	46.2	13	9	9	17	172.991	28.48	5	6	277.559	46.2	8	11	158	18.2993	9.70068
Q2TNB3	Cell migration-inducing protein 22 OS=Homo sapiens OX=9606 PE=2 SV=1 - [Q2TNB3_HUMAN]	42.68	6	9	9	17	126.76	33.47	5	6	326.612	36.82	6	11	239	27.3313	5.57959
B4DMT5	Eukaryotic translation initiation factor 3 subunit F OS=Homo sapiens OX=9606 GN=EIF3F PE=2 SV=1 - [B4DMT5_HUMAN]	42.67	8	10	10	17	139.419	25.08	6	6	297.345	42.67	10	11	307	33.219	5.59229
A0A024R895	SET translocation (Myeloid leukemia-associated), isoform CRA_b OS=Homo sapiens OX=9606 GN=SET PE=3 SV=1 - [A0A024R895_HUMAN]	42.6	5	2	10	17	169.719	25.99	6	6	301.876	42.24	9	11	277	32.0837	4.22119
P68431	Histone H3.1 OS=Homo sapiens OX=9606 GN=HIST1H3A PE=1 SV=2 - [H31_HUMAN]	40.44	9	1	4	17	79.8708	40.44	4	5	265.392	40.44	4	12	136	15.3945	11.1216
Q71DI3	Histone H3.2 OS=Homo sapiens OX=9606 GN=HIST2H3A PE=1 SV=3 - [H32_HUMAN]	40.44	9	1	4	17	50.4808	40.44	4	5	280.67	40.44	4	12	136	15.3785	11.2681
R4GNH3	26S proteasome regulatory subunit 6A OS=Homo sapiens OX=9606 GN=PSMC3 PE=1 SV=1 - [R4GNH3_HUMAN]	40.19	8	11	11	17	145.67	21.51	6	6	297.34	31.91	9	11	423	47.3225	5.22412
Q6I9V5	Epididymis secretory sperm binding protein OS=Homo sapiens OX=9606 GN=SLC25A6 PE=2 SV=1 - [Q6I9V5_HUMAN]	38.93	10	3	10	17	136.642	24.5	7	8	95.4819	33.89	8	9	298	32.8452	9.74463
Q9UMS4	Pre-mRNA-processing factor 19 OS=Homo sapiens OX=9606 GN=PRPF19 PE=1 SV=1 - [PRP19_HUMAN]	38.29	5	12	12	17	85.1567	16.27	7	8	255.329	27.18	7	9	504	55.1463	6.60986
B4DJV2	Citrate synthase OS=Homo sapiens OX=9606 GN=CS PE=1 SV=1 - [B4DJV2_HUMAN]	36.42	21	6	12	17	66.5738	10.82	5	5	150.083	34	11	12	453	50.3997	7.89893
A0A140VK70	Testis secretory sperm-binding protein Li 197a OS=Homo sapiens OX=9606 PE=2 SV=1 - [A0A140VK70_HUMAN]	36.03	5	13	13	17	154.002	18.94	7	7	275.31	28.87	10	10	433	48.6031	5.94775
A8K401	Epididymis secretory sperm binding protein OS=Homo sapiens OX=9606 GN=PHB PE=2 SV=1 - [A8K401_HUMAN]	34.56	10	9	9	17	229.362	27.21	8	9	297.296	27.94	6	8	272	29.7859	5.75732
Q6IPH7	RPL14 protein OS=Homo sapiens OX=9606 GN=RPL14 PE=1 SV=1 - [Q6IPH7_HUMAN]	32.27	7	6	6	17	201.554	26.82	5	8	350.91	24.09	4	9	220	23.7722	10.9312
A2A3R6	40S ribosomal protein S6 OS=Homo sapiens OX=9606 GN=RPS6 PE=2 SV=1 - [A2A3R6_HUMAN]	28.92	6	9	9	17	231.853	21.29	6	9	264.467	16.87	5	8	249	28.663	10.8433
Q53T99	Ribosome biogenesis protein WDR12 OS=Homo sapiens OX=9606 GN=WDR12 PE=2 SV=1 - [Q53T99_HUMAN]	27.9	2	8	8	17	178.616	23.4	7	8	124.981	19.15	6	9	423	47.6777	5.89697
A8KAP9	cDNA FLJ78448, highly similar to Homo sapiens argininosuccinate synthetase (ASS), transcript variant 1, mRNA OS=Homo sapiens OX=9606 PE=2 SV=1 - [A8KAP9_HUMAN]	26.7	9	9	9	17	99.8824	17.96	7	8	185.536	24.76	8	9	412	46.5249	8.03076
A0A024RBE8	Solute carrier family 25 (Mitochondrial carrier phosphate carrier), member 3, isoform CRA_a OS=Homo sapiens OX=9606 GN=SLC25A3 PE=2 SV=1 - [A0A024RBE8_HUMAN]	24.65	9	9	9	17	63.6767	13.57	5	6	185.158	24.65	9	11	361	39.9326	9.36377
B4DZ08	Aconitate hydratase, mitochondrial OS=Homo sapiens OX=9606 PE=2 SV=1 - [B4DZ08_HUMAN]	23.92	11	14	14	17	96.6216	9.33	5	5	266.213	18.66	11	12	761	83.361	7.72314
A0A0F7KYT8	Fragile X mental retardation autosomal homolog variant p2K OS=Homo sapiens OX=9606 GN=FXR1 PE=2 SV=1 - [A0A0F7KYT8_HUMAN]	19.79	27	11	11	17	325.13	14.92	9	10	151.723	10.19	5	7	677	76.1532	6.82959
Q13435	Splicing factor 3B subunit 2 OS=Homo sapiens OX=9606 GN=SF3B2 PE=1 SV=2 - [SF3B2_HUMAN]	18.55	7	13	13	17	135.565	8.72	7	7	277.211	15.31	10	10	895	100.165	5.66846
A0A024R7L5	UPF1 regulator of nonsense transcripts homolog (Yeast), isoform CRA_b OS=Homo sapiens OX=9606 GN=UPF1 PE=4 SV=1 - [A0A024R7L5_HUMAN]	15.56	9	13	13	17	72.7531	4.2	4	4	306.54	14.13	12	13	1118	122.958	6.68311
P52701	DNA mismatch repair protein Msh6 OS=Homo sapiens OX=9606 GN=MSH6 PE=1 SV=2 - [MSH6_HUMAN]	12.57	11	14	14	17	93.0225	3.46	4	4	313.848	11.91	13	13	1360	152.689	6.90283
A0A1U9X8Y4	Chloride intracellular channel protein OS=Homo sapiens OX=9606 PE=3 SV=1 - [A0A1U9X8Y4_HUMAN]	61.25	3	10	10	16	250.038	57.92	9	10	222.003	40	6	6	240	26.7767	5.26221
V9HW41	Epididymis secretory protein Li 71 OS=Homo sapiens OX=9606 GN=HEL-S-71 PE=2 SV=1 - [V9HW41_HUMAN]	59.21	6	9	9	16	92.9821	44.74	7	7	122.091	53.29	8	9	152	17.127	6.56592
Q562L9	Actin-like protein (Fragment) OS=Homo sapiens OX=9606 GN=ACT PE=4 SV=1 - [Q562L9_HUMAN]	53.4	5	1	3	16	123.708	24.27	2	5	286.892	53.4	3	11	103	11.5489	6.52197
M0QZC5	40S ribosomal protein S11 OS=Homo sapiens OX=9606 GN=RPS11 PE=1 SV=1 - [M0QZC5_HUMAN]	51.69	4	9	9	16	98.1291	43.22	6	6	161.64	45.76	8	10	118	13.9885	10.3159
Q5VXV3	SET OS=Homo sapiens OX=9606 GN=SET PE=2 SV=1 - [Q5VXV3_HUMAN]	45.17	5	2	10	16	179.875	26.55	5	5	266.355	37.93	9	11	290	33.4687	4.32275
Q5TZZ9	Annexin OS=Homo sapiens OX=9606 GN=ANXA1 PE=2 SV=1 - [Q5TZZ9_HUMAN]	43.93	5	11	11	16	181.425	24.57	6	6	315.396	37.86	9	10	346	38.69	7.02002
M0R0F0	40S ribosomal protein S5 (Fragment) OS=Homo sapiens OX=9606 GN=RPS5 PE=1 SV=1 - [M0R0F0_HUMAN]	41.5	6	7	7	16	311.25	36.5	6	8	231.905	37.5	6	8	200	22.3768	9.5542
A8K651	cDNA FLJ75700, highly similar to Homo sapiens complement component 1, q subcomponent binding protein (C1QBP), nuclear gene encoding mitochondrial protein, mRNA OS=Homo sapiens OX=9606 PE=2 SV=1 - [A8K651_HUMAN]	40.78	4	7	7	16	282.284	31.21	6	7	346.037	35.46	6	9	282	31.3606	4.84326
A0A140VJX1	Testicular tissue protein Li 198 OS=Homo sapiens OX=9606 PE=2 SV=1 - [A0A140VJX1_HUMAN]	35.83	3	11	11	16	90.2518	12.65	5	5	328.104	32.08	9	11	427	45.1706	8.85107
A0A024R4M0	40S ribosomal protein S9 OS=Homo sapiens OX=9606 GN=RPS9 PE=1 SV=1 - [A0A024R4M0_HUMAN]	35.57	7	9	9	16	113.853	34.02	8	8	120.881	26.29	6	8	194	22.5776	10.6528
A0A140VJW5	Testicular tissue protein Li 192 OS=Homo sapiens OX=9606 PE=2 SV=1 - [A0A140VJW5_HUMAN]	35.13	5	2	15	16	55.8698	13.37	5	5	243.682	25.75	11	11	501	57.1	6.55127
P31689	DnaJ homolog subfamily A member 1 OS=Homo sapiens OX=9606 GN=DNAJA1 PE=1 SV=2 - [DNJA1_HUMAN]	34.76	3	9	9	16	121.23	22.42	6	6	219.676	28.72	7	10	397	44.8395	7.07861
D3DP78	Aspartyl-tRNA synthetase, isoform CRA_b OS=Homo sapiens OX=9606 GN=DARS PE=3 SV=1 - [D3DP78_HUMAN]	33.97	6	1	14	16	67.0398	13.89	5	6	191.586	24.36	10	10	468	53.4303	6.53662
P62333	26S proteasome regulatory subunit 10B OS=Homo sapiens OX=9606 GN=PSMC6 PE=1 SV=1 - [PRS10_HUMAN]	32.9	9	11	11	16	140.2	16.2	5	6	246.459	26.74	9	10	389	44.1451	7.48877
P62917	60S ribosomal protein L8 OS=Homo sapiens OX=9606 GN=RPL8 PE=1 SV=2 - [RL8_HUMAN]	31.91	6	7	7	16	170.865	13.23	3	6	144.754	31.91	7	10	257	28.0073	11.0337
A0A024R611	Coronin OS=Homo sapiens OX=9606 GN=CORO1A PE=3 SV=1 - [A0A024R611_HUMAN]	30.15	10	12	12	16	170.725	26.03	9	9	187.666	13.88	7	7	461	50.9938	6.68311
P41091	Eukaryotic translation initiation factor 2 subunit 3 OS=Homo sapiens OX=9606 GN=EIF2S3 PE=1 SV=3 - [IF2G_HUMAN]	29.87	3	11	11	16	206.008	23.31	9	9	149.527	19.49	6	7	472	51.0772	8.39697
B1AK87	F-actin-capping protein subunit beta OS=Homo sapiens OX=9606 GN=CAPZB PE=1 SV=1 - [B1AK87_HUMAN]	29.62	8	10	10	16	91.31	18.46	5	5	194.657	29.62	10	11	260	29.2768	6.91748
E9PKG1	Protein arginine N-methyltransferase 1 OS=Homo sapiens OX=9606 GN=PRMT1 PE=1 SV=1 - [E9PKG1_HUMAN]	25.85	10	9	9	16	58.79	13.85	4	5	183.072	22.46	8	11	325	37.6848	6.15088
Q96T67	TOB3 OS=Homo sapiens OX=9606 PE=2 SV=1 - [Q96T67_HUMAN]	24.05	5	3	14	16	174.45	19.03	10	10	91.05	9.52	6	6	578	65.0747	9.33447
A0A3B3IRI2	CTP synthase OS=Homo sapiens OX=9606 GN=CTPS1 PE=1 SV=1 - [A0A3B3IRI2_HUMAN]	21.45	11	11	11	16	209.159	11.52	6	7	186.924	16.67	8	9	564	63.6827	6.771
A0A024R7F1	Protein kinase C substrate 80K-H, isoform CRA_a OS=Homo sapiens OX=9606 GN=PRKCSH PE=4 SV=1 - [A0A024R7F1_HUMAN]	21.06	12	9	9	16	239.132	17.46	7	7	206.754	18.79	8	9	527	59.2588	4.41162
B7ZLP5	SAFB protein OS=Homo sapiens OX=9606 GN=SAFB PE=2 SV=1 - [B7ZLP5_HUMAN]	19.15	11	9	12	16	125.683	14.66	9	12	127.75	4.49	3	4	914	102.518	5.43994
A8K3A8	cDNA FLJ75085, highly similar to Homo sapiens glutaminyl-tRNA synthetase (QARS), mRNA OS=Homo sapiens OX=9606 PE=2 SV=1 - [A8K3A8_HUMAN]	18.97	27	10	11	16	117.217	12.26	7	7	230.396	15.48	8	9	775	87.7529	7.15186
Q92974	Rho guanine nucleotide exchange factor 2 OS=Homo sapiens OX=9606 GN=ARHGEF2 PE=1 SV=4 - [ARHG2_HUMAN]	15.62	11	14	14	16	197.17	6.9	6	6	233.844	11.16	10	10	986	111.473	7.26904
Q8TEX9	Importin-4 OS=Homo sapiens OX=9606 GN=IPO4 PE=1 SV=2 - [IPO4_HUMAN]	14.99	19	13	13	16	151.8	5.64	4	4	295.551	12.86	11	12	1081	118.64	4.95752
B0AZQ4	Structural maintenance of chromosomes protein OS=Homo sapiens OX=9606 PE=2 SV=1 - [B0AZQ4_HUMAN]	14.22	3	14	14	16	87.9362	4.85	5	5	196.708	10.19	10	11	1217	141.442	7.18115
B3KTJ9	cDNA FLJ38393 fis, clone FEBRA2007212 OS=Homo sapiens OX=9606 PE=2 SV=1 - [B3KTJ9_HUMAN]	13.76	29	11	11	16	111.816	8.34	8	9	139.763	8.88	6	7	923	102.866	5.22412
A0A024R4E5	High density lipoprotein binding protein (Vigilin), isoform CRA_a OS=Homo sapiens OX=9606 GN=HDLBP PE=1 SV=1 - [A0A024R4E5_HUMAN]	11.44	26	11	11	16	78.752	4.02	4	4	307.649	10.8	10	12	1268	141.352	6.87354
A0A0S2Z410	Epididymis secretory sperm binding protein (Fragment) OS=Homo sapiens OX=9606 GN=HSD17B10 PE=2 SV=1 - [A0A0S2Z410_HUMAN]	50.19	3	8	8	15	176.678	27.2	4	4	300.719	50.19	8	11	261	26.9061	7.78174
A0A024R8P8	Ribosomal protein L38, isoform CRA_a OS=Homo sapiens OX=9606 GN=RPL38 PE=3 SV=1 - [A0A024R8P8_HUMAN]	50	4	5	5	15	135.16	47.14	3	5	196.311	50	4	10	70	8.21273	10.0962
P62249	40S ribosomal protein S16 OS=Homo sapiens OX=9606 GN=RPS16 PE=1 SV=2 - [RS16_HUMAN]	47.95	7	8	8	15	123.481	24.66	4	5	229.424	43.15	7	10	146	16.435	10.2134
H0YNW5	Deoxyuridine 5'-triphosphate nucleotidohydrolase, mitochondrial OS=Homo sapiens OX=9606 GN=DUT PE=1 SV=1 - [H0YNW5_HUMAN]	45.51	8	6	6	15	200.445	37.13	5	7	262.628	36.53	5	8	167	17.816	7.28369
P61254	60S ribosomal protein L26 OS=Homo sapiens OX=9606 GN=RPL26 PE=1 SV=1 - [RL26_HUMAN]	44.14	9	2	7	15	77.8915	39.31	6	7	193.522	38.62	6	8	145	17.2475	10.5503
K7EK07	Histone H3 (Fragment) OS=Homo sapiens OX=9606 GN=H3F3B PE=1 SV=1 - [K7EK07_HUMAN]	41.67	13	1	4	15	116.836	41.67	4	6	79.6807	41.67	4	9	132	14.9053	11.2974
Q6IBR8	Eukaryotic translation initiation factor 2, subunit 2 beta, 38kDa OS=Homo sapiens OX=9606 GN=EIF2S2 PE=2 SV=1 - [Q6IBR8_HUMAN]	41.44	5	10	10	15	208.803	29.73	7	7	185.051	32.73	8	8	333	38.3644	5.79541
E9PMD7	Serine/threonine-protein phosphatase (Fragment) OS=Homo sapiens OX=9606 GN=PPP1CA PE=1 SV=1 - [E9PMD7_HUMAN]	39.53	14	3	8	15	168.843	35.18	7	9	133.172	28.85	5	6	253	28.8793	4.86865
A0A024R0R4	SUMO-1 activating enzyme subunit 1, isoform CRA_b OS=Homo sapiens OX=9606 GN=SAE1 PE=4 SV=1 - [A0A024R0R4_HUMAN]	38.73	9	11	11	15	125.623	20.81	6	6	306.307	28.32	7	9	346	38.4256	5.30029
A8K4C8	60S ribosomal protein L13 OS=Homo sapiens OX=9606 GN=RPL13 PE=2 SV=1 - [A8K4C8_HUMAN]	37.44	8	8	8	15	140.924	27.01	6	8	224.918	25.12	5	7	211	24.2465	11.6489
A0A024RAE4	Cell division cycle 42 (GTP binding protein, 25kDa), isoform CRA_a OS=Homo sapiens OX=9606 GN=CDC42 PE=4 SV=1 - [A0A024RAE4_HUMAN]	36.65	19	5	6	15	118.81	29.84	5	6	269.25	26.7	4	9	191	21.245	6.55127
D6RB85	Calnexin (Fragment) OS=Homo sapiens OX=9606 GN=CANX PE=1 SV=1 - [D6RB85_HUMAN]	34.72	6	1	7	15	87.3742	29.86	4	4	276.291	27.78	6	11	144	15.998	4.7417
D6R9P3	Heterogeneous nuclear ribonucleoprotein A/B OS=Homo sapiens OX=9606 GN=HNRNPAB PE=1 SV=1 - [D6R9P3_HUMAN]	32.5	6	7	8	15	233.397	32.5	8	9	256.59	24.29	5	6	280	30.284	7.91357
B4DTA2	cDNA FLJ60148, highly similar to Homo sapiens heterogeneous nuclear ribonucleoprotein D-like (HNRPDL), transcript variant 2, mRNA OS=Homo sapiens OX=9606 PE=2 SV=1 - [B4DTA2_HUMAN]	32.1	4	5	7	15	181.051	32.1	7	8	184.998	28.04	6	7	271	30.1957	8.71924
Q5VUU6	Epididymis secretory sperm binding protein OS=Homo sapiens OX=9606 GN=MNDA PE=2 SV=1 - [Q5VUU6_HUMAN]	29.48	4	11	11	15	163.627	18.67	7	8	137.906	19.41	7	7	407	45.8072	9.75928
A6NJA2	Ubiquitin carboxyl-terminal hydrolase 14 OS=Homo sapiens OX=9606 GN=USP14 PE=1 SV=2 - [A6NJA2_HUMAN]	29.46	8	13	13	15	76.95	7.37	4	4	256.284	27.9	11	11	448	51.0537	5.92236
A0A2R8Y849	40S ribosomal protein S24 OS=Homo sapiens OX=9606 GN=RPS24 PE=1 SV=1 - [A0A2R8Y849_HUMAN]	29.01	6	3	3	15	170.36	29.01	3	6	227.45	29.01	3	9	131	15.1873	10.9019
Q9Y2X3	Nucleolar protein 58 OS=Homo sapiens OX=9606 GN=NOP58 PE=1 SV=1 - [NOP58_HUMAN]	26.47	5	10	10	15	148.29	13.23	5	6	311.015	22.12	8	9	529	59.5405	8.92432
P26196	Probable ATP-dependent RNA helicase DDX6 OS=Homo sapiens OX=9606 GN=DDX6 PE=1 SV=2 - [DDX6_HUMAN]	26.09	19	8	9	15	60.6918	15.53	5	5	336.723	24.84	8	10	483	54.3823	8.66064
Q53F35	Acidic (Leucine-rich) nuclear phosphoprotein 32 family, member B variant (Fragment) OS=Homo sapiens OX=9606 PE=2 SV=1 - [Q53F35_HUMAN]	24.8	3	2	8	15	91.171	17.6	5	5	206.639	24.8	8	10	250	28.6553	4.05615
G3V1C3	Apoptosis inhibitor 5 OS=Homo sapiens OX=9606 GN=API5 PE=1 SV=1 - [G3V1C3_HUMAN]	24.12	5	12	12	15	126.385	17.84	8	8	172.743	14.51	6	7	510	57.5251	6.0874
P06737	Glycogen phosphorylase, liver form OS=Homo sapiens OX=9606 GN=PYGL PE=1 SV=4 - [PYGL_HUMAN]	22.79	11	13	13	15	73.51	2.6	2	2	333.91	21.84	12	13	847	97.087	7.1665
Q14684	Ribosomal RNA processing protein 1 homolog B OS=Homo sapiens OX=9606 GN=RRP1B PE=1 SV=3 - [RRP1B_HUMAN]	22.69	2	12	12	15	121.663	19.92	11	11	105.349	7.39	4	4	758	84.3752	9.75928
Q96HI4	Glycylpeptide N-tetradecanoyltransferase (Fragment) OS=Homo sapiens OX=9606 GN=NMT1 PE=2 SV=2 - [Q96HI4_HUMAN]	22.47	13	9	9	15	107.907	10.93	4	4	341.453	22.47	8	11	494	56.5678	7.79639
A0A384NPH0	Epididymis secretory sperm binding protein OS=Homo sapiens OX=9606 PE=2 SV=1 - [A0A384NPH0_HUMAN]	21.5	3	10	12	15	138.429	14.17	8	8	162.916	13.5	7	7	600	67.6475	5.35107
E9PC52	Histone-binding protein RBBP7 OS=Homo sapiens OX=9606 GN=RBBP7 PE=1 SV=1 - [E9PC52_HUMAN]	21.39	7	2	8	15	163.4	10.82	5	6	221.105	21.39	8	9	416	46.9088	5.07178
Q7Z417	Nuclear fragile X mental retardation-interacting protein 2 OS=Homo sapiens OX=9606 GN=NUFIP2 PE=1 SV=1 - [NUFP2_HUMAN]	21.01	1	12	12	15	154.415	14.82	8	9	138.133	9.93	6	6	695	76.0747	8.70459
A0A024RAH8	RNA helicase OS=Homo sapiens OX=9606 GN=DDX18 PE=3 SV=1 - [A0A024RAH8_HUMAN]	19.7	5	11	11	15	217.649	16.12	9	10	110.505	9.25	5	5	670	75.3594	9.49561
Q8IY81	pre-rRNA processing protein FTSJ3 OS=Homo sapiens OX=9606 GN=FTSJ3 PE=1 SV=2 - [SPB1_HUMAN]	19.24	3	10	10	15	174.019	12.99	6	6	259.365	15.7	8	9	847	96.4992	8.39697
A0A024RAC5	Epididymis secretory sperm binding protein OS=Homo sapiens OX=9606 GN=RCC2 PE=2 SV=1 - [A0A024RAC5_HUMAN]	17.62	2	9	9	15	92.74	6.7	4	5	113.741	15.71	8	10	522	56.0492	8.77783
A0A024R3J7	HCG2032701, isoform CRA_a OS=Homo sapiens OX=9606 GN=hCG_2032701 PE=4 SV=1 - [A0A024R3J7_HUMAN]	17.5	6	12	12	15	123.234	8.39	6	6	153.255	12.38	8	9	703	80.3757	7.81104
B4E1T1	cDNA FLJ54081, highly similar to Keratin, type II cytoskeletal 5 OS=Homo sapiens OX=9606 PE=2 SV=1 - [B4E1T1_HUMAN]	17.3	12	4	12	15	178.467	17.3	12	14	39.85	1.8	1	1	555	58.8143	5.97314
A0A024R753	RNA binding motif protein 28 isoform 1 OS=Homo sapiens OX=9606 GN=RBM28 PE=2 SV=1 - [A0A024R753_HUMAN]	17	6	11	11	15	181.533	12.65	8	8	183.721	10.8	7	7	759	85.6847	9.21729
A0A3B3IT15	Coatomer subunit alpha OS=Homo sapiens OX=9606 GN=COPA PE=1 SV=1 - [A0A3B3IT15_HUMAN]	12.62	11	13	13	15	59.8433	2.74	3	3	131.532	11.13	11	12	1204	135.934	7.66455
V9H019	MSH2 protein OS=Homo sapiens OX=9606 GN=MSH2 PE=1 SV=1 - [V9H019_HUMAN]	12.35	23	10	10	15	188.887	7.9	6	7	202.121	11.23	8	8	810	90.7977	6.06201
Q14008	Cytoskeleton-associated protein 5 OS=Homo sapiens OX=9606 GN=CKAP5 PE=1 SV=3 - [CKAP5_HUMAN]	6.74	5	12	12	15	89.08	3.1	6	6	154.664	5.31	9	9	2032	225.352	7.79639
E7EPN9	Protein PRRC2C OS=Homo sapiens OX=9606 GN=PRRC2C PE=1 SV=1 - [E7EPN9_HUMAN]	6.1	9	8	14	15	104.13	2.38	5	5	142.823	4.4	10	10	2819	308.589	9.0708
D9IAI1	Epididymis secretory protein Li 34 OS=Homo sapiens OX=9606 GN=HEL-S-34 PE=2 SV=1 - [D9IAI1_HUMAN]	73.26	4	9	9	14	166.053	31.55	5	5	274.163	64.17	7	9	187	21.0437	7.53271
G3V295	Proteasome subunit alpha type OS=Homo sapiens OX=9606 GN=PSMA6 PE=1 SV=1 - [G3V295_HUMAN]	49.75	9	9	9	14	90.43	15.27	3	4	252.364	49.75	9	10	203	22.8273	8.32373
A0A140VJL3	Hypoxanthine phosphoribosyltransferase OS=Homo sapiens OX=9606 PE=2 SV=1 - [A0A140VJL3_HUMAN]	47.71	4	9	9	14	178.788	29.36	5	6	220.77	36.24	7	8	218	24.5636	6.68311
K7ENG2	U2 snRNP auxiliary factor large subunit OS=Homo sapiens OX=9606 GN=U2AF2 PE=1 SV=1 - [K7ENG2_HUMAN]	46.91	3	9	9	14	88.2521	31.92	6	6	216.61	38.44	7	8	307	33.8799	5.03369
A0A024R6K8	Epididymis secretory sperm binding protein OS=Homo sapiens OX=9606 GN=WARS PE=2 SV=1 - [A0A024R6K8_HUMAN]	36.09	28	12	12	14	154.347	18.9	6	6	225.615	22.51	7	8	471	53.1316	6.22705
P25398	40S ribosomal protein S12 OS=Homo sapiens OX=9606 GN=RPS12 PE=1 SV=3 - [RS12_HUMAN]	31.82	1	4	4	14	65.81	20.45	3	6	97.3767	31.82	4	8	132	14.5055	7.21045
P56537	Eukaryotic translation initiation factor 6 OS=Homo sapiens OX=9606 GN=EIF6 PE=1 SV=1 - [IF6_HUMAN]	31.43	3	5	5	14	108.686	25.71	4	6	220.145	31.43	5	8	245	26.5822	4.67822
Q9UPN1	Serine/threonine-protein phosphatase (Fragment) OS=Homo sapiens OX=9606 GN=PPP1CC PE=3 SV=1 - [Q9UPN1_HUMAN]	30.27	14	2	7	14	174.793	30.27	7	9	143.565	21.09	4	5	294	33.7518	5.24951
H0Y4R1	Inosine-5'-monophosphate dehydrogenase 2 (Fragment) OS=Homo sapiens OX=9606 GN=IMPDH2 PE=1 SV=1 - [H0Y4R1_HUMAN]	30.21	8	10	11	14	153.69	12.55	4	4	296.438	26.81	10	10	470	51.0352	8.17725
P31350	Ribonucleoside-diphosphate reductase subunit M2 OS=Homo sapiens OX=9606 GN=RRM2 PE=1 SV=1 - [RIR2_HUMAN]	30.08	11	10	10	14	173.75	18.25	6	6	150.349	24.42	7	8	389	44.8488	5.37646
A0A024R718	Nicotinamide phosphoribosyltransferase OS=Homo sapiens OX=9606 GN=PBEF1 PE=3 SV=1 - [A0A024R718_HUMAN]	29.53	4	11	11	14	177.215	8.76	3	3	191.827	26.88	10	11	491	55.4866	7.15186
Q96AG4	Leucine-rich repeat-containing protein 59 OS=Homo sapiens OX=9606 GN=LRRC59 PE=1 SV=1 - [LRC59_HUMAN]	28.34	2	8	8	14	143.483	21.5	5	5	238.337	23.78	7	9	307	34.9089	9.56885
Q8N4P8	GTPBP4 protein (Fragment) OS=Homo sapiens OX=9606 GN=GTPBP4 PE=2 SV=1 - [Q8N4P8_HUMAN]	28.16	6	13	13	14	155.217	9.18	6	6	91.8202	20.57	8	8	632	73.6628	9.5542
Q59H57	Fusion (Involved in t(12;16) in malignant liposarcoma) isoform a variant (Fragment) OS=Homo sapiens OX=9606 PE=2 SV=1 - [Q59H57_HUMAN]	27	9	3	5	14	102.815	27	5	7	180.126	16.33	4	7	300	31.9743	9.5249
A0A024R9D2	Metadherin, isoform CRA_a OS=Homo sapiens OX=9606 GN=MTDH PE=4 SV=1 - [A0A024R9D2_HUMAN]	23.2	4	8	10	14	208.679	16.49	7	7	254.8	17.18	6	7	582	63.7988	9.31982
P42166	Lamina-associated polypeptide 2, isoform alpha OS=Homo sapiens OX=9606 GN=TMPO PE=1 SV=2 - [LAP2A_HUMAN]	22.91	1	3	10	14	175.512	12.54	6	6	140.621	15.56	7	8	694	75.4456	7.66455
P08240	Signal recognition particle receptor subunit alpha OS=Homo sapiens OX=9606 GN=SRPRA PE=1 SV=2 - [SRPRA_HUMAN]	20.85	3	12	12	14	44.15	2.51	2	2	210.811	19.75	11	12	638	69.7672	8.95361
A8K905	Nucleolar complex protein 3 homolog OS=Homo sapiens OX=9606 PE=2 SV=1 - [A8K905_HUMAN]	19.88	3	11	11	14	289.221	14.75	8	9	68.985	8.63	5	5	800	92.4905	9.1001
P16403	Histone H1.2 OS=Homo sapiens OX=9606 GN=HIST1H1C PE=1 SV=2 - [H12_HUMAN]	19.72	9	4	5	14	163.045	19.25	4	5	174.753	19.72	5	9	213	21.3517	10.9312
A8K897	Nuclear pore complex protein Nup93 OS=Homo sapiens OX=9606 PE=2 SV=1 - [A8K897_HUMAN]	16.24	14	12	12	14	86.5033	5.98	5	5	189.924	13.06	9	9	819	93.3236	5.77002
A0A024R4Z6	FACT complex subunit SSRP1 OS=Homo sapiens OX=9606 GN=SSRP1 PE=3 SV=1 - [A0A024R4Z6_HUMAN]	14.95	3	9	9	14	140.28	7.76	5	5	179.254	14.95	9	9	709	81.0244	6.87354
Q9BXP5	Serrate RNA effector molecule homolog OS=Homo sapiens OX=9606 GN=SRRT PE=1 SV=1 - [SRRT_HUMAN]	13.24	8	12	12	14	142.294	9.47	7	7	101.165	7.19	6	7	876	100.604	5.96045
Q58FF6	Putative heat shock protein HSP 90-beta 4 OS=Homo sapiens OX=9606 GN=HSP90AB4P PE=5 SV=1 - [H90B4_HUMAN]	12.87	1	1	7	14	157.67	12.48	6	7	176.955	12.67	6	7	505	58.2276	4.729
P54886	Delta-1-pyrroline-5-carboxylate synthase OS=Homo sapiens OX=9606 GN=ALDH18A1 PE=1 SV=2 - [P5CS_HUMAN]	11.45	1	7	7	14	154.774	8.43	5	5	315.649	11.45	7	9	795	87.2475	7.12256
Q9NYF8	Bcl-2-associated transcription factor 1 OS=Homo sapiens OX=9606 GN=BCLAF1 PE=1 SV=2 - [BCLF1_HUMAN]	10.22	11	7	8	14	71.6107	8.37	7	8	118.06	6.74	5	6	920	106.059	9.979
B3KMR5	cDNA FLJ12434 fis, clone NT2RM1000037, highly similar to Homo sapiens KIAA0690 protein OS=Homo sapiens OX=9606 PE=2 SV=1 - [B3KMR5_HUMAN]	9.56	8	11	11	14	105.582	5.09	6	6	73.5111	6.94	8	8	1297	143.581	8.74854
P16104	Histone H2AX OS=Homo sapiens OX=9606 GN=H2AFX PE=1 SV=2 - [H2AX_HUMAN]	58.04	6	1	6	13	60.76	21.68	4	4	113.513	52.45	5	9	143	15.1354	10.7407
D6RF44	Heterogeneous nuclear ribonucleoprotein D0 (Fragment) OS=Homo sapiens OX=9606 GN=HNRNPD PE=1 SV=8 - [D6RF44_HUMAN]	53.15	2	1	7	13	230.784	45.95	6	7	137.907	46.85	5	6	111	12.5455	8.57275
F8W7C6	60S ribosomal protein L10 OS=Homo sapiens OX=9606 GN=RPL10 PE=1 SV=2 - [F8W7C6_HUMAN]	52.76	13	9	9	13	200.547	29.45	4	4	252.824	47.85	8	9	163	18.5527	9.94971
F8W1R7	Myosin light polypeptide 6 OS=Homo sapiens OX=9606 GN=MYL6 PE=1 SV=1 - [F8W1R7_HUMAN]	49.66	16	7	7	13	76.7818	39.31	5	5	279.521	42.07	6	8	145	16.2798	4.65283
Q6FIG4	RAB1B protein OS=Homo sapiens OX=9606 GN=RAB1B PE=2 SV=1 - [Q6FIG4_HUMAN]	46.27	77	2	8	13	78.934	20.9	4	4	209.109	36.82	6	9	201	22.1842	5.73193
E4W6B6	RPL27/NME2 fusion protein (Fragment) OS=Homo sapiens OX=9606 GN=RPL27 PE=2 SV=1 - [E4W6B6_HUMAN]	46.03	7	5	5	13	167.28	38.89	4	6	128.598	38.89	4	7	126	14.248	10.4624
P62269	40S ribosomal protein S18 OS=Homo sapiens OX=9606 GN=RPS18 PE=1 SV=3 - [RS18_HUMAN]	45.39	4	9	9	13	98.1182	22.37	4	4	156.151	45.39	9	9	152	17.7079	10.9897
C9J1Z8	ADP-ribosylation factor 5 (Fragment) OS=Homo sapiens OX=9606 GN=ARF5 PE=1 SV=1 - [C9J1Z8_HUMAN]	44.67	6	2	5	13	79.91	34.67	4	4	205.852	38	4	9	150	17.0959	7.34229
Q9UNX3	60S ribosomal protein L26-like 1 OS=Homo sapiens OX=9606 GN=RPL26L1 PE=1 SV=1 - [RL26L_HUMAN]	44.14	4	2	7	13	55.8726	33.1	5	5	231.13	44.14	7	8	145	17.2456	10.5503
Q05DH1	Proteasome subunit alpha type (Fragment) OS=Homo sapiens OX=9606 GN=PSMA7 PE=2 SV=1 - [Q05DH1_HUMAN]	42.44	9	8	8	13	98.78	13.45	3	3	268.584	42.44	8	10	238	26.6971	8.86572
P25786	Proteasome subunit alpha type-1 OS=Homo sapiens OX=9606 GN=PSMA1 PE=1 SV=1 - [PSA1_HUMAN]	41.83	6	11	11	13	68.0156	16.35	4	4	265.028	34.6	9	9	263	29.5369	6.60986
P62277	40S ribosomal protein S13 OS=Homo sapiens OX=9606 GN=RPS13 PE=1 SV=2 - [RS13_HUMAN]	39.74	3	6	6	13	149.419	30.46	4	5	140.354	33.77	5	8	151	17.2117	10.5356
A0A384MTR2	Epididymis secretory sperm binding protein OS=Homo sapiens OX=9606 GN=PRDX3 PE=2 SV=1 - [A0A384MTR2_HUMAN]	39.06	3	7	7	13	121.37	20.31	5	6	169.686	36.33	6	7	256	27.6752	7.78174
P62314	Small nuclear ribonucleoprotein Sm D1 OS=Homo sapiens OX=9606 GN=SNRPD1 PE=1 SV=1 - [SMD1_HUMAN]	36.97	4	3	3	13	109.324	36.97	3	6	191.553	27.73	2	7	119	13.2734	11.561
G3V203	60S ribosomal protein L18 OS=Homo sapiens OX=9606 GN=RPL18 PE=1 SV=1 - [G3V203_HUMAN]	35.37	9	5	5	13	149.629	27.44	4	5	268.06	28.66	4	8	164	18.7445	11.5903
V9HWJ8	Epididymis secretory protein Li 283 OS=Homo sapiens OX=9606 GN=HEL-S-283 PE=2 SV=1 - [V9HWJ8_HUMAN]	32.68	13	7	7	13	274.359	32.68	7	9	129.09	14.17	3	4	254	29.4876	5.94775
Q9Y295	Developmentally-regulated GTP-binding protein 1 OS=Homo sapiens OX=9606 GN=DRG1 PE=1 SV=1 - [DRG1_HUMAN]	31.88	3	9	9	13	160.86	17.71	5	5	234.162	23.16	7	8	367	40.5168	8.89502
Q9Y3F4	Serine-threonine kinase receptor-associated protein OS=Homo sapiens OX=9606 GN=STRAP PE=1 SV=1 - [STRAP_HUMAN]	30.86	3	7	7	13	91.391	22.57	5	5	233.016	25.71	6	8	350	38.414	5.12256
Q9ULZ3	Apoptosis-associated speck-like protein containing a CARD OS=Homo sapiens OX=9606 GN=PYCARD PE=1 SV=2 - [ASC_HUMAN]	30.77	3	6	6	13	143.068	20	4	5	331.127	30.77	6	8	195	21.6133	6.34131
J3KTF8	Rho GDP-dissociation inhibitor 1 (Fragment) OS=Homo sapiens OX=9606 GN=ARHGDIA PE=1 SV=8 - [J3KTF8_HUMAN]	29.53	8	7	7	13	111.577	25.39	5	5	191.359	25.91	5	8	193	21.504	5.49072
Q9UJZ1	Stomatin-like protein 2, mitochondrial OS=Homo sapiens OX=9606 GN=STOML2 PE=1 SV=1 - [STML2_HUMAN]	29.49	4	7	7	13	271.597	26.69	6	7	304.078	23.6	6	6	356	38.5102	7.38623
A0A024R3Z6	Basic leucine zipper and W2 domains 1, isoform CRA_a OS=Homo sapiens OX=9606 GN=BZW1 PE=4 SV=1 - [A0A024R3Z6_HUMAN]	29.12	10	9	10	13	103.122	20.05	7	7	88.06	20.29	6	6	419	48.0127	5.92236
A0A024R7T3	Heterogeneous nuclear ribonucleoprotein F, isoform CRA_a OS=Homo sapiens OX=9606 GN=HNRPF PE=4 SV=1 - [A0A024R7T3_HUMAN]	28.43	7	6	8	13	77.7467	10.36	3	5	181.576	24.58	7	8	415	45.6429	5.57959
V9HW63	Epididymis secretory sperm binding protein Li 97n OS=Homo sapiens OX=9606 GN=HEL-S-97n PE=2 SV=1 - [V9HW63_HUMAN]	26.94	4	5	7	13	85.2681	15.5	4	4	226.63	24.35	6	9	271	30.5208	6.29053
P61160	Actin-related protein 2 OS=Homo sapiens OX=9606 GN=ACTR2 PE=1 SV=1 - [ARP2_HUMAN]	26.9	5	8	8	13	85.936	8.88	3	3	253.281	26.9	8	10	394	44.7322	6.7417
F5GZQ3	Trifunctional enzyme subunit beta, mitochondrial OS=Homo sapiens OX=9606 GN=HADHB PE=1 SV=1 - [F5GZQ3_HUMAN]	26.58	10	10	10	13	74.38	12.42	5	6	111.879	18.95	7	7	459	49.5656	9.42236
A8K800	cDNA FLJ76924, highly similar to Homo sapiens brix domain containing 1 (BXDC1), mRNA OS=Homo sapiens OX=9606 PE=2 SV=1 - [A8K800_HUMAN]	26.47	6	7	7	13	80.87	15.03	4	4	211.013	23.2	6	9	306	35.5502	9.99365
Q9BY44	Eukaryotic translation initiation factor 2A OS=Homo sapiens OX=9606 GN=EIF2A PE=1 SV=3 - [EIF2A_HUMAN]	25.64	7	11	11	13	94.6781	6.84	3	3	195.806	20.34	9	10	585	64.9492	8.86572
P60866	40S ribosomal protein S20 OS=Homo sapiens OX=9606 GN=RPS20 PE=1 SV=1 - [RS20_HUMAN]	25.21	4	3	3	13	137.542	25.21	3	7	158.445	25.21	3	6	119	13.3643	9.93506
Q6FHX6	Flap endonuclease 1 OS=Homo sapiens OX=9606 GN=FEN1 PE=2 SV=1 - [Q6FHX6_HUMAN]	25	4	9	9	13	91.94	12.11	4	5	161.049	22.63	7	8	380	42.5661	8.6167
Q14694	Ubiquitin carboxyl-terminal hydrolase 10 OS=Homo sapiens OX=9606 GN=USP10 PE=1 SV=2 - [UBP10_HUMAN]	24.31	8	13	13	13	105.415	8.27	5	5	183.555	16.04	8	8	798	87.0798	5.31299
A0A024RAV4	Cold shock domain protein A, isoform CRA_b OS=Homo sapiens OX=9606 GN=CSDA PE=4 SV=1 - [A0A024RAV4_HUMAN]	23.76	8	2	6	13	208.52	14.52	3	4	458.877	17.49	5	9	303	31.928	9.65674
Q59GY3	Arginine/serine-rich splicing factor 6 variant (Fragment) OS=Homo sapiens OX=9606 PE=2 SV=1 - [Q59GY3_HUMAN]	23.3	7	4	7	13	148.871	18.64	6	7	191.887	17.92	5	6	279	31.8461	10.9458
A4D275	Actin-related protein 2/3 complex subunit OS=Homo sapiens OX=9606 GN=ARPC1B PE=2 SV=1 - [A4D275_HUMAN]	22.58	9	7	7	13	126.942	4.57	1	3	216.37	22.58	7	10	372	40.9234	8.35303
Q5U071	High-mobility group box 2 OS=Homo sapiens OX=9606 PE=2 SV=1 - [Q5U071_HUMAN]	22.12	3	5	5	13	154.543	18.27	4	6	206.391	22.12	5	7	208	23.8897	8.1333
B4DPS0	cDNA FLJ60320, highly similar to Tyrosine-protein phosphatase non-receptor type6 OS=Homo sapiens OX=9606 PE=2 SV=1 - [B4DPS0_HUMAN]	21.61	9	10	10	13	77.7426	12.86	5	5	199.537	16.81	8	8	583	66.1861	7.2251
A8K566	cDNA FLJ78246, highly similar to Homo sapiens splicing factor 3a, subunit 3, 60kDa (SF3A3), mRNA OS=Homo sapiens OX=9606 PE=2 SV=1 - [A8K566_HUMAN]	20.76	6	8	8	13	145.6	10.78	4	5	249.632	19.16	7	8	501	58.7543	5.42725
B3KSL5	cDNA FLJ36545 fis, clone TRACH2006670, highly similar to RNA-binding protein Luc7-like 2 OS=Homo sapiens OX=9606 PE=2 SV=1 - [B3KSL5_HUMAN]	20.15	8	4	7	13	110.208	11.22	4	4	197.256	16.33	6	9	392	46.4556	10.0083
Q96SB4	SRSF protein kinase 1 OS=Homo sapiens OX=9606 GN=SRPK1 PE=1 SV=2 - [SRPK1_HUMAN]	17.71	17	9	9	13	150.27	13.44	7	7	169.17	11.15	6	6	655	74.2784	6.16357
E9PLT0	Cold shock domain-containing protein E1 OS=Homo sapiens OX=9606 GN=CSDE1 PE=1 SV=1 - [E9PLT0_HUMAN]	15.42	8	9	9	13	73.1	6.59	4	5	125.626	11.98	7	8	668	74.5368	6.0874
D3DUJ0	AFG3 ATPase family gene 3-like 2 (Yeast), isoform CRA_a (Fragment) OS=Homo sapiens OX=9606 GN=AFG3L2 PE=3 SV=1 - [D3DUJ0_HUMAN]	14.62	6	10	10	13	127.644	7.25	5	5	111.673	11.33	8	8	759	84.3921	8.42627
Q5TDG3	WD repeat domain 3, isoform CRA_b OS=Homo sapiens OX=9606 GN=WDR3 PE=2 SV=1 - [Q5TDG3_HUMAN]	12.2	3	10	10	13	158.367	7.64	7	7	100.333	8.59	6	6	943	106.032	6.63916
B4DZC0	cDNA FLJ51771, highly similar to SWI/SNF-related matrix-associatedactin-dependent regulator of chromatin subfamily A member5 OS=Homo sapiens OX=9606 PE=2 SV=1 - [B4DZC0_HUMAN]	11.86	10	11	11	13	56.5814	7.14	6	6	50.83	6.63	7	7	995	116.683	8.33838
P29144	Tripeptidyl-peptidase 2 OS=Homo sapiens OX=9606 GN=TPP2 PE=1 SV=4 - [TPP2_HUMAN]	11.37	3	12	12	13	81.6525	4.72	5	5	114.647	7.61	8	8	1249	138.263	6.31592
A0A024R889	Spectrin, alpha, non-erythrocytic 1 (Alpha-fodrin), isoform CRA_g OS=Homo sapiens OX=9606 GN=SPTAN1 PE=4 SV=1 - [A0A024R889_HUMAN]	4.57	11	10	10	13	149.087	2.85	6	6	211.425	3.02	6	7	2452	282.076	5.33838
A0A158RFU6	RAB7, member RAS oncogene family, isoform CRA_a OS=Homo sapiens OX=9606 GN=RAB7A PE=2 SV=1 - [A0A158RFU6_HUMAN]	55.56	8	10	10	12	221.904	29.95	5	5	217.356	42.51	7	7	207	23.4748	6.69775
F8W118	Nucleosome assembly protein 1-like 1 (Fragment) OS=Homo sapiens OX=9606 GN=NAP1L1 PE=1 SV=1 - [F8W118_HUMAN]	47.85	9	1	7	12	163.02	17.22	3	4	218.892	44.5	6	8	209	24.6783	4.67822
Q9BQQ5	Ribosomal protein L27a OS=Homo sapiens OX=9606 GN=L27a PE=4 SV=1 - [Q9BQQ5_HUMAN]	47.17	8	5	5	12	107.914	38.68	4	6	137.866	39.62	4	6	106	12.0074	11.4585
E7DVW5	Fatty acid binding protein 5 (Psoriasis-associated) OS=Homo sapiens OX=9606 GN=FABP5 PE=3 SV=1 - [E7DVW5_HUMAN]	45.93	3	5	5	12	68.43	28.89	3	4	104.277	45.93	5	8	135	15.1546	7.00537
D3DND1	CDV3 homolog (Mouse), isoform CRA_a OS=Homo sapiens OX=9606 GN=CDV3 PE=4 SV=1 - [D3DND1_HUMAN]	45.74	8	8	8	12	145.725	39.92	6	6	236.747	29.84	5	6	258	28.5815	9.43701
A0A024R324	Epididymis secretory sperm binding protein OS=Homo sapiens OX=9606 GN=RHOA PE=2 SV=1 - [A0A024R324_HUMAN]	45.08	17	6	6	12	87.7254	25.39	3	3	262.744	45.08	6	9	193	21.7541	6.1001
Q6IBA2	PC4 protein OS=Homo sapiens OX=9606 GN=PC4 PE=2 SV=1 - [Q6IBA2_HUMAN]	44.88	6	6	6	12	158.144	44.88	6	8	136.629	29.92	3	4	127	14.3864	9.59814
A0A024R1A4	Ubiquitin-conjugating enzyme E2L 3, isoform CRA_a OS=Homo sapiens OX=9606 GN=UBE2L3 PE=3 SV=1 - [A0A024R1A4_HUMAN]	44.81	18	6	7	12	135.089	40.26	5	5	185.44	28.57	4	7	154	17.8502	8.51416
F8VUX1	Nucleosome assembly protein 1-like 1 (Fragment) OS=Homo sapiens OX=9606 GN=NAP1L1 PE=1 SV=1 - [F8VUX1_HUMAN]	44.3	15	1	7	12	163.02	15.19	3	4	275.577	41.35	6	8	237	27.7067	4.65283
P20290	Transcription factor BTF3 OS=Homo sapiens OX=9606 GN=BTF3 PE=1 SV=1 - [BTF3_HUMAN]	44.17	2	2	6	12	134.006	31.55	4	5	372.907	39.32	5	7	206	22.1544	9.37842
Q5U0I6	H.sapiens ras-related Hrab1A protein OS=Homo sapiens OX=9606 GN=RAB1A PE=2 SV=1 - [Q5U0I6_HUMAN]	43.9	77	2	8	12	102.854	19.02	4	4	250.271	34.63	6	8	205	22.6634	6.21436
P35268	60S ribosomal protein L22 OS=Homo sapiens OX=9606 GN=RPL22 PE=1 SV=2 - [RL22_HUMAN]	39.06	8	3	3	12	188.479	39.06	3	5	291.527	39.06	3	7	128	14.7778	9.18799
A0A024R7I3	RAB8A, member RAS oncogene family, isoform CRA_a OS=Homo sapiens OX=9606 GN=RAB8A PE=4 SV=1 - [A0A024R7I3_HUMAN]	37.68	75	4	8	12	57.2	17.87	3	3	271.93	26.57	6	9	207	23.6532	9.0708
B5BU83	Stathmin OS=Homo sapiens OX=9606 GN=STMN1 PE=2 SV=1 - [B5BU83_HUMAN]	36.24	14	6	6	12	119.142	28.19	4	6	225.89	24.83	4	6	149	17.32	5.97314
B4DLC0	cDNA FLJ58476, highly similar to Poly(rC)-binding protein 2 OS=Homo sapiens OX=9606 PE=2 SV=1 - [B4DLC0_HUMAN]	36.21	10	3	7	12	107.551	17.94	4	4	196.569	36.21	7	8	301	32.1445	7.89893
Q9Y3U8	60S ribosomal protein L36 OS=Homo sapiens OX=9606 GN=RPL36 PE=1 SV=3 - [RL36_HUMAN]	36.19	5	6	6	12	131.114	29.52	4	6	83.0347	27.62	4	6	105	12.2459	11.5903
A8K9A5	cDNA FLJ78114, highly similar to Homo sapiens thymidylate synthetase, mRNA OS=Homo sapiens OX=9606 PE=2 SV=1 - [A8K9A5_HUMAN]	35.78	3	9	9	12	91.6486	10.86	3	3	135.158	30.03	7	9	313	35.7922	7.23975
B4DM74	60S ribosomal protein L18a OS=Homo sapiens OX=9606 PE=2 SV=1 - [B4DM74_HUMAN]	35.71	12	6	6	12	91.84	30.52	5	6	114.07	29.87	5	6	154	18.0984	10.4771
A0A0S2Z3L0	Electron-transfer-flavoprotein alpha polypeptide isoform 1 (Fragment) OS=Homo sapiens OX=9606 GN=ETFA PE=2 SV=1 - [A0A0S2Z3L0_HUMAN]	35.44	8	8	8	12	110.222	27.63	6	6	179.873	21.62	5	6	333	35.0576	8.38232
A0A024QZP7	Cell division cycle 2, G1 to S and G2 to M, isoform CRA_a OS=Homo sapiens OX=9606 GN=CDK1 PE=1 SV=1 - [A0A024QZP7_HUMAN]	35.35	123	7	9	12	63.0232	19.19	5	6	209.643	26.26	6	6	297	34.0599	8.39697
A0A2R8Y5V9	Tropomyosin alpha-4 chain OS=Homo sapiens OX=9606 GN=TPM4 PE=1 SV=1 - [A0A2R8Y5V9_HUMAN]	34.68	27	4	10	12	88.9668	20.56	7	7	171.97	20.97	5	5	248	28.5915	4.70361
B2R983	cDNA, FLJ94267, highly similar to Homo sapiens glutathione S-transferase omega 1 (GSTO1), mRNA OS=Homo sapiens OX=9606 PE=2 SV=1 - [B2R983_HUMAN]	34.02	4	9	9	12	116.099	25.73	6	7	115.04	14.94	5	5	241	27.521	6.59521
A0A024RCW3	Ribosomal protein OS=Homo sapiens OX=9606 GN=RPL10A PE=3 SV=1 - [A0A024RCW3_HUMAN]	31.58	1	1	5	12	98.58	25.56	4	6	112.748	26.32	3	6	133	15.0984	9.99365
B4DL14	ATP synthase subunit gamma OS=Homo sapiens OX=9606 PE=2 SV=1 - [B4DL14_HUMAN]	31.2	4	8	8	12	125.36	20	5	5	60.5092	27.6	7	7	250	27.4953	7.41553
A0A140VJK1	Testicular tissue protein Li 75 OS=Homo sapiens OX=9606 PE=2 SV=1 - [A0A140VJK1_HUMAN]	31.04	1	8	8	12	64.8618	17.31	5	6	108.79	22.09	5	6	335	37.4082	5.38916
Q0IJ56	ST13 protein (Fragment) OS=Homo sapiens OX=9606 GN=ST13 PE=2 SV=1 - [Q0IJ56_HUMAN]	30.32	13	8	8	12	191.757	22.58	6	7	93.3038	18.06	5	5	310	34.9933	5.35107
E9PS41	WD repeat-containing protein 74 OS=Homo sapiens OX=9606 GN=WDR74 PE=1 SV=1 - [E9PS41_HUMAN]	30.18	4	9	9	12	192.421	25.91	8	8	178.22	8.54	2	4	328	36.3826	8.07471
Q3ZCQ8	Mitochondrial import inner membrane translocase subunit TIM50 OS=Homo sapiens OX=9606 GN=TIMM50 PE=1 SV=2 - [TIM50_HUMAN]	28.61	13	8	8	12	120.053	20.96	6	6	158.09	15.3	4	6	353	39.6215	8.36768
Q53SS8	Epididymis secretory protein Li 85 OS=Homo sapiens OX=9606 GN=PCBP1 PE=2 SV=1 - [Q53SS8_HUMAN]	28.37	2	5	7	12	122.501	20.22	5	5	159.028	25.28	6	7	356	37.4739	7.09326
A8KA83	Epididymis secretory sperm binding protein OS=Homo sapiens OX=9606 PE=1 SV=1 - [A8KA83_HUMAN]	28.1	6	6	6	12	136.182	25.21	5	6	166.802	24.79	5	6	242	27.3	8.6167
A0A024QZ77	EF-hand domain family, member D2, isoform CRA_a OS=Homo sapiens OX=9606 GN=EFHD2 PE=2 SV=1 - [A0A024QZ77_HUMAN]	27.5	11	6	6	12	199.21	27.5	6	7	120.968	22.5	5	5	240	26.6805	5.19873
Q9BVI4	Nucleolar complex protein 4 homolog OS=Homo sapiens OX=9606 GN=NOC4L PE=1 SV=1 - [NOC4L_HUMAN]	26.16	2	9	9	12	51.39	5.81	2	3	195.674	24.42	8	9	516	58.4307	7.48877
P16401	Histone H1.5 OS=Homo sapiens OX=9606 GN=HIST1H1B PE=1 SV=3 - [H15_HUMAN]	25.66	2	5	6	12	138.34	20.8	5	6	143.51	18.58	5	6	226	22.5665	10.9165
Q8IWR8	Ribosomal protein L19 (Fragment) OS=Homo sapiens OX=9606 PE=2 SV=1 - [Q8IWR8_HUMAN]	25.43	5	5	5	12	164.383	19.65	3	5	132.228	25.43	4	7	173	20.8068	11.4438
Q6PJJ2	RRP1 protein (Fragment) OS=Homo sapiens OX=9606 GN=RRP1 PE=2 SV=2 - [Q6PJJ2_HUMAN]	23.91	6	9	9	12	155.276	18.48	7	7	130.226	11.74	4	5	460	52.6755	9.33447
Q13177	Serine/threonine-protein kinase PAK 2 OS=Homo sapiens OX=9606 GN=PAK2 PE=1 SV=3 - [PAK2_HUMAN]	23.66	16	10	10	12	46.64	7.06	3	3	136.042	21.76	9	9	524	58.0059	5.96045
K7EL20	Eukaryotic translation initiation factor 3 subunit G (Fragment) OS=Homo sapiens OX=9606 GN=EIF3G PE=1 SV=8 - [K7EL20_HUMAN]	23.28	8	6	6	12	129.876	18.32	5	6	187.147	14.5	4	6	262	29.2647	5.41455
B3KUZ8	Aspartate aminotransferase OS=Homo sapiens OX=9606 PE=2 SV=1 - [B3KUZ8_HUMAN]	22.64	5	9	9	12	86.8933	9.97	3	3	167.823	20.49	8	9	371	41.3001	8.83643
A0A024R5Q7	Adenylosuccinate synthetase isozyme 2 OS=Homo sapiens OX=9606 GN=ADSS PE=2 SV=1 - [A0A024R5Q7_HUMAN]	21.93	2	8	8	12	116.62	11.62	4	4	286.764	19.74	7	8	456	50.0658	6.55127
A0A140VJP5	S-adenosylmethionine synthase OS=Homo sapiens OX=9606 PE=2 SV=1 - [A0A140VJP5_HUMAN]	21.52	7	8	8	12	135.941	14.43	5	5	116.519	17.72	7	7	395	43.6333	6.48096
A8K2M0	Proteasome (Prosome, macropain) 26S subunit, ATPase, 4, isoform CRA_b OS=Homo sapiens OX=9606 GN=PSMC4 PE=2 SV=1 - [A8K2M0_HUMAN]	20.1	1	5	6	12	108.622	13.88	4	6	220.832	15.07	4	6	418	47.3365	5.21143
B4DSH1	cDNA FLJ51295, highly similar to Cell division cycle 5-like protein OS=Homo sapiens OX=9606 PE=2 SV=1 - [B4DSH1_HUMAN]	19.61	3	10	10	12	123.592	9.42	5	5	259.633	13.81	7	7	775	89.1712	8.54346
A0A024R6Q1	Eukaryotic translation initiation factor 5, isoform CRA_b OS=Homo sapiens OX=9606 GN=EIF5 PE=4 SV=1 - [A0A024R6Q1_HUMAN]	17.87	11	8	8	12	119.7	11.6	5	5	151.575	12.76	5	7	431	49.1918	5.57959
B7Z4B2	Aminopeptidase OS=Homo sapiens OX=9606 PE=2 SV=1 - [B7Z4B2_HUMAN]	17.09	14	11	11	12	79.6424	6.18	5	5	92.147	12.48	7	7	825	92.807	5.40186
E9PIR7	Thioredoxin reductase 1, cytoplasmic OS=Homo sapiens OX=9606 GN=TXNRD1 PE=1 SV=1 - [E9PIR7_HUMAN]	16.6	19	7	7	12	107.108	11.2	5	5	129.18	12.45	5	7	482	53.1331	6.17627
P27694	Replication protein A 70 kDa DNA-binding subunit OS=Homo sapiens OX=9606 GN=RPA1 PE=1 SV=2 - [RFA1_HUMAN]	16.4	4	8	8	12	41.59	7.95	4	5	124.996	12.18	6	7	616	68.0953	7.21045
Q12788	Transducin beta-like protein 3 OS=Homo sapiens OX=9606 GN=TBL3 PE=1 SV=2 - [TBL3_HUMAN]	15.97	4	10	10	12	126.771	9.78	6	6	113.16	7.92	5	6	808	88.9785	6.90283
Q8TDD1	ATP-dependent RNA helicase DDX54 OS=Homo sapiens OX=9606 GN=DDX54 PE=1 SV=2 - [DDX54_HUMAN]	14.42	3	10	10	12	163.434	11.92	8	8	44.48	4.99	4	4	881	98.5342	10.0229
A0A384MDT2	Epididymis secretory sperm binding protein OS=Homo sapiens OX=9606 PE=2 SV=1 - [A0A384MDT2_HUMAN]	13.36	3	1	4	12	226.819	9.58	3	7	202.082	13.36	4	5	449	49.2323	6.30322
B3GQE6	DEAD box polypeptide 27 OS=Homo sapiens OX=9606 GN=DDX27 PE=2 SV=1 - [B3GQE6_HUMAN]	13.2	7	9	9	12	147.657	10.33	7	7	114.31	7.32	5	5	765	86.5806	9.24658
A0A024R663	Kinectin 1 (Kinesin receptor), isoform CRA_a OS=Homo sapiens OX=9606 GN=KTN1 PE=4 SV=1 - [A0A024R663_HUMAN]	9.87	7	11	11	12	36.94	0.88	1	1	137.237	9.87	11	11	1357	156.179	5.64307
Q9P2E9	Ribosome-binding protein 1 OS=Homo sapiens OX=9606 GN=RRBP1 PE=1 SV=5 - [RRBP1_HUMAN]	9.36	11	11	11	12	67.5559	3.48	4	4	171.07	6.81	8	8	1410	152.365	8.60205
I6L9H2	DNA (cytosine-5)-methyltransferase OS=Homo sapiens OX=9606 GN=DNMT1 PE=2 SV=1 - [I6L9H2_HUMAN]	7.68	7	10	10	12	62.2059	5.1	6	6	73.2755	3.18	5	6	1511	170.965	7.82568
Q8NI62	Ribosomal protein S2 OS=Homo sapiens OX=9606 GN=OK/KNS-cl.6 PE=2 SV=1 - [Q8NI62_HUMAN]	68.35	4	1	5	11	123.665	68.35	5	7	86.0974	39.24	3	4	79	8.75228	8.00146
Q16768	Glyceraldehyde 3-phosphate dehydrogenase (Fragment) OS=Homo sapiens OX=9606 GN=GAPD PE=2 SV=1 - [Q16768_HUMAN]	68.18	1	1	3	11	63.7294	40.91	1	2	197.035	27.27	2	9	44	4.8913	5.08447
C9JXB8	60S ribosomal protein L24 OS=Homo sapiens OX=9606 GN=RPL24 PE=1 SV=1 - [C9JXB8_HUMAN]	52.07	3	7	7	11	78.62	45.45	6	6	115.003	23.97	3	5	121	14.3598	11.312
Q6FGS1	TPD52L2 protein OS=Homo sapiens OX=9606 GN=TPD52L2 PE=1 SV=1 - [Q6FGS1_HUMAN]	50.97	7	8	8	11	100.88	18.45	3	3	223.425	47.09	7	8	206	22.2243	5.36377
A0A024R9D3	Ribosomal protein L30, isoform CRA_b OS=Homo sapiens OX=9606 GN=RPL30 PE=3 SV=1 - [A0A024R9D3_HUMAN]	49.57	5	5	5	11	225.724	49.57	5	7	179.023	34.78	3	4	115	12.7757	9.62744
P59998	Actin-related protein 2/3 complex subunit 4 OS=Homo sapiens OX=9606 GN=ARPC4 PE=1 SV=3 - [ARPC4_HUMAN]	49.4	8	7	7	11	71.6333	25	4	6	42.0967	35.71	5	5	168	19.6543	8.42627
A4D1U3	Single-stranded DNA binding protein 1 OS=Homo sapiens OX=9606 GN=SSBP1 PE=2 SV=1 - [A4D1U3_HUMAN]	49.32	6	6	6	11	129.223	33.78	4	4	231.289	49.32	6	7	148	17.249	9.59814
H7C2W9	60S ribosomal protein L31 (Fragment) OS=Homo sapiens OX=9606 GN=RPL31 PE=1 SV=1 - [H7C2W9_HUMAN]	42.59	8	5	5	11	57.7967	23.15	3	4	80.5064	42.59	5	7	108	12.8031	11.0044
K7EJ78	40S ribosomal protein S15 OS=Homo sapiens OX=9606 GN=RPS15 PE=1 SV=2 - [K7EJ78_HUMAN]	41.86	8	4	4	11	166.05	41.86	4	5	120.446	41.86	4	6	129	14.7499	10.2427
Q5T8U5	Surfeit 4 OS=Homo sapiens OX=9606 GN=SURF4 PE=1 SV=1 - [Q5T8U5_HUMAN]	39.78	7	6	6	11	201.596	30.65	4	5	127.12	24.19	4	6	186	21.1137	6.52197
A0A140VK45	Proteasome subunit beta OS=Homo sapiens OX=9606 PE=2 SV=1 - [A0A140VK45_HUMAN]	39.42	3	7	7	11	71.1039	17.84	3	4	226.663	35.68	6	7	241	26.4724	8.1333
C9JPM4	ADP-ribosylation factor 4 (Fragment) OS=Homo sapiens OX=9606 GN=ARF4 PE=1 SV=1 - [C9JPM4_HUMAN]	39.37	7	2	4	11	77.9	39.37	4	4	108.125	39.37	4	7	127	14.5438	8.11865
A0A024R1U4	RAB5C, member RAS oncogene family, isoform CRA_a OS=Homo sapiens OX=9606 GN=RAB5C PE=4 SV=1 - [A0A024R1U4_HUMAN]	38.89	16	4	7	11	133.946	27.78	5	5	169.007	33.8	6	6	216	23.4678	8.41162
M0QXU7	Mitochondrial import inner membrane translocase subunit TIM44 (Fragment) OS=Homo sapiens OX=9606 GN=TIMM44 PE=1 SV=1 - [M0QXU7_HUMAN]	37	7	9	9	11	112.45	13.19	3	3	190.326	33.33	8	8	273	31.1413	9.48096
P19623	Spermidine synthase OS=Homo sapiens OX=9606 GN=SRM PE=1 SV=1 - [SPEE_HUMAN]	36.09	5	8	8	11	76.9755	14.9	3	3	132.449	36.09	8	8	302	33.8027	5.49072
B2RDE8	cDNA, FLJ96580, highly similar to Homo sapiens hepatoma-derived growth factor (high-mobility group protein 1-like) (HDGF), mRNA OS=Homo sapiens OX=9606 PE=2 SV=1 - [B2RDE8_HUMAN]	34.17	5	8	8	11	78.3308	29.58	6	7	141.22	22.5	4	4	240	26.7888	4.66553
A0A2R8YF43	Casein kinase II subunit alpha OS=Homo sapiens OX=9606 GN=CSNK2A1 PE=1 SV=1 - [A0A2R8YF43_HUMAN]	34.16	26	8	9	11	67.3148	12.95	3	3	120.224	21.21	6	8	363	41.7642	7.69385
A8K3M9	cDNA FLJ76387, highly similar to Homo sapiens splicing factor, arginine/serine-rich 9 (SFRS9), mRNA OS=Homo sapiens OX=9606 PE=2 SV=1 - [A8K3M9_HUMAN]	33.03	5	7	7	11	81.6469	21.72	5	5	90.19	25.34	5	6	221	25.4984	8.646
A0A1L1UHR1	Sperm binding protein 1a OS=Homo sapiens OX=9606 PE=2 SV=1 - [A0A1L1UHR1_HUMAN]	32.51	4	6	7	11	230.744	21.55	5	5	240.456	22.97	5	6	283	30.7536	8.54346
A0A1W2PPZ5	Transcription elongation factor A protein 1 OS=Homo sapiens OX=9606 GN=TCEA1 PE=1 SV=1 - [A0A1W2PPZ5_HUMAN]	32.23	6	8	8	11	261.862	24.58	5	5	315.129	25.25	6	6	301	33.914	8.38232
B4DJB4	Isocitrate dehydrogenase [NAD] subunit, mitochondrial OS=Homo sapiens OX=9606 PE=2 SV=1 - [B4DJB4_HUMAN]	30.38	10	8	8	11	85.0018	18.99	5	5	103.64	17.72	5	6	316	34.4834	6.44287
A0A384MR44	Epididymis secretory sperm binding protein OS=Homo sapiens OX=9606 PE=2 SV=1 - [A0A384MR44_HUMAN]	29.88	4	8	8	11	123.473	18.29	5	7	146.27	14.63	4	4	328	35.7934	8.00146
A0A087WZK9	Eukaryotic translation initiation factor 3 subunit H OS=Homo sapiens OX=9606 GN=EIF3H PE=1 SV=1 - [A0A087WZK9_HUMAN]	28.94	13	9	9	11	84.9736	11.75	3	3	213.976	26.65	7	8	349	39.5648	6.39209
Q7L2H7	Eukaryotic translation initiation factor 3 subunit M OS=Homo sapiens OX=9606 GN=EIF3M PE=1 SV=1 - [EIF3M_HUMAN]	27.81	5	8	8	11	40.9733	8.82	3	3	279.691	24.33	7	8	374	42.4758	5.63037
A0A024RD36	Ribosomal protein L7-like 1, isoform CRA_b OS=Homo sapiens OX=9606 GN=RPL7L1 PE=4 SV=1 - [A0A024RD36_HUMAN]	27.06	5	7	7	11	46.38	14.12	3	3	139.606	27.06	7	8	255	29.6506	10.521
Q53HB3	Proteasome 26S ATPase subunit 1 variant (Fragment) OS=Homo sapiens OX=9606 PE=1 SV=1 - [Q53HB3_HUMAN]	26.36	3	6	8	11	112.71	7.73	3	4	112.734	24.77	7	7	440	49.1817	6.21436
A0A0J9YYL3	Poly(U)-binding-splicing factor PUF60 (Fragment) OS=Homo sapiens OX=9606 GN=PUF60 PE=1 SV=1 - [A0A0J9YYL3_HUMAN]	24.75	13	9	9	11					204.306	24.75	9	11	505	54.592	5.33838
G3XAC6	RNA-binding protein 39 OS=Homo sapiens OX=9606 GN=RBM39 PE=1 SV=1 - [G3XAC6_HUMAN]	24.35	33	8	8	11	161.118	15.6	5	5	168.724	18.68	6	6	423	47.9941	10.5649
B4DDC8	cDNA FLJ57252, highly similar to Protein phosphatase 2C isoform gamma OS=Homo sapiens OX=9606 PE=2 SV=1 - [B4DDC8_HUMAN]	22.91	6	9	9	11	82.93	8.74	4	4	201.16	17.67	6	7	515	56.1002	4.33545
A0A140VK69	Aspartate aminotransferase OS=Homo sapiens OX=9606 PE=2 SV=1 - [A0A140VK69_HUMAN]	22.76	3	6	6	11	142.552	19.37	5	6	190.715	20.58	5	5	413	46.2185	7.00537
A0A024R7B7	CDC37 cell division cycle 37 homolog (S. cerevisiae), isoform CRA_a OS=Homo sapiens OX=9606 GN=CDC37 PE=4 SV=1 - [A0A024R7B7_HUMAN]	21.96	7	6	6	11	87.438	16.14	4	5	141.259	17.46	5	6	378	44.44	5.24951
P48735	Isocitrate dehydrogenase [NADP], mitochondrial OS=Homo sapiens OX=9606 GN=IDH2 PE=1 SV=2 - [IDHP_HUMAN]	20.35	5	10	10	11	57.1733	8.41	4	4	159.127	18.36	7	7	452	50.8769	8.68994
B7Z1N6	Fructose-bisphosphate aldolase OS=Homo sapiens OX=9606 PE=2 SV=1 - [B7Z1N6_HUMAN]	19.69	17	1	4	11	62.4991	19.69	4	4	300.607	17.54	3	7	325	35.4011	7.06396
B4DFL1	Dihydrolipoyl dehydrogenase OS=Homo sapiens OX=9606 PE=2 SV=1 - [B4DFL1_HUMAN]	19.39	4	8	8	11	185.298	11.98	5	5	174.69	12.64	5	6	459	48.8683	7.48877
Q13151	Heterogeneous nuclear ribonucleoprotein A0 OS=Homo sapiens OX=9606 GN=HNRNPA0 PE=1 SV=1 - [ROA0_HUMAN]	18.36	1	3	4	11	176.363	18.36	4	5	124.517	13.11	3	6	305	30.8218	9.29053
O75844	CAAX prenyl protease 1 homolog OS=Homo sapiens OX=9606 GN=ZMPSTE24 PE=1 SV=2 - [FACE1_HUMAN]	18.32	2	7	7	11	85.4029	14.95	5	5	116.938	12.63	5	6	475	54.7775	7.48877
B4E2Z3	cDNA FLJ54090, highly similar to 4F2 cell-surface antigen heavy chain OS=Homo sapiens OX=9606 PE=2 SV=1 - [B4E2Z3_HUMAN]	18.2	10	7	7	11	51.5733	7.44	3	3	157.369	18.2	7	8	511	55.9047	5.17334
P38606	V-type proton ATPase catalytic subunit A OS=Homo sapiens OX=9606 GN=ATP6V1A PE=1 SV=2 - [VATA_HUMAN]	17.83	4	8	8	11	85.83	8.59	4	4	211.436	14.59	6	7	617	68.2605	5.51611
B4DDX2	cDNA FLJ54590, highly similar to KH domain-containing, RNA-binding, signaltransduction-associated protein 1 OS=Homo sapiens OX=9606 PE=2 SV=1 - [B4DDX2_HUMAN]	15.37	7	5	5	11	104.273	10.64	4	5	214.518	11.35	3	6	423	46.4303	8.80713
A8K9U6	cDNA FLJ76121, highly similar to Homo sapiens zinc finger CCCH-type, antiviral 1 (ZC3HAV1), transcript variant 1, mRNA OS=Homo sapiens OX=9606 PE=2 SV=1 - [A8K9U6_HUMAN]	12.2	5	9	9	11	170.172	10.53	7	7	59.2984	4.77	4	4	902	101.392	8.35303
P53618	Coatomer subunit beta OS=Homo sapiens OX=9606 GN=COPB1 PE=1 SV=3 - [COPB_HUMAN]	12.07	4	8	8	11	55.7285	2.31	2	2	245.503	10.91	7	9	953	107.074	6.04932
B2R5U7	cDNA, FLJ92633, highly similar to Homo sapiens CCAAT-box-binding transcription factor (CBF2), mRNA OS=Homo sapiens OX=9606 PE=2 SV=1 - [B2R5U7_HUMAN]	11.92	3	10	10	11	165.563	7.72	7	7	142.526	4.21	3	4	998	114.128	5.36377
A8K6I4	cDNA FLJ76877, highly similar to Homo sapiens superkiller viralicidic activity 2-like 2 (SKIV2L2), mRNA OS=Homo sapiens OX=9606 PE=2 SV=1 - [A8K6I4_HUMAN]	11.61	5	9	9	11	74.4073	5.09	4	4	94.3307	9.02	7	7	1042	117.823	6.53662
B2RAU8	cDNA, FLJ95131, highly similar to Homo sapiens nucleolar and coiled-body phosphoprotein 1 (NOLC1), mRNA OS=Homo sapiens OX=9606 PE=2 SV=1 - [B2RAU8_HUMAN]	11.44	6	8	8	11	118.23	8.01	5	6	90.5658	6.29	5	5	699	73.5606	9.42236
Q5JPB8	Dipeptidyl peptidase 3 OS=Homo sapiens OX=9606 GN=DKFZp686O1117 PE=2 SV=1 - [Q5JPB8_HUMAN]	10.72	12	6	6	11	35.2	5.56	3	3	203.66	10.72	6	8	737	82.5658	5.09717
S4R3H4	Apoptotic chromatin condensation inducer in the nucleus OS=Homo sapiens OX=9606 GN=ACIN1 PE=1 SV=1 - [S4R3H4_HUMAN]	6.86	7	8	8	11	90.8581	6.16	7	7	99.94	3.35	4	4	1283	145.355	5.99854
Q92621	Nuclear pore complex protein Nup205 OS=Homo sapiens OX=9606 GN=NUP205 PE=1 SV=3 - [NU205_HUMAN]	6.11	8	10	10	11	61.7167	1.34	3	3	189.339	5.22	8	8	2012	227.776	6.18896
P12270	Nucleoprotein TPR OS=Homo sapiens OX=9606 GN=TPR PE=1 SV=3 - [TPR_HUMAN]	5.16	4	10	10	11	47.8476	2.07	4	4	200.253	3.6	7	7	2363	267.131	5.021
B7Z972	Protein-L-isoaspartate O-methyltransferase OS=Homo sapiens OX=9606 PE=2 SV=1 - [B7Z972_HUMAN]	58.85	11	7	7	10	198.657	28.65	4	4	178.553	53.13	6	6	192	20.6696	6.87354
Q8IUE6	Histone H2A type 2-B OS=Homo sapiens OX=9606 GN=HIST2H2AB PE=1 SV=3 - [H2A2B_HUMAN]	57.69	3	1	5	10	25.91	17.69	3	3	101.473	52.31	4	7	130	13.9868	10.8872
P62316	Small nuclear ribonucleoprotein Sm D2 OS=Homo sapiens OX=9606 GN=SNRPD2 PE=1 SV=1 - [SMD2_HUMAN]	53.39	3	6	6	10	88.35	22.88	3	4	149.124	45.76	5	6	118	13.5182	9.90576
V9HW35	Epididymis secretory protein Li 55 OS=Homo sapiens OX=9606 GN=HEL-S-55 PE=2 SV=1 - [V9HW35_HUMAN]	48.77	2	6	6	10	130.343	33.33	4	4	147.21	27.16	4	6	162	17.02	7.23975
Q9GZT3	SRA stem-loop-interacting RNA-binding protein, mitochondrial OS=Homo sapiens OX=9606 GN=SLIRP PE=1 SV=1 - [SLIRP_HUMAN]	48.62	9	6	6	10	81.34	21.1	2	3	125.11	48.62	5	7	109	12.3414	10.2427
E9M4D4	Hemoglobin alpha-1 globin chain (Fragment) OS=Homo sapiens OX=9606 GN=HBA1 PE=3 SV=1 - [E9M4D4_HUMAN]	47	29	1	4	10	31.18	16	2	2	100.786	47	4	8	100	10.7765	8.48486
Q9H773	dCTP pyrophosphatase 1 OS=Homo sapiens OX=9606 GN=DCTPP1 PE=1 SV=1 - [DCTP1_HUMAN]	46.47	2	7	7	10	169.921	34.12	5	5	236.054	33.53	4	5	170	18.6694	5.03369
A0A024R0E5	F-actin-capping protein subunit alpha OS=Homo sapiens OX=9606 GN=CAPZA1 PE=3 SV=1 - [A0A024R0E5_HUMAN]	45.8	2	7	8	10	58.928	30.42	5	5	202.079	30.77	5	5	286	32.9023	5.69385
P19105	Myosin regulatory light chain 12A OS=Homo sapiens OX=9606 GN=MYL12A PE=1 SV=2 - [ML12A_HUMAN]	44.44	9	7	7	10	128.04	22.81	4	5	143.877	38.01	5	5	171	19.7815	4.80518
V9HWC2	Epididymis secretory sperm binding protein Li 67p OS=Homo sapiens OX=9606 GN=HEL-S-67p PE=2 SV=1 - [V9HWC2_HUMAN]	42.86	3	7	7	10	101.037	21.69	3	4	161.628	38.62	6	6	189	19.8785	6.78564
H0YLP6	60S ribosomal protein L28 OS=Homo sapiens OX=9606 GN=RPL28 PE=1 SV=1 - [H0YLP6_HUMAN]	42.7	5	5	5	10	90.33	42.7	5	6	84.48	30.34	3	4	89	9.65091	10.3599
P61326	Protein mago nashi homolog OS=Homo sapiens OX=9606 GN=MAGOH PE=1 SV=1 - [MGN_HUMAN]	41.1	5	5	5	10	63.42	36.99	4	4	130.783	35.62	3	6	146	17.1528	6.11279
A4D177	Chromobox homolog 3 (HP1 gamma homolog, Drosophila) OS=Homo sapiens OX=9606 GN=CBX3 PE=4 SV=1 - [A4D177_HUMAN]	39.34	4	4	5	10	165.018	38.25	4	5	105.072	39.34	4	5	183	20.7984	5.32568
P42677	40S ribosomal protein S27 OS=Homo sapiens OX=9606 GN=RPS27 PE=1 SV=3 - [RS27_HUMAN]	39.29	3	2	4	10	45.29	23.81	3	4	66.9458	29.76	3	6	84	9.45484	9.45166
A0A109NGN6	Proteasome subunit alpha type OS=Homo sapiens OX=9606 PE=2 SV=1 - [A0A109NGN6_HUMAN]	38.59	2	6	6	10	51.7779	16.6	3	3	239.963	35.27	5	7	241	26.3942	4.79248
A0A0A0MR02	Voltage-dependent anion-selective channel protein 2 (Fragment) OS=Homo sapiens OX=9606 GN=VDAC2 PE=1 SV=1 - [A0A0A0MR02_HUMAN]	33.33	7	7	7	10	149.986	30.5	6	6	79.4151	22.34	4	4	282	30.3289	7.81104
Q5VVC8	60S ribosomal protein L11 OS=Homo sapiens OX=9606 GN=RPL11 PE=1 SV=2 - [Q5VVC8_HUMAN]	31.14	3	4	4	10	82.014	17.96	3	4	144.31	31.14	4	6	167	19.0121	9.80322
A0A024RB87	RAP1B, member of RAS oncogene family, isoform CRA_a OS=Homo sapiens OX=9606 GN=RAP1B PE=4 SV=1 - [A0A024RB87_HUMAN]	30.43	24	6	6	10	82.4246	30.43	6	6	182.749	20.65	3	4	184	20.8116	5.78271
Q6IB29	EBNA1 binding protein 2 OS=Homo sapiens OX=9606 GN=EBNA1BP2 PE=1 SV=1 - [Q6IB29_HUMAN]	30.39	4	8	8	10	76.1664	10.78	2	2	140.106	26.8	7	8	306	34.8304	10.0962
P22695	Cytochrome b-c1 complex subunit 2, mitochondrial OS=Homo sapiens OX=9606 GN=UQCRC2 PE=1 SV=3 - [QCR2_HUMAN]	30.02	7	9	9	10	99.6562	15.23	5	5	151.863	17.88	5	5	453	48.4129	8.63135
Q00688	Peptidyl-prolyl cis-trans isomerase FKBP3 OS=Homo sapiens OX=9606 GN=FKBP3 PE=1 SV=1 - [FKBP3_HUMAN]	28.13	3	6	6	10	114.364	26.34	5	5	73.79	23.21	5	5	224	25.1613	9.27588
B4DY23	cDNA FLJ61188, highly similar to Basigin OS=Homo sapiens OX=9606 PE=2 SV=1 - [B4DY23_HUMAN]	27.86	13	6	6	10	199.63	22.14	4	6	166.02	24.43	4	4	262	28.4143	6.01123
B4DDL4	cDNA FLJ53966, moderately similar to Homo sapiens cytidylate kinase (CMPK), mRNA OS=Homo sapiens OX=9606 PE=2 SV=1 - [B4DDL4_HUMAN]	27.62	5	5	5	10	59.81	14.92	2	3	175.724	27.62	5	7	181	20.5459	8.95361
A0A024R201	Proteasome (Prosome, macropain) 26S subunit, non-ATPase, 13, isoform CRA_a OS=Homo sapiens OX=9606 GN=PSMD13 PE=4 SV=1 - [A0A024R201_HUMAN]	27.39	14	8	8	10	65.52	7.18	3	3	139.009	22.34	6	7	376	42.8911	5.80811
A0A140VJN8	Perilipin OS=Homo sapiens OX=9606 PE=2 SV=1 - [A0A140VJN8_HUMAN]	25.64	5	7	7	10	95.1458	6.93	2	2	275.771	25.64	7	8	433	46.9179	5.43994
O00154	Cytosolic acyl coenzyme A thioester hydrolase OS=Homo sapiens OX=9606 GN=ACOT7 PE=1 SV=3 - [BACH_HUMAN]	25.53	4	7	7	10	148.237	10.53	3	3	145.135	19.21	5	7	380	41.7693	8.54346
Q562Z4	Actin-like protein (Fragment) OS=Homo sapiens OX=9606 GN=ACT PE=4 SV=1 - [Q562Z4_HUMAN]	25.24	2	1	2	10	128.438	25.24	2	5	95.8059	25.24	2	5	103	11.548	7.57666
Q53F20	Acidic (Leucine-rich) nuclear phosphoprotein 32 family, member E variant (Fragment) OS=Homo sapiens OX=9606 PE=2 SV=1 - [Q53F20_HUMAN]	25.19	18	6	6	10	167.987	17.29	3	3	117.107	25.19	6	7	266	30.4158	3.86572
J3QT28	Mitotic checkpoint protein BUB3 (Fragment) OS=Homo sapiens OX=9606 GN=BUB3 PE=1 SV=1 - [J3QT28_HUMAN]	25.18	5	6	6	10	33.98	7.91	2	2	191.266	25.18	6	8	278	31.6837	8.1626
P62826	GTP-binding nuclear protein Ran OS=Homo sapiens OX=9606 GN=RAN PE=1 SV=3 - [RAN_HUMAN]	24.54	8	5	5	10	111.735	18.52	4	4	155.664	24.54	5	6	216	24.4076	7.48877
B8ZZQ6	Prothymosin alpha OS=Homo sapiens OX=9606 GN=PTMA PE=1 SV=1 - [B8ZZQ6_HUMAN]	23.36	19	4	4	10	207.375	23.36	4	5	169.482	23.36	3	5	107	11.7518	3.81494
P61011	Signal recognition particle 54 kDa protein OS=Homo sapiens OX=9606 GN=SRP54 PE=1 SV=1 - [SRP54_HUMAN]	21.03	7	9	9	10	53.95	3.97	2	2	168.648	19.64	8	8	504	55.6683	8.74854
B2R8F3	cDNA, FLJ93871, highly similar to Homo sapiens melanoma antigen, family B, 2 (MAGEB2), mRNA OS=Homo sapiens OX=9606 PE=2 SV=1 - [B2R8F3_HUMAN]	20.38	10	6	6	10	150.864	10.03	3	4	180.65	20.38	6	6	319	35.1821	9.11475
P28838	Cytosol aminopeptidase OS=Homo sapiens OX=9606 GN=LAP3 PE=1 SV=3 - [AMPL_HUMAN]	20.23	5	9	9	10	71.9125	8.29	4	4	113.835	11.95	5	6	519	56.1308	7.92822
A0A0S2Z4C3	Epididymis secretory sperm binding protein (Fragment) OS=Homo sapiens OX=9606 GN=FH PE=2 SV=1 - [A0A0S2Z4C3_HUMAN]	20	6	6	6	10	21.58	2.16	1	1	344.924	20	6	9	510	54.6022	8.76318
Q5TEC6	Histone H3 OS=Homo sapiens OX=9606 GN=HIST2H3PS2 PE=1 SV=1 - [Q5TEC6_HUMAN]	19.85	3	1	3	10	50.1772	19.85	3	4	59.0856	19.85	3	6	136	15.4206	11.2681
B2RDD7	Protein arginine N-methyltransferase 5 OS=Homo sapiens OX=9606 PE=2 SV=1 - [B2RDD7_HUMAN]	19.78	13	9	9	10	79.24	8.63	5	5	70.0007	12.72	5	5	637	72.6636	6.29053
Q7KZX8	G1 to S phase transition 1 OS=Homo sapiens OX=9606 PE=2 SV=1 - [Q7KZX8_HUMAN]	18.67	8	8	8	10	32.13	4.42	2	2	94.74	16.27	7	8	498	55.6212	5.61768
V9HW04	Serine/threonine-protein phosphatase OS=Homo sapiens OX=9606 GN=HEL-S-80p PE=2 SV=1 - [V9HW04_HUMAN]	17.74	10	1	5	10	178.291	17.74	5	7	100.935	9.48	2	3	327	37.1626	6.18896
P17858	ATP-dependent 6-phosphofructokinase, liver type OS=Homo sapiens OX=9606 GN=PFKL PE=1 SV=6 - [PFKAL_HUMAN]	17.44	8	8	9	10	44.2367	5.51	3	3	213.963	11.92	6	7	780	84.9642	7.50342
Q9Y678	Coatomer subunit gamma-1 OS=Homo sapiens OX=9606 GN=COPG1 PE=1 SV=1 - [COPG1_HUMAN]	17.05	8	9	9	10	34.36	3.43	2	2	259.863	15.56	8	8	874	97.6555	5.46533
A0A140VJE3	Methionine aminopeptidase 2 OS=Homo sapiens OX=9606 GN=METAP2 PE=2 SV=1 - [A0A140VJE3_HUMAN]	16.53	8	2	6	10	196.032	16.11	5	6	151.544	10.25	3	4	478	52.8581	5.8208
A0A024R588	Splicing factor 1, isoform CRA_d OS=Homo sapiens OX=9606 GN=SF1 PE=4 SV=1 - [A0A024R588_HUMAN]	16.24	11	5	5	10	98.2187	9.12	3	3	257.462	13.87	4	7	548	59.6739	9.49561
O43290	U4/U6.U5 tri-snRNP-associated protein 1 OS=Homo sapiens OX=9606 GN=SART1 PE=1 SV=1 - [SNUT1_HUMAN]	15.63	17	8	9	10	16.52	2.25	2	2	275.703	14.5	8	8	800	90.2003	6.12549
A0A0C4DGS1	Dolichyl-diphosphooligosaccharide--protein glycosyltransferase 48 kDa subunit OS=Homo sapiens OX=9606 GN=DDOST PE=1 SV=1 - [A0A0C4DGS1_HUMAN]	13.67	4	5	5	10	86.75	13.67	5	5	108.751	13.67	5	5	439	48.769	5.69385
A0A024R0J9	Heterogeneous nuclear ribonucleoprotein U-like 1, isoform CRA_a OS=Homo sapiens OX=9606 GN=HNRPUL1 PE=4 SV=1 - [A0A024R0J9_HUMAN]	13.23	15	8	8	10	74.0564	9.39	6	7	74.4854	5.95	3	3	756	84.741	8.77783
O00425	Insulin-like growth factor 2 mRNA-binding protein 3 OS=Homo sapiens OX=9606 GN=IGF2BP3 PE=1 SV=2 - [IF2B3_HUMAN]	13.13	4	4	6	10	141.074	7.94	3	3	172.151	13.13	6	7	579	63.6656	8.86572
Q9BVJ6	U3 small nucleolar RNA-associated protein 14 homolog A OS=Homo sapiens OX=9606 GN=UTP14A PE=1 SV=1 - [UT14A_HUMAN]	12.45	6	8	8	10	80.64	8.3	5	5	79.7088	7.39	5	5	771	87.9241	7.86963
H9KV28	Protein diaphanous homolog 1 OS=Homo sapiens OX=9606 GN=DIAPH1 PE=1 SV=2 - [H9KV28_HUMAN]	10.34	12	7	7	10	106.05	5.46	3	3	266.237	7.33	5	7	1228	136.765	5.23682
O95373	Importin-7 OS=Homo sapiens OX=9606 GN=IPO7 PE=1 SV=1 - [IPO7_HUMAN]	8.86	4	7	7	10	74.62	3.95	3	3	187.378	6.36	5	7	1038	119.44	4.81787
E9PCY5	DNA topoisomerase 2 (Fragment) OS=Homo sapiens OX=9606 GN=TOP2B PE=1 SV=1 - [E9PCY5_HUMAN]	8.52	6	2	9	10	45.81	2.7	3	3	152.467	6.96	7	7	1150	130.398	8.47021
A0A384MR33	Structural maintenance of chromosomes protein OS=Homo sapiens OX=9606 GN=SMC1L1 PE=2 SV=1 - [A0A384MR33_HUMAN]	6.24	12	8	8	10	74.55	5.11	6	6	58.9582	2.92	4	4	1233	143.144	7.63525
Q7Z406	Myosin-14 OS=Homo sapiens OX=9606 GN=MYH14 PE=1 SV=2 - [MYH14_HUMAN]	4.26	10	1	6	10	138.695	4.26	6	6	214.219	2.71	4	4	1995	227.732	5.60498
H0YDD8	60S acidic ribosomal protein P2 (Fragment) OS=Homo sapiens OX=9606 GN=RPLP2 PE=1 SV=1 - [H0YDD8_HUMAN]	59.78	1	1	3	9	118.461	59.78	3	5	184.58	48.91	2	4	92	9.09046	4.4624
D6RDG3	Transcription factor BTF3 (Fragment) OS=Homo sapiens OX=9606 GN=BTF3 PE=1 SV=3 - [D6RDG3_HUMAN]	53.21	3	1	5	9	32.99	27.52	2	2	357.479	53.21	5	7	109	11.7951	5.89697
H0YIC4	Citrate synthase (Fragment) OS=Homo sapiens OX=9606 GN=CS PE=1 SV=1 - [H0YIC4_HUMAN]	46.34	1	1	6	9	80.7104	31.71	4	4	93.2589	37.4	5	5	123	14.1144	9.56885
F8VZJ2	Nascent polypeptide-associated complex subunit alpha OS=Homo sapiens OX=9606 GN=NACA PE=1 SV=1 - [F8VZJ2_HUMAN]	45.59	10	4	5	9	139.737	35.29	4	4	231.65	30.88	3	5	136	15.0068	4.90674
Q2NLC8	GSTK1 protein (Fragment) OS=Homo sapiens OX=9606 GN=GSTK1 PE=2 SV=1 - [Q2NLC8_HUMAN]	42.77	5	6	6	9	42.9	17.92	2	2	206.727	42.77	6	7	173	19.3722	8.68994
Q549N5	Signal recognition particle receptor beta subunit OS=Homo sapiens OX=9606 GN=SRPRB PE=2 SV=1 - [Q549N5_HUMAN]	42.07	3	8	8	9	79.41	9.59	2	2	210.399	39.48	7	7	271	29.6838	9.0415
J3QL05	Serine/arginine-rich-splicing factor 2 (Fragment) OS=Homo sapiens OX=9606 GN=SRSF2 PE=1 SV=1 - [J3QL05_HUMAN]	38.46	14	5	5	9	170.999	38.46	5	7	120.362	18.46	2	2	130	15.1466	10.9604
D3YTB1	60S ribosomal protein L32 (Fragment) OS=Homo sapiens OX=9606 GN=RPL32 PE=1 SV=1 - [D3YTB1_HUMAN]	36.84	4	5	5	9	22.05	21.8	3	3	138.294	36.84	5	6	133	15.6067	11.4438
A0A024R6W2	Nudix (Nucleoside diphosphate linked moiety X)-type motif 21, isoform CRA_a OS=Homo sapiens OX=9606 GN=NUDT21 PE=4 SV=1 - [A0A024R6W2_HUMAN]	36.56	5	7	7	9	50.79	16.3	3	3	152.109	27.75	5	6	227	26.2107	8.82178
A0A140VJZ4	Ubiquitin carboxyl-terminal hydrolase OS=Homo sapiens OX=9606 PE=2 SV=1 - [A0A140VJZ4_HUMAN]	36.52	3	6	6	9	144.08	21.3	3	4	146.576	27.83	5	5	230	26.166	4.91943
C9JQD4	Peptidyl-prolyl cis-trans isomerase (Fragment) OS=Homo sapiens OX=9606 GN=PPIH PE=1 SV=1 - [C9JQD4_HUMAN]	34.72	5	6	6	9	96.57	34.72	5	5	72.8567	27.78	4	4	144	15.79	8.71924
A8K0P2	cDNA FLJ76209, highly similar to Homo sapiens inorganic pyrophosphatase 2 (PPA2), transcript variant 2, mRNA OS=Homo sapiens OX=9606 PE=2 SV=1 - [A8K0P2_HUMAN]	34.67	11	6	7	9	30.2	8.76	2	2	228.116	34.67	7	7	274	31.5559	7.43018
Q59G46	Thioredoxin-like 1 variant (Fragment) OS=Homo sapiens OX=9606 PE=2 SV=1 - [Q59G46_HUMAN]	33.21	7	7	7	9	22.67	6.07	1	1	165.156	33.21	7	8	280	31.3353	4.83057
Q15717	ELAV-like protein 1 OS=Homo sapiens OX=9606 GN=ELAVL1 PE=1 SV=2 - [ELAV1_HUMAN]	33.13	3	8	8	9	135.46	12.27	3	3	170.277	24.85	6	6	326	36.0692	9.17334
P09661	U2 small nuclear ribonucleoprotein A' OS=Homo sapiens OX=9606 GN=SNRPA1 PE=1 SV=2 - [RU2A_HUMAN]	32.16	7	6	6	9	138.56	22.75	4	4	72.4573	26.67	5	5	255	28.3981	8.6167
A0A023T787	RNA-binding protein 8A OS=Homo sapiens OX=9606 GN=RBM8 PE=2 SV=1 - [A0A023T787_HUMAN]	31.61	2	6	6	9	78.9445	30.46	5	5	203.612	17.24	2	4	174	19.8767	5.71924
F5GYN4	Ubiquitin thioesterase OTUB1 OS=Homo sapiens OX=9606 GN=OTUB1 PE=1 SV=1 - [F5GYN4_HUMAN]	31.12	10	6	6	9	25.1	13.69	3	3	143.45	26.97	5	6	241	28.033	5.2876
P13073	Cytochrome c oxidase subunit 4 isoform 1, mitochondrial OS=Homo sapiens OX=9606 GN=COX4I1 PE=1 SV=1 - [COX41_HUMAN]	30.77	6	5	5	9	74.1	30.77	5	6	73.7455	20.12	3	3	169	19.564	9.51025
O60869	Endothelial differentiation-related factor 1 OS=Homo sapiens OX=9606 GN=EDF1 PE=1 SV=1 - [EDF1_HUMAN]	30.41	1	5	5	9	132.696	28.38	4	5	61.9814	20.27	3	4	148	16.3589	9.94971
P13727	Bone marrow proteoglycan OS=Homo sapiens OX=9606 GN=PRG2 PE=1 SV=2 - [PRG2_HUMAN]	30.18	2	5	5	9	138.877	26.58	4	4	135.667	15.77	3	5	222	25.1893	6.75635
G3V1N2	HCG1745306, isoform CRA_a OS=Homo sapiens OX=9606 GN=HBA2 PE=1 SV=1 - [G3V1N2_HUMAN]	29.09	11	1	4	9	51.76	14.55	3	3	82.6106	29.09	3	6	110	11.9402	8.76318
P38117	Electron transfer flavoprotein subunit beta OS=Homo sapiens OX=9606 GN=ETFB PE=1 SV=3 - [ETFB_HUMAN]	29.02	2	7	7	9	79.5232	18.04	4	4	116.038	17.25	4	5	255	27.8262	8.104
B4E013	cDNA FLJ57014, highly similar to Glioma tumor suppressor candidate region gene 2 protein OS=Homo sapiens OX=9606 PE=2 SV=1 - [B4E013_HUMAN]	29	10	6	6	9	90.03	12.74	3	3	135.449	29	6	6	369	40.7895	9.64209
A0A087X2E5	Isocitrate dehydrogenase [NAD] subunit, mitochondrial OS=Homo sapiens OX=9606 GN=IDH3B PE=1 SV=1 - [A0A087X2E5_HUMAN]	28.99	7	7	7	9	0	6.38	1	1	215.143	28.99	6	8	376	41.1932	8.08936
A0A024R5S5	Eukaryotic translation initiation factor 3 subunit J OS=Homo sapiens OX=9606 GN=EIF3S1 PE=3 SV=1 - [A0A024R5S5_HUMAN]	27.91	3	6	6	9	153.43	23.64	5	5	113.14	18.99	4	4	258	29.0445	4.83057
Q15019	Septin-2 OS=Homo sapiens OX=9606 GN=SEPT2 PE=1 SV=1 - [SEPT2_HUMAN]	27.7	18	8	8	9	70.55	8.31	3	3	204.026	24.38	6	6	361	41.4613	6.59521
A0A024RBS6	tRNA pseudouridine synthase OS=Homo sapiens OX=9606 GN=PUS1 PE=3 SV=1 - [A0A024RBS6_HUMAN]	26.63	10	8	8	9	57.95	9.47	3	3	168.854	20.71	6	6	338	37.8069	7.10791
J3QLE5	Small nuclear ribonucleoprotein-associated protein N (Fragment) OS=Homo sapiens OX=9606 GN=SNRPN PE=1 SV=1 - [J3QLE5_HUMAN]	26.63	12	5	5	9	85.5797	17.75	3	3	123.119	22.49	4	6	169	17.5353	9.99365
A0A087WSV8	Nucleobindin 2, isoform CRA_b OS=Homo sapiens OX=9606 GN=NUCB2 PE=1 SV=1 - [A0A087WSV8_HUMAN]	25	13	8	8	9	51.2506	6.9	3	3	118.139	20.24	6	6	420	50.1964	5.12256
Q96HS1	Serine/threonine-protein phosphatase PGAM5, mitochondrial OS=Homo sapiens OX=9606 GN=PGAM5 PE=1 SV=2 - [PGAM5_HUMAN]	24.57	2	7	7	9	58.4668	15.92	4	4	73.7117	16.26	5	5	289	31.9846	8.67529
A0A024R1Z6	Vesicle amine transport protein 1 homolog (T californica), isoform CRA_a OS=Homo sapiens OX=9606 GN=VAT1 PE=4 SV=1 - [A0A024R1Z6_HUMAN]	24.17	7	6	6	9	76.7796	13.49	3	4	179.811	19.85	5	5	393	41.8934	6.29053
P62851	40S ribosomal protein S25 OS=Homo sapiens OX=9606 GN=RPS25 PE=1 SV=1 - [RS25_HUMAN]	24	1	4	4	9	144.8	24	4	4	139.61	22.4	3	5	125	13.7337	10.1108
B2R802	cDNA, FLJ93681, highly similar to Homo sapiens small nuclear ribonucleoprotein polypeptide A (SNRPA), mRNA OS=Homo sapiens OX=9606 PE=2 SV=1 - [B2R802_HUMAN]	23.4	9	4	5	9	62.75	18.79	4	5	127.67	17.73	3	4	282	31.2872	9.86182
B7Z592	cDNA FLJ61635, highly similar to Homo sapiens likely ortholog of mouse immediate early response, erythropoietin 4 (LEREPO4), mRNA OS=Homo sapiens OX=9606 PE=2 SV=1 - [B7Z592_HUMAN]	22.96	3	8	8	9	80.513	12.24	4	4	115.143	12.5	4	5	392	44.863	7.86963
P61026	Ras-related protein Rab-10 OS=Homo sapiens OX=9606 GN=RAB10 PE=1 SV=1 - [RAB10_HUMAN]	22.5	70	2	4	9	101.644	17	3	4	148.437	17	3	5	200	22.5266	8.38232
B7Z7P8	Eukaryotic peptide chain release factor subunit 1 OS=Homo sapiens OX=9606 GN=ETF1 PE=1 SV=1 - [B7Z7P8_HUMAN]	21.75	5	8	8	9	29.54	6.15	3	3	93.8399	17.26	6	6	423	47.4462	5.56689
Q00796	Sorbitol dehydrogenase OS=Homo sapiens OX=9606 GN=SORD PE=1 SV=4 - [DHSO_HUMAN]	21.01	5	6	6	9	77.0233	6.44	2	2	165.53	21.01	6	7	357	38.2998	7.97217
C9JW69	Regulator of chromosome condensation (Fragment) OS=Homo sapiens OX=9606 GN=RCC1 PE=1 SV=1 - [C9JW69_HUMAN]	19.62	8	6	6	9	89.2145	11.83	3	4	115.434	14.52	5	5	372	39.5589	8.36768
Q53GJ1	DEAD (Asp-Glu-Ala-Asp) box polypeptide 47 isoform 1 variant (Fragment) OS=Homo sapiens OX=9606 PE=2 SV=1 - [Q53GJ1_HUMAN]	19.2	7	7	7	9	101.173	5.58	2	2	161.738	19.2	6	7	448	49.8504	9.24658
Q9UBB4	Ataxin-10 OS=Homo sapiens OX=9606 GN=ATXN10 PE=1 SV=1 - [ATX10_HUMAN]	18.32	6	7	7	9	69.4233	8.84	3	3	137.611	15.16	6	6	475	53.4548	5.24951
P31930	Cytochrome b-c1 complex subunit 1, mitochondrial OS=Homo sapiens OX=9606 GN=UQCRC1 PE=1 SV=3 - [QCR1_HUMAN]	16.67	3	6	6	9	84.6563	10.21	4	4	97.0008	10.63	4	5	480	52.6124	6.3667
V9HW90	Glutathione reductase OS=Homo sapiens OX=9606 GN=HEL-75 PE=2 SV=1 - [V9HW90_HUMAN]	16.28	3	6	6	9	48.7035	8.43	3	3	106.837	16.28	6	6	522	56.221	8.49951
B4DY16	cDNA FLJ51385, highly similar to Ran GTPase-activating protein 1 OS=Homo sapiens OX=9606 PE=2 SV=1 - [B4DY16_HUMAN]	15.79	7	7	7	9	70.6	4.7	2	2	245.427	13.53	6	7	532	57.722	4.52588
P54709	Sodium/potassium-transporting ATPase subunit beta-3 OS=Homo sapiens OX=9606 GN=ATP1B3 PE=1 SV=1 - [AT1B3_HUMAN]	15.77	9	4	4	9	31.65	12.19	3	3	123.363	15.77	4	6	279	31.4921	8.35303
A8K9E1	cDNA FLJ77957, highly similar to Homo sapiens HBS1-like (S. cerevisiae) (HBS1L), mRNA OS=Homo sapiens OX=9606 PE=2 SV=1 - [A8K9E1_HUMAN]	15.35	17	8	8	9	88.6079	6.43	3	4	119.262	12.13	5	5	684	75.4556	6.60986
O94826	Mitochondrial import receptor subunit TOM70 OS=Homo sapiens OX=9606 GN=TOMM70 PE=1 SV=1 - [TOM70_HUMAN]	14.8	4	7	7	9	86.9471	4.77	3	4	89.5216	11.84	5	5	608	67.412	7.12256
P08243	Asparagine synthetase [glutamine-hydrolyzing] OS=Homo sapiens OX=9606 GN=ASNS PE=1 SV=4 - [ASNS_HUMAN]	14.62	7	7	7	9	88.15	4.1	2	2	141.086	14.62	7	7	561	64.3286	6.85889
Q15758	Neutral amino acid transporter B(0) OS=Homo sapiens OX=9606 GN=SLC1A5 PE=1 SV=2 - [AAAT_HUMAN]	13.86	7	6	6	9	114.98	9.24	4	4	190.032	12.2	5	5	541	56.5623	5.47803
Q96A33	Coiled-coil domain-containing protein 47 OS=Homo sapiens OX=9606 GN=CCDC47 PE=1 SV=1 - [CCD47_HUMAN]	13.46	3	7	7	9	107.607	8.9	4	4	76.5086	10.14	5	5	483	55.8383	4.86865
Q8TCS8	Polyribonucleotide nucleotidyltransferase 1, mitochondrial OS=Homo sapiens OX=9606 GN=PNPT1 PE=1 SV=2 - [PNPT1_HUMAN]	13.41	3	9	9	9	56.64	4.09	2	2	114.334	9.32	7	7	783	85.8966	7.76709
A0A024R4G1	Leucine rich repeat containing 47, isoform CRA_a OS=Homo sapiens OX=9606 GN=LRRC47 PE=4 SV=1 - [A0A024R4G1_HUMAN]	13.04	1	7	7	9	79.1444	5.15	3	3	89.0042	7.89	4	6	583	63.4337	8.27979
B7Z9W6	cDNA, FLJ78980, highly similar to DnaJ homolog subfamily C member 7 OS=Homo sapiens OX=9606 PE=2 SV=1 - [B7Z9W6_HUMAN]	12.79	16	5	5	9	112.7	11.19	4	4	141.31	12.79	5	5	438	50.0348	8.11865
P18858	DNA ligase 1 OS=Homo sapiens OX=9606 GN=LIG1 PE=1 SV=1 - [DNLI1_HUMAN]	12.3	7	8	8	9	39.79	1.31	1	1	196.395	10.99	7	8	919	101.673	5.61768
Q96G03	Phosphoglucomutase-2 OS=Homo sapiens OX=9606 GN=PGM2 PE=1 SV=4 - [PGM2_HUMAN]	12.09	5	7	7	9	40.38	12.09	6	7	0	5.39	2	2	612	68.2404	6.72705
P35606	Coatomer subunit beta' OS=Homo sapiens OX=9606 GN=COPB2 PE=1 SV=2 - [COPB2_HUMAN]	11.7	3	8	8	9	57.5662	1.99	2	2	141.421	9.71	6	7	906	102.422	5.2749
A0A2R8YD50	Peroxisomal multifunctional enzyme type 2 OS=Homo sapiens OX=9606 GN=HSD17B4 PE=1 SV=1 - [A0A2R8YD50_HUMAN]	11.67	16	7	7	9	84.5461	4.92	3	3	228.013	10.27	6	6	711	76.7897	8.51416
B2R6D0	26S proteasome non-ATPase regulatory subunit 1 OS=Homo sapiens OX=9606 PE=2 SV=1 - [B2R6D0_HUMAN]	11.65	9	8	8	9	21.66	2.94	2	2	212.085	10.7	7	7	953	105.771	5.38916
A0A024R3R5	Lamin B receptor, isoform CRA_a OS=Homo sapiens OX=9606 GN=LBR PE=4 SV=1 - [A0A024R3R5_HUMAN]	11.38	4	6	6	9	50.74	3.58	2	3	205.688	9.59	5	6	615	70.685	9.36377
Q96T88	E3 ubiquitin-protein ligase UHRF1 OS=Homo sapiens OX=9606 GN=UHRF1 PE=1 SV=1 - [UHRF1_HUMAN]	11.22	5	8	8	9	65.94	4.29	3	3	103.534	7.94	6	6	793	89.757	7.56201
A8QI98	DIS3 OS=Homo sapiens OX=9606 PE=2 SV=1 - [A8QI98_HUMAN]	10.54	7	8	8	9	24.14	1.98	2	2	166.185	9.71	7	7	958	108.989	7.13721
A8K644	Splicing factor, arginine/serine-rich 4, isoform CRA_b OS=Homo sapiens OX=9606 GN=SFRS4 PE=2 SV=1 - [A8K644_HUMAN]	10.53	7	2	5	9	145.51	10.53	5	6	112.533	5.67	3	3	494	56.6753	11.5171
Q4W4Y1	Dopamine receptor interacting protein 4 OS=Homo sapiens OX=9606 GN=DRIP4 PE=2 SV=1 - [Q4W4Y1_HUMAN]	9.68	8	7	7	9	0	1.27	1	1	169.011	9.68	7	8	868	96.0192	6.52197
B4DZC3	5'-3' exoribonuclease OS=Homo sapiens OX=9606 PE=2 SV=1 - [B4DZC3_HUMAN]	9.6	4	7	7	9	116.706	5.02	4	4	236.77	7.59	5	5	896	102.351	7.63525
P69849	Nodal modulator 3 OS=Homo sapiens OX=9606 GN=NOMO3 PE=3 SV=2 - [NOMO3_HUMAN]	9.25	9	8	8	9	0	1.15	1	1	105.006	9.25	8	8	1222	134.049	5.66846
G1UI16	SCC-112 protein, isoform CRA_b OS=Homo sapiens OX=9606 GN=PDS5A PE=2 SV=1 - [G1UI16_HUMAN]	8.23	2	5	8	9	130.997	3.44	3	3	166.409	5.76	6	6	1337	150.734	7.91357
B3KNC3	cDNA FLJ14222 fis, clone NT2RP3003992, highly similar to Nucleolar complex protein 2 homolog OS=Homo sapiens OX=9606 PE=2 SV=1 - [B3KNC3_HUMAN]	7.88	6	6	6	9	92.6711	6.28	5	5	70.1647	5.21	4	4	749	84.8642	5.61768
A8KA74	cDNA FLJ76065 OS=Homo sapiens OX=9606 PE=2 SV=1 - [A8KA74_HUMAN]	5.83	4	5	5	9	26.62	3.38	3	3	135.709	4.78	4	6	857	97.6093	7.69385
B7ZLC9	GEMIN5 protein OS=Homo sapiens OX=9606 GN=GEMIN5 PE=2 SV=1 - [B7ZLC9_HUMAN]	5.64	3	7	7	9	83.5145	2.59	3	3	117.605	4.64	6	6	1507	168.326	6.62451
A0A087WY61	Nuclear mitotic apparatus protein 1 OS=Homo sapiens OX=9606 GN=NUMA1 PE=1 SV=1 - [A0A087WY61_HUMAN]	5.43	42	7	8	9	65.3033	1.95	3	3	144.442	4.14	6	6	2099	236.019	5.92236
A0A1U9X987	PRRC2A OS=Homo sapiens OX=9606 PE=4 SV=1 - [A0A1U9X987_HUMAN]	4.64	18	6	8	9	52.77	2.14	4	4	73.1428	3.16	5	5	2153	228.365	9.45166
A0A024R3R7	HEAT repeat containing 1, isoform CRA_b OS=Homo sapiens OX=9606 GN=HEATR1 PE=4 SV=1 - [A0A024R3R7_HUMAN]	4.52	10	7	7	9	44.22	0.49	1	1	180.843	4.52	7	8	2036	230.399	6.17627
O75691	Small subunit processome component 20 homolog OS=Homo sapiens OX=9606 GN=UTP20 PE=1 SV=3 - [UTP20_HUMAN]	3.73	2	8	8	9	45.11	0.39	1	1	107.87	3.73	8	8	2785	318.182	7.38623
O75369	Filamin-B OS=Homo sapiens OX=9606 GN=FLNB PE=1 SV=2 - [FLNB_HUMAN]	1.92	4	1	6	9	65.3797	1.35	4	4	90.9591	1.35	4	5	2602	277.99	5.73193
A0A024R745	NADH dehydrogenase (Ubiquinone) 1 alpha subcomplex, 5, 13kDa, isoform CRA_b OS=Homo sapiens OX=9606 GN=NDUFA5 PE=4 SV=1 - [A0A024R745_HUMAN]	53.45	7	5	5	8	74.45	16.38	2	2	185.5	53.45	4	6	116	13.4502	5.98584
P20674	Cytochrome c oxidase subunit 5A, mitochondrial OS=Homo sapiens OX=9606 GN=COX5A PE=1 SV=2 - [COX5A_HUMAN]	51.33	6	5	5	8	57.8287	16	2	2	127.174	51.33	5	6	150	16.7517	6.78564
V9HWH9	Protein S100 OS=Homo sapiens OX=9606 GN=HEL-S-43 PE=2 SV=1 - [V9HWH9_HUMAN]	49.52	2	5	5	8	55.2079	23.81	3	3	157.939	34.29	3	5	105	11.7328	7.12256
Q99471	Prefoldin subunit 5 OS=Homo sapiens OX=9606 GN=PFDN5 PE=1 SV=2 - [PFD5_HUMAN]	42.21	3	5	5	8	71.41	21.43	2	2	110.78	42.21	5	6	154	17.317	6.32861
G3V113	Ubiquitin-conjugating enzyme E2 variant 2 OS=Homo sapiens OX=9606 GN=UBE2V2 PE=1 SV=1 - [G3V113_HUMAN]	40	6	2	4	8	58.6	16.19	2	3	92.2796	33.33	3	5	105	12.0091	9.86182
C9J4Z3	60S ribosomal protein L37a OS=Homo sapiens OX=9606 GN=RPL37A PE=1 SV=1 - [C9J4Z3_HUMAN]	39.71	7	3	3	8	141.637	39.71	3	4	122.57	26.47	1	4	68	7.61894	10.0083
B1AQP2	Prefoldin subunit 2 OS=Homo sapiens OX=9606 GN=PFDN2 PE=2 SV=1 - [B1AQP2_HUMAN]	39.61	1	6	6	8	77	14.29	2	2	177.293	39.61	5	6	154	16.6376	6.58057
P48047	ATP synthase subunit O, mitochondrial OS=Homo sapiens OX=9606 GN=ATP5PO PE=1 SV=1 - [ATPO_HUMAN]	38.03	5	6	6	8	135.6	21.13	4	4	107.68	26.76	4	4	213	23.2627	9.96436
A0A0B4J1Z1	Serine/arginine-rich-splicing factor 7 OS=Homo sapiens OX=9606 GN=SRSF7 PE=1 SV=1 - [A0A0B4J1Z1_HUMAN]	36.5	6	4	5	8	47.5333	25.55	3	3	84.7433	27.74	4	5	137	15.7528	9.80322
A0A140VJS6	Proteasome subunit beta OS=Homo sapiens OX=9606 PE=2 SV=1 - [A0A140VJS6_HUMAN]	35.82	4	7	7	8	27.82	7.46	2	2	72.33	32.34	6	6	201	22.8217	7.02002
A0A024R845	RAB14, member RAS oncogene family, isoform CRA_a OS=Homo sapiens OX=9606 GN=RAB14 PE=4 SV=1 - [A0A024R845_HUMAN]	35.35	56	4	5	8	36.09	9.3	2	2	145.199	35.35	5	6	215	23.8819	6.21436
B4DM33	cDNA FLJ52068, highly similar to Microtubule-associated protein RP/EB family member 1 OS=Homo sapiens OX=9606 PE=2 SV=1 - [B4DM33_HUMAN]	34.45	6	6	6	8	47.32	26.89	5	5	83.1816	15.97	2	3	238	26.5656	5.2876
H3BV80	RNA-binding protein with serine-rich domain 1 OS=Homo sapiens OX=9606 GN=RNPS1 PE=1 SV=2 - [H3BV80_HUMAN]	33.65	7	5	5	8	30.23	11.37	2	2	112.19	33.65	5	6	211	24.5461	11.8979
B2R7E8	cDNA, FLJ93412, highly similar to Homo sapiens replication protein A2, 32kDa (RPA2), mRNA OS=Homo sapiens OX=9606 PE=2 SV=1 - [B2R7E8_HUMAN]	31.85	7	6	6	8	48.13	5.93	2	2	107.002	31.85	6	6	270	29.2444	6.15088
P17096	High mobility group protein HMG-I/HMG-Y OS=Homo sapiens OX=9606 GN=HMGA1 PE=1 SV=3 - [HMGA1_HUMAN]	30.84	4	2	4	8	71.2481	30.84	4	4	93.5922	14.95	2	4	107	11.6691	10.3159
P41227	N-alpha-acetyltransferase 10 OS=Homo sapiens OX=9606 GN=NAA10 PE=1 SV=1 - [NAA10_HUMAN]	30.64	11	7	7	8	89.0774	10.64	2	2	112.133	24.26	6	6	235	26.4419	5.64307
A0A384ME16	Epididymis secretory sperm binding protein (Fragment) OS=Homo sapiens OX=9606 PE=2 SV=1 - [A0A384ME16_HUMAN]	29.77	6	6	6	8	0	9.77	2	2	138.37	24.19	5	6	215	24.9304	6.55127
A8K517	Ribosomal protein S23, isoform CRA_a OS=Homo sapiens OX=9606 GN=RPS23 PE=2 SV=1 - [A8K517_HUMAN]	29.37	5	5	5	8	68.43	21.68	4	4	89.1392	29.37	4	4	143	15.7977	10.4917
A0A024RB32	Prostaglandin E synthase 3 (Cytosolic), isoform CRA_a OS=Homo sapiens OX=9606 GN=PTGES3 PE=4 SV=1 - [A0A024RB32_HUMAN]	28.75	4	4	4	8	115.647	28.75	4	4	65.9217	21.25	3	4	160	18.6854	4.53857
A0A024R1P2	Ras-related C3 botulinum toxin substrate 2 (Rho family, small GTP binding protein Rac2), isoform CRA_a OS=Homo sapiens OX=9606 GN=RAC2 PE=4 SV=1 - [A0A024R1P2_HUMAN]	28.65	18	1	5	8	86.1518	22.4	4	4	96.0381	22.92	4	4	192	21.4151	7.60596
Q9H6F5	Coiled-coil domain-containing protein 86 OS=Homo sapiens OX=9606 GN=CCDC86 PE=1 SV=1 - [CCD86_HUMAN]	28.06	3	7	7	8	36.9	11.11	3	3	56.4291	23.33	5	5	360	40.2113	10.3306
P50402	Emerin OS=Homo sapiens OX=9606 GN=EMD PE=1 SV=1 - [EMD_HUMAN]	27.56	2	6	6	8	75.6407	12.6	3	3	72.36	18.9	4	5	254	28.9759	5.50342
A0A024R755	Calumenin, isoform CRA_a OS=Homo sapiens OX=9606 GN=CALU PE=4 SV=1 - [A0A024R755_HUMAN]	27.3	6	8	8	8	77.5847	15.87	4	4	72.9933	16.51	4	4	315	37.1114	4.58936
P04899	Guanine nucleotide-binding protein G(i) subunit alpha-2 OS=Homo sapiens OX=9606 GN=GNAI2 PE=1 SV=3 - [GNAI2_HUMAN]	26.2	32	5	7	8	132.96	19.15	5	5	30.2	11.27	3	3	355	40.4251	5.5415
P42766	60S ribosomal protein L35 OS=Homo sapiens OX=9606 GN=RPL35 PE=1 SV=2 - [RL35_HUMAN]	26.02	4	3	3	8	73.8533	15.45	2	3	133.27	26.02	3	5	123	14.5426	11.0483
Q53FE8	cDNA FLJ36526 fis, clone TRACH2003347, highly similar to NSFL1 cofactor p47 (Fragment) OS=Homo sapiens OX=9606 PE=2 SV=1 - [Q53FE8_HUMAN]	25.95	5	6	6	8	75.51	7.3	2	2	242.439	25.95	6	6	370	40.5473	5.13525
A0A024R7M8	Uncharacterized protein OS=Homo sapiens OX=9606 GN=LOC115098 PE=4 SV=1 - [A0A024R7M8_HUMAN]	25.11	2	5	5	8	139.44	13.9	2	4	128.531	25.11	4	4	223	25.8196	9.53955
B2R4D5	Actin-related protein 2/3 complex subunit 3 OS=Homo sapiens OX=9606 PE=2 SV=1 - [B2R4D5_HUMAN]	24.72	6	4	4	8	89.8733	13.48	2	3	85.0433	24.72	4	5	178	20.5073	8.5874
O75367	Core histone macro-H2A.1 OS=Homo sapiens OX=9606 GN=H2AFY PE=1 SV=4 - [H2AY_HUMAN]	24.46	7	6	6	8	42.48	8.33	2	2	84.0285	22.04	5	6	372	39.5925	9.78857
P19784	Casein kinase II subunit alpha' OS=Homo sapiens OX=9606 GN=CSNK2A2 PE=1 SV=1 - [CSK22_HUMAN]	23.14	4	5	6	8	0	4.29	1	1	113.263	18.86	5	7	350	41.1871	8.55811
A8K4W2	cDNA FLJ78635, highly similar to Homo sapiens ATP synthase, H+ transporting, mitochondrial F0 complex, subunit b, isoform 1 (ATP5F1), transcript variant 1, mRNA OS=Homo sapiens OX=9606 PE=2 SV=1 - [A8K4W2_HUMAN]	22.66	4	5	5	8	86.22	10.94	3	3	85.61	22.66	5	5	256	28.8623	9.36377
Q13442	28 kDa heat- and acid-stable phosphoprotein OS=Homo sapiens OX=9606 GN=PDAP1 PE=1 SV=1 - [HAP28_HUMAN]	22.65	2	5	5	8	177.141	22.1	4	4	160.183	22.65	3	4	181	20.6176	8.86572
Q15050	Ribosome biogenesis regulatory protein homolog OS=Homo sapiens OX=9606 GN=RRS1 PE=1 SV=2 - [RRS1_HUMAN]	22.47	1	6	6	8	75.9767	11.78	3	3	175.81	19.45	5	5	365	41.1682	10.6968
A0A0S2Z5C3	PAK1 interacting protein 1 isoform 1 (Fragment) OS=Homo sapiens OX=9606 GN=PAK1IP1 PE=2 SV=1 - [A0A0S2Z5C3_HUMAN]	21.17	1	7	7	8	78.51	9.95	3	4	46.36	11.22	4	4	392	43.9359	8.90967
F8W031	Uncharacterized protein (Fragment) OS=Homo sapiens OX=9606 PE=1 SV=1 - [F8W031_HUMAN]	20.15	8	3	4	8	123.13	20.15	4	4	109.884	20.15	4	4	263	29.2059	7.00537
B4DKZ4	cDNA FLJ54071, highly similar to Drebrin-like protein OS=Homo sapiens OX=9606 PE=2 SV=1 - [B4DKZ4_HUMAN]	19.84	17	6	6	8	63.95	9.51	3	3	91.2217	17.12	5	5	368	41.5253	5.05908
Q05D20	THRAP3 protein (Fragment) OS=Homo sapiens OX=9606 GN=THRAP3 PE=2 SV=1 - [Q05D20_HUMAN]	19.57	4	1	5	8	142.584	15.01	4	4	166.162	16.09	4	4	373	41.589	11.5903
P28074	Proteasome subunit beta type-5 OS=Homo sapiens OX=9606 GN=PSMB5 PE=1 SV=3 - [PSB5_HUMAN]	18.63	3	5	5	8	79.54	9.51	2	3	118.057	18.63	5	5	263	28.4622	6.91748
B4DPT4	cDNA FLJ59732, highly similar to Septin-6 OS=Homo sapiens OX=9606 PE=2 SV=1 - [B4DPT4_HUMAN]	18.53	28	5	6	8	58.39	4.75	1	1	144.11	18.53	6	7	421	46.9152	7.53271
Q5U043	S-(hydroxymethyl)glutathione dehydrogenase OS=Homo sapiens OX=9606 PE=2 SV=1 - [Q5U043_HUMAN]	17.65	8	6	6	8	68.17	6.68	2	2	98.7976	17.65	6	6	374	39.6644	7.48877
B2R5M8	Isocitrate dehydrogenase [NADP] OS=Homo sapiens OX=9606 PE=2 SV=1 - [B2R5M8_HUMAN]	17.39	10	7	7	8	36.83	7.25	3	3	82.0582	13.29	5	5	414	46.6195	7.00537
D3DVQ1	Leucine zipper-EF-hand containing transmembrane protein 1, isoform CRA_a OS=Homo sapiens OX=9606 GN=LETM1 PE=4 SV=1 - [D3DVQ1_HUMAN]	17.17	2	7	7	8	47.12	4.29	2	2	190.99	15.03	6	6	559	63.5016	5.23682
B4DJ81	NADH-ubiquinone oxidoreductase 75 kDa subunit, mitochondrial OS=Homo sapiens OX=9606 GN=NDUFS1 PE=1 SV=1 - [B4DJ81_HUMAN]	16.86	4	7	7	8	124.785	7.86	3	3	141.836	12.6	5	5	611	66.879	5.37646
A0A024R2A7	Lectin, mannose-binding, 1, isoform CRA_b OS=Homo sapiens OX=9606 GN=LMAN1 PE=4 SV=1 - [A0A024R2A7_HUMAN]	16.86	4	6	6	8	40.4733	8.04	4	4	100.449	11.57	3	4	510	57.513	6.771
A8MYV2	LUC7-like (S. cerevisiae), isoform CRA_f OS=Homo sapiens OX=9606 GN=LUC7L PE=1 SV=1 - [A8MYV2_HUMAN]	16.54	8	1	4	8	68.9438	12.13	3	3	80.59	16.54	4	5	272	32.4279	10.2866
Q86UY0	TXNDC5 protein OS=Homo sapiens OX=9606 GN=TXNDC5 PE=1 SV=1 - [Q86UY0_HUMAN]	16.39	5	5	5	8	84.1902	13.89	4	4	59.9356	14.17	4	4	360	40.3439	5.8335
P02533	Keratin, type I cytoskeletal 14 OS=Homo sapiens OX=9606 GN=KRT14 PE=1 SV=4 - [K1C14_HUMAN]	16.31	24	3	6	8	167.891	16.31	6	7	0	1.91	1	1	472	51.5294	5.16064
F8VQZ7	Methionine aminopeptidase 2 OS=Homo sapiens OX=9606 GN=METAP2 PE=1 SV=1 - [F8VQZ7_HUMAN]	15.93	5	1	5	8	180.05	15.93	5	6	95.57	5.03	2	2	477	52.7871	5.8208
O15371	Eukaryotic translation initiation factor 3 subunit D OS=Homo sapiens OX=9606 GN=EIF3D PE=1 SV=1 - [EIF3D_HUMAN]	15.88	6	6	6	8	93.4131	5.47	3	3	194.785	14.42	5	5	548	63.9324	6.04932
A0A024R258	Ubiquilin 1, isoform CRA_d OS=Homo sapiens OX=9606 GN=UBQLN1 PE=4 SV=1 - [A0A024R258_HUMAN]	15.86	11	3	6	8	29.28	5.88	2	2	295.053	15.86	6	6	561	59.1828	5.09717
Q9UHB9	Signal recognition particle subunit SRP68 OS=Homo sapiens OX=9606 GN=SRP68 PE=1 SV=2 - [SRP68_HUMAN]	15.15	5	7	7	8	106.98	7.81	4	4	106.498	8.93	4	4	627	70.6856	8.55811
Q5I6Y5	Epididymis secretory sperm binding protein OS=Homo sapiens OX=9606 GN=LMNA PE=2 SV=1 - [Q5I6Y5_HUMAN]	15	10	6	7	8	54.98	3.96	2	2	113.565	11.04	5	6	480	55.0105	6.94678
Q8WWY3	U4/U6 small nuclear ribonucleoprotein Prp31 OS=Homo sapiens OX=9606 GN=PRPF31 PE=1 SV=2 - [PRP31_HUMAN]	14.03	6	6	6	8	70.92	7.21	3	3	72.3305	12.42	5	5	499	55.4214	5.78271
B0YIW5	Coatomer subunit delta OS=Homo sapiens OX=9606 GN=ARCN1 PE=2 SV=1 - [B0YIW5_HUMAN]	13.7	4	6	6	8	63.44	4.5	2	2	121.51	11.35	5	6	511	57.1741	6.21436
B3KNN7	cDNA FLJ30049 fis, clone ADRGL1000033, highly similar to 26S proteasome non-ATPase regulatory subunit 3 OS=Homo sapiens OX=9606 PE=2 SV=1 - [B3KNN7_HUMAN]	13.65	10	6	6	8	105.562	12.05	5	5	105.47	6.83	3	3	498	57.1966	8.45557
B4DDD8	Histidine--tRNA ligase, cytoplasmic OS=Homo sapiens OX=9606 GN=HARS PE=1 SV=1 - [B4DDD8_HUMAN]	13.56	18	6	6	8	34.04	7.82	4	4	59.14	9.2	4	4	435	48.5387	5.30029
C9J1E7	AP-1 complex subunit beta-1 (Fragment) OS=Homo sapiens OX=9606 GN=AP1B1 PE=1 SV=1 - [C9J1E7_HUMAN]	12.8	6	2	6	8	70.6611	10.21	5	5	176.916	6.23	2	3	578	65.2731	5.18604
B7Z2X4	cDNA FLJ53327, highly similar to Gelsolin OS=Homo sapiens OX=9606 PE=2 SV=1 - [B7Z2X4_HUMAN]	11.77	13	7	7	8	0	1.56	1	1	202.217	10.21	6	7	705	77.7411	5.69385
B2RD24	cDNA, FLJ96424 OS=Homo sapiens OX=9606 PE=2 SV=1 - [B2RD24_HUMAN]	11.73	8	7	7	8	43.56	2.18	1	1	71.75	11.73	7	7	733	79.5889	7.97217
Q8NBJ5	Procollagen galactosyltransferase 1 OS=Homo sapiens OX=9606 GN=COLGALT1 PE=1 SV=1 - [GT251_HUMAN]	10.61	13	7	7	8	29.1	1.45	1	1	101.841	10.61	7	7	622	71.5905	7.31299
A0A2X0SFA4	ARHGEF1 (Fragment) OS=Homo sapiens OX=9606 GN=ARHGEF1 PE=4 SV=1 - [A0A2X0SFA4_HUMAN]	9.31	9	7	7	8	75.3897	3.63	2	2	192.57	7.6	6	6	881	98.9327	5.56689
A0A024R163	ROD1 regulator of differentiation 1 (S. pombe), isoform CRA_b OS=Homo sapiens OX=9606 GN=ROD1 PE=4 SV=1 - [A0A024R163_HUMAN]	8.88	7	1	4	8	108.288	4.53	3	4	34.4222	7.07	3	4	552	59.6521	9.0415
Q96F88	Processing of 1, ribonuclease P/MRP subunit (S. cerevisiae) OS=Homo sapiens OX=9606 GN=POP1 PE=2 SV=1 - [Q96F88_HUMAN]	8.79	3	7	7	8	32.9503	3.42	3	3	96.7712	6.45	5	5	1024	114.608	9.20264
Q6I7N8	Lymphoid specific helicase variant9 OS=Homo sapiens OX=9606 GN=HELLS PE=2 SV=1 - [Q6I7N8_HUMAN]	8.65	8	7	7	8	100.92	8.03	6	6	49.53	3.21	2	2	809	93.9026	8.1626
A0A075B7D9	TATA-binding protein-associated factor 2N OS=Homo sapiens OX=9606 GN=TAF15 PE=1 SV=1 - [A0A075B7D9_HUMAN]	7.57	5	1	3	8	143.564	7.57	3	5	89.5538	5.12	2	3	449	48.8094	5.08447
A0A0A0MRW6	Nucleolar protein 6 OS=Homo sapiens OX=9606 GN=NOL6 PE=1 SV=1 - [A0A0A0MRW6_HUMAN]	7.44	4	6	6	8	114.693	5.36	4	4	90.3848	2.88	3	4	1008	112.087	7.62061
A0A024RDB0	Ubiquitin-activating enzyme E1-like 2, isoform CRA_a OS=Homo sapiens OX=9606 GN=UBE1L2 PE=4 SV=1 - [A0A024RDB0_HUMAN]	6.75	4	7	7	8	64.26	3.04	3	3	84.9633	4.94	5	5	1052	117.895	6.13818
Q8TEM1	Nuclear pore membrane glycoprotein 210 OS=Homo sapiens OX=9606 GN=NUP210 PE=1 SV=3 - [PO210_HUMAN]	4.82	1	7	7	8	19.16	1.96	3	3	123.667	2.86	4	5	1887	204.983	6.81494
Q8NI27	THO complex subunit 2 OS=Homo sapiens OX=9606 GN=THOC2 PE=1 SV=2 - [THOC2_HUMAN]	4.21	4	6	6	8	66.41	0.56	1	1	71.4294	3.64	5	7	1593	182.659	8.44092
P01023	Alpha-2-macroglobulin OS=Homo sapiens OX=9606 GN=A2M PE=1 SV=3 - [A2MG_HUMAN]	2.58	4	4	4	8	50.78	1.36	2	2	153.204	2.58	4	6	1474	163.188	6.45557
E5RIW3	Tubulin-specific chaperone A OS=Homo sapiens OX=9606 GN=TBCA PE=1 SV=1 - [E5RIW3_HUMAN]	61.9	5	5	5	7	70.6441	40.48	4	4	143.272	30.95	2	3	84	10.074	4.62744
E5RHG8	Elongin-C (Fragment) OS=Homo sapiens OX=9606 GN=ELOC PE=1 SV=1 - [E5RHG8_HUMAN]	57.3	3	4	4	7	79.83	46.07	3	3	137.99	47.19	3	4	89	9.95372	5.38916
H3BPC4	SUMO-conjugating enzyme UBC9 (Fragment) OS=Homo sapiens OX=9606 GN=UBE2I PE=1 SV=2 - [H3BPC4_HUMAN]	51.43	6	5	5	7	34.07	32.86	2	2	88.616	51.43	5	5	70	7.99403	9.71533
O75947	ATP synthase subunit d, mitochondrial OS=Homo sapiens OX=9606 GN=ATP5PD PE=1 SV=3 - [ATP5H_HUMAN]	49.69	3	6	6	7	64.37	20.5	2	2	164.974	39.75	5	5	161	18.4795	5.30029
P14927	Cytochrome b-c1 complex subunit 7 OS=Homo sapiens OX=9606 GN=UQCRB PE=1 SV=2 - [QCR7_HUMAN]	48.65	4	5	5	7	45.3	26.13	3	3	100.18	40.54	4	4	111	13.522	8.77783
C9J5D1	N-alpha-acetyltransferase 50 OS=Homo sapiens OX=9606 GN=NAA50 PE=1 SV=1 - [C9J5D1_HUMAN]	44.19	9	5	5	7	41.32	24.81	3	3	84.3567	36.43	4	4	129	14.8768	8.55811
C9JFR7	Cytochrome c (Fragment) OS=Homo sapiens OX=9606 GN=CYCS PE=1 SV=1 - [C9JFR7_HUMAN]	43.56	3	4	4	7	24.69	17.82	2	2	130.014	43.56	4	5	101	11.326	9.65674
Q9NZ23	Drug-sensitive protein 1 OS=Homo sapiens OX=9606 GN=YA61 PE=2 SV=1 - [Q9NZ23_HUMAN]	39.71	1	5	5	7	87.542	30.15	4	4	89.1418	29.41	3	3	136	14.8577	7.50342
H7BZJ3	Protein disulfide-isomerase A3 (Fragment) OS=Homo sapiens OX=9606 GN=PDIA3 PE=1 SV=1 - [H7BZJ3_HUMAN]	38.21	1	1	4	7	122.323	30.08	3	3	139.664	38.21	4	4	123	13.5108	7.29834
C9J9W2	LIM and SH3 domain protein 1 (Fragment) OS=Homo sapiens OX=9606 GN=LASP1 PE=1 SV=1 - [C9J9W2_HUMAN]	37.35	7	6	6	7	63.834	19.28	3	3	124.498	25.9	4	4	166	18.9683	9.01221
C9J0D1	Histone H2A OS=Homo sapiens OX=9606 GN=H2AFV PE=1 SV=1 - [C9J0D1_HUMAN]	36.89	5	1	3	7	30.53	13.11	2	2	123.93	36.89	3	5	122	13.155	9.99365
B1AKQ8	Guanine nucleotide-binding protein G(I)/G(S)/G(T) subunit beta-1 (Fragment) OS=Homo sapiens OX=9606 GN=GNB1 PE=1 SV=8 - [B1AKQ8_HUMAN]	36.45	21	4	4	7	64.2905	20.56	2	2	68.7948	36.45	4	5	107	12.1903	9.56885
O15511	Actin-related protein 2/3 complex subunit 5 OS=Homo sapiens OX=9606 GN=ARPC5 PE=1 SV=3 - [ARPC5_HUMAN]	36.42	3	5	5	7	119.999	36.42	5	5	55.56	16.56	2	2	151	16.3103	5.66846
Q8WVC2	40S ribosomal protein S21 OS=Homo sapiens OX=9606 GN=RPS21 PE=1 SV=1 - [Q8WVC2_HUMAN]	34.57	3	3	3	7	66.95	29.63	2	2	227.853	34.57	3	5	81	8.84446	8.49951
A0A0B4J220	Chromosome 11 open reading frame 48, isoform CRA_c OS=Homo sapiens OX=9606 GN=C11orf98 PE=1 SV=1 - [A0A0B4J220_HUMAN]	32.52	11	3	4	7	96.9823	32.52	4	5	95.91	10.57	1	2	123	14.2251	11.5317
Q9BV40	Vesicle-associated membrane protein 8 OS=Homo sapiens OX=9606 GN=VAMP8 PE=1 SV=1 - [VAMP8_HUMAN]	32	3	4	4	7	68.15	22	2	3	110.934	22	3	4	100	11.431	7.34229
P61758	Prefoldin subunit 3 OS=Homo sapiens OX=9606 GN=VBP1 PE=1 SV=3 - [PFD3_HUMAN]	31.98	4	5	5	7	80.17	21.83	3	3	89.1247	25.89	3	4	197	22.6434	7.10791
B8ZZU8	Elongin-B OS=Homo sapiens OX=9606 GN=ELOB PE=1 SV=1 - [B8ZZU8_HUMAN]	31.86	5	4	4	7	80.8293	31.86	4	4	115.14	18.58	2	3	113	12.5193	4.97021
O75489	NADH dehydrogenase [ubiquinone] iron-sulfur protein 3, mitochondrial OS=Homo sapiens OX=9606 GN=NDUFS3 PE=1 SV=1 - [NDUS3_HUMAN]	31.82	5	6	6	7	32.23	6.44	1	1	236.347	31.82	6	6	264	30.2227	7.50342
B2R6F3	Epididymis secretory sperm binding protein OS=Homo sapiens OX=9606 GN=SFRS3 PE=2 SV=1 - [B2R6F3_HUMAN]	30.49	2	4	5	7	40.24	14.02	2	2	98.6133	30.49	5	5	164	19.3179	11.6489
A0A140VK94	RAN binding protein 1, isoform CRA_g OS=Homo sapiens OX=9606 GN=RANBP1 PE=2 SV=1 - [A0A140VK94_HUMAN]	30.35	12	4	4	7	73.98	9.95	2	2	60.4666	30.35	4	5	201	23.2956	5.2876
A4D2P1	Ras-related C3 botulinum toxin substrate 1 (Rho family, small GTP binding protein Rac1) OS=Homo sapiens OX=9606 GN=RAC1 PE=2 SV=1 - [A4D2P1_HUMAN]	28.65	18	1	5	7	81.8533	15.1	3	3	101.976	22.92	4	4	192	21.4362	8.49951
Q5QPL9	RNA-binding protein Raly (Fragment) OS=Homo sapiens OX=9606 GN=RALY PE=1 SV=1 - [Q5QPL9_HUMAN]	27	9	7	7	7	53.7668	6.75	2	2	99.76	20.25	5	5	237	24.6503	10.4917
A8K4W5	cDNA FLJ76813, highly similar to Homo sapiens acetyl-Coenzyme A acetyltransferase 2 (acetoacetyl Coenzyme A thiolase), mRNA OS=Homo sapiens OX=9606 PE=2 SV=1 - [A8K4W5_HUMAN]	26.7	3	7	7	7	0	7.05	3	3	93.2244	19.65	4	4	397	41.3524	6.91748
Q96EY4	Translation machinery-associated protein 16 OS=Homo sapiens OX=9606 GN=TMA16 PE=1 SV=2 - [TMA16_HUMAN]	26.6	6	4	4	7	91.5131	17.24	2	3	74.9426	26.6	4	4	203	23.8494	9.26123
D6RCD0	Estradiol 17-beta-dehydrogenase 11 OS=Homo sapiens OX=9606 GN=HSD17B11 PE=1 SV=2 - [D6RCD0_HUMAN]	26.56	2	6	6	7	120.4	20.31	4	4	61.79	13.28	3	3	256	28.0843	9.53955
Q9BYG3	MKI67 FHA domain-interacting nucleolar phosphoprotein OS=Homo sapiens OX=9606 GN=NIFK PE=1 SV=1 - [MK67I_HUMAN]	25.26	5	6	6	7	189.213	12.63	3	3	108.149	17.41	4	4	293	34.201	9.87646
Q52LJ0	Protein FAM98B OS=Homo sapiens OX=9606 GN=FAM98B PE=1 SV=1 - [FA98B_HUMAN]	25.15	2	5	5	7	97.04	7.27	2	2	245.682	25.15	5	5	330	37.167	6.29053
Q92930	Ras-related protein Rab-8B OS=Homo sapiens OX=9606 GN=RAB8B PE=1 SV=2 - [RAB8B_HUMAN]	24.64	75	1	5	7	50.29	5.31	1	1	164.987	19.32	4	6	207	23.5691	9.0708
A0A384MDW7	Enoyl Coenzyme A hydratase, short chain, 1, mitochondrial OS=Homo sapiens OX=9606 GN=ECHS1 PE=2 SV=1 - [A0A384MDW7_HUMAN]	22.07	2	5	5	7	88.22	12.07	2	2	216.71	22.07	5	5	290	31.3792	8.07471
A0A024R6I3	Testicular tissue protein Li 206 OS=Homo sapiens OX=9606 GN=TMED10 PE=2 SV=1 - [A0A024R6I3_HUMAN]	21.92	5	4	4	7	111.652	9.13	2	2	200.129	16.89	3	5	219	24.96	7.44482
B1ALA9	Ribose-phosphate pyrophosphokinase 1 OS=Homo sapiens OX=9606 GN=PRPS1 PE=1 SV=2 - [B1ALA9_HUMAN]	21.4	15	6	6	7	109.2	5.26	1	2	64.4196	16.14	5	5	285	31.3721	6.85889
B2R6S9	cDNA, FLJ93097, highly similar to Homo sapiens low density lipoprotein receptor-related protein associated protein 1 (LRPAP1), mRNA OS=Homo sapiens OX=9606 PE=2 SV=1 - [B2R6S9_HUMAN]	21.01	4	6	6	7	57.31	5.32	2	2	63.26	18.21	5	5	357	41.455	8.92432
A0A024RA52	Proteasome subunit alpha type OS=Homo sapiens OX=9606 GN=PSMA2 PE=1 SV=1 - [A0A024RA52_HUMAN]	20.09	3	4	4	7	46.68	5.98	1	2	113.87	20.09	4	5	234	25.8823	7.43018
Q12904	Aminoacyl tRNA synthase complex-interacting multifunctional protein 1 OS=Homo sapiens OX=9606 GN=AIMP1 PE=1 SV=2 - [AIMP1_HUMAN]	19.87	2	4	4	7	76.41	19.87	4	4	114.967	11.22	2	3	312	34.3311	8.42627
Q6FI81	Anamorsin OS=Homo sapiens OX=9606 GN=CIAPIN1 PE=1 SV=2 - [CPIN1_HUMAN]	19.23	8	6	6	7	50.41	9.62	3	3	78.82	9.62	3	4	312	33.5611	5.61768
A0A024R3W2	Translocase of outer mitochondrial membrane 20 homolog (Yeast), isoform CRA_a OS=Homo sapiens OX=9606 GN=TOMM20 PE=3 SV=1 - [A0A024R3W2_HUMAN]	18.62	1	2	2	7	40.14	18.62	2	4	126.878	18.62	2	3	145	16.2877	8.60205
E9KL30	Proteasome subunit beta OS=Homo sapiens OX=9606 PE=2 SV=1 - [E9KL30_HUMAN]	18.05	5	4	4	7	0	6.86	1	1	116.134	18.05	4	6	277	29.9462	7.6792
A0A024QZK8	Heterogeneous nuclear ribonucleoprotein H3 (2H9), isoform CRA_a OS=Homo sapiens OX=9606 GN=HNRPH3 PE=4 SV=1 - [A0A024QZK8_HUMAN]	17.92	4	5	5	7	181.727	15.03	4	5	94.02	6.94	2	2	346	36.9031	6.87354
B5LY71	Uridine monophosphate synthetase isoform I OS=Homo sapiens OX=9606 GN=UMPS PE=2 SV=1 - [B5LY71_HUMAN]	17.92	10	7	7	7	17.48	1.88	1	1	142.532	16.04	6	6	480	52.2436	7.23975
A0A087X1B2	U4/U6.U5 tri-snRNP-associated protein 2 OS=Homo sapiens OX=9606 GN=USP39 PE=1 SV=1 - [A0A087X1B2_HUMAN]	17.66	7	5	5	7	57.83	3.08	1	1	159.775	17.66	5	6	487	56.3641	8.38232
A0A0S2Z489	Proteasome (Prosome, macropain) 26S subunit, non-ATPase, 12, isoform CRA_a (Fragment) OS=Homo sapiens OX=9606 GN=PSMD12 PE=2 SV=1 - [A0A0S2Z489_HUMAN]	17.11	2	6	6	7	100.09	7.89	2	2	102.837	12.06	5	5	456	52.8706	7.6499
Q9H9B4	Sideroflexin-1 OS=Homo sapiens OX=9606 GN=SFXN1 PE=1 SV=4 - [SFXN1_HUMAN]	17.08	4	5	5	7	96.1633	10.25	3	3	85.3859	14.29	4	4	322	35.5963	9.0708
P35659	Protein DEK OS=Homo sapiens OX=9606 GN=DEK PE=1 SV=1 - [DEK_HUMAN]	16.8	8	6	6	7	97.05	9.33	3	3	86.1456	10.67	4	4	375	42.6479	8.55811
Q9Y5K5	Ubiquitin carboxyl-terminal hydrolase isozyme L5 OS=Homo sapiens OX=9606 GN=UCHL5 PE=1 SV=3 - [UCHL5_HUMAN]	15.81	15	5	5	7	48.22	4.26	1	2	93.3575	15.81	5	5	329	37.583	5.32568
Q96HE7	ERO1-like protein alpha OS=Homo sapiens OX=9606 GN=ERO1A PE=1 SV=2 - [ERO1A_HUMAN]	15.81	8	6	6	7	45.7214	5.34	2	2	146	13.46	5	5	468	54.3581	5.68115
B2RDF5	cDNA, FLJ96587, highly similar to Homo sapiens SUMO-1 activating enzyme subunit 2 (UBA2), mRNA OS=Homo sapiens OX=9606 PE=2 SV=1 - [B2RDF5_HUMAN]	15.16	8	7	7	7	41.7	2.03	1	1	73.1849	13.13	6	6	640	71.1352	5.2876
Q6IAX1	FDFT1 protein OS=Homo sapiens OX=9606 GN=FDFT1 PE=2 SV=1 - [Q6IAX1_HUMAN]	14.87	9	6	6	7	29.91	5.04	2	2	87.4433	12.47	5	5	417	48.0842	6.53662
A0PJJ5	SRP72 protein (Fragment) OS=Homo sapiens OX=9606 GN=SRP72 PE=2 SV=1 - [A0PJJ5_HUMAN]	14.67	8	6	6	7	40.5577	6.98	3	3	192.714	11.27	4	4	559	62.6046	8.32373
A0A024R496	Calcium binding protein 39, isoform CRA_a OS=Homo sapiens OX=9606 GN=CAB39 PE=4 SV=1 - [A0A024R496_HUMAN]	14.66	6	5	5	7	44.2868	8.21	3	3	80.8037	12.61	4	4	341	39.8437	6.88818
A0A024RCC9	Nucleosome assembly protein 1-like 4, isoform CRA_b OS=Homo sapiens OX=9606 GN=NAP1L4 PE=3 SV=1 - [A0A024RCC9_HUMAN]	14.4	18	4	5	7	47.9	7.73	3	3	60.4606	9.6	3	4	375	42.7969	4.69092
A0A384P5L6	Epididymis secretory sperm binding protein OS=Homo sapiens OX=9606 PE=2 SV=1 - [A0A384P5L6_HUMAN]	13.84	3	5	5	7	0	5.25	2	2	55.1228	13.84	5	5	419	46.3442	6.94678
B0QYK0	RNA-binding protein EWS OS=Homo sapiens OX=9606 GN=EWSR1 PE=1 SV=1 - [B0QYK0_HUMAN]	12.94	10	5	6	7	148.123	10.03	4	4	65.03	6.8	3	3	618	64.8891	9.37842
B4DNE4	cDNA FLJ52574, highly similar to Septin-7 OS=Homo sapiens OX=9606 PE=2 SV=1 - [B4DNE4_HUMAN]	12.83	21	4	5	7	0	4.71	2	2	111.532	8.12	3	5	382	44.6159	8.22119
B7Z4W4	cDNA FLJ50817, highly similar to UV excision repair protein RAD23 homolog B OS=Homo sapiens OX=9606 PE=2 SV=1 - [B7Z4W4_HUMAN]	12.63	8	4	4	7	24.51	4.38	2	2	112.994	12.63	4	5	388	40.6883	4.89404
A0A024R8A7	HCG31253, isoform CRA_a OS=Homo sapiens OX=9606 GN=hCG_31253 PE=4 SV=1 - [A0A024R8A7_HUMAN]	11.54	1	4	6	7	49.27	2.8	2	2	74.79	10.14	5	5	572	61.6022	8.38232
Q13206	Probable ATP-dependent RNA helicase DDX10 OS=Homo sapiens OX=9606 GN=DDX10 PE=1 SV=2 - [DDX10_HUMAN]	11.2	6	7	7	7	90.7521	3.66	3	3	148.9	7.54	4	4	875	100.825	8.63135
G8JLD5	Dynamin-1-like protein OS=Homo sapiens OX=9606 GN=DNM1L PE=1 SV=1 - [G8JLD5_HUMAN]	10.53	10	5	5	7	41.5	2.95	1	1	208.517	10.53	5	6	712	79.572	7.07861
Q0VGA5	SARS protein OS=Homo sapiens OX=9606 GN=SARS PE=2 SV=1 - [Q0VGA5_HUMAN]	10.18	4	5	5	7	42.23	4.5	2	2	153.477	10.18	5	5	511	58.3698	6.43018
A0A024R534	Metastasis associated 1 family, member 2, isoform CRA_a OS=Homo sapiens OX=9606 GN=MTA2 PE=4 SV=1 - [A0A024R534_HUMAN]	9.73	9	5	6	7	54.948	2.69	2	2	114.834	8.53	5	5	668	74.9757	9.65674
Q9NQ55	Suppressor of SWI4 1 homolog OS=Homo sapiens OX=9606 GN=PPAN PE=2 SV=1 - [SSF1_HUMAN]	9.51	5	5	5	7	125.887	6.55	3	3	62.3672	7.4	4	4	473	53.1608	10.1255
P14324	Farnesyl pyrophosphate synthase OS=Homo sapiens OX=9606 GN=FDPS PE=1 SV=4 - [FPPS_HUMAN]	9.31	7	3	3	7	80.5532	6.44	2	3	125.09	7.16	2	4	419	48.2446	6.15088
E9PB90	Hexokinase-2 OS=Homo sapiens OX=9606 GN=HK2 PE=1 SV=1 - [E9PB90_HUMAN]	9.22	22	7	7	7					177.235	9.22	7	7	889	98.9088	6.03662
A0A024RDG1	Vesicle docking protein p115, isoform CRA_a OS=Homo sapiens OX=9606 GN=VDP PE=4 SV=1 - [A0A024RDG1_HUMAN]	8.73	1	6	6	7					114.55	8.73	6	7	962	107.828	4.90674
A0A024R8U1	Solute carrier family 16 (Monocarboxylic acid transporters), member 3, isoform CRA_a OS=Homo sapiens OX=9606 GN=SLC16A3 PE=4 SV=1 - [A0A024R8U1_HUMAN]	7.31	6	3	3	7	78.7547	4.52	2	3	69.7254	7.31	3	4	465	49.4369	7.95752
A0A3B3IS06	Treacle protein (Fragment) OS=Homo sapiens OX=9606 GN=TCOF1 PE=1 SV=1 - [A0A3B3IS06_HUMAN]	6.77	10	7	7	7					186.434	6.77	7	7	1358	138.608	8.6167
Q15020	Squamous cell carcinoma antigen recognized by T-cells 3 OS=Homo sapiens OX=9606 GN=SART3 PE=1 SV=1 - [SART3_HUMAN]	6.75	21	5	6	7	0	2.49	2	2	126.543	5.82	5	5	963	109.865	5.56689
Q6P2E9	Enhancer of mRNA-decapping protein 4 OS=Homo sapiens OX=9606 GN=EDC4 PE=1 SV=1 - [EDC4_HUMAN]	6.28	5	6	6	7	0	0.71	1	1	152.176	5.57	5	6	1401	151.567	5.85889
O75400	Pre-mRNA-processing factor 40 homolog A OS=Homo sapiens OX=9606 GN=PRPF40A PE=1 SV=2 - [PR40A_HUMAN]	4.7	7	4	4	7	45.2	3.34	3	3	82.7405	3.55	3	4	957	108.737	7.56201
A6NHR9	Structural maintenance of chromosomes flexible hinge domain-containing protein 1 OS=Homo sapiens OX=9606 GN=SMCHD1 PE=1 SV=2 - [SMHD1_HUMAN]	4.69	3	6	6	7	39.28	0.5	1	1	97.5069	4.69	6	6	2005	226.231	7.29834
A0A223PQH6	HCFC1 OS=Homo sapiens OX=9606 PE=4 SV=1 - [A0A223PQH6_HUMAN]	4.52	4	7	7	7					124.508	4.52	7	7	2035	208.628	7.45947
Q5HYD9	Uncharacterized protein DKFZp686M0619 (Fragment) OS=Homo sapiens OX=9606 GN=DKFZp686M0619 PE=2 SV=1 - [Q5HYD9_HUMAN]	69.16	6	4	4	6	49.2208	51.4	3	3	114.865	49.53	2	3	107	11.8658	4.79248
K7EQA1	Programmed cell death protein 5 OS=Homo sapiens OX=9606 GN=PDCD5 PE=1 SV=1 - [K7EQA1_HUMAN]	54.02	4	5	5	6	34.18	12.64	1	1	133.142	54.02	5	5	87	9.99825	8.99756
Q549C5	HCG2010808, isoform CRA_a OS=Homo sapiens OX=9606 GN=MST065 PE=1 SV=1 - [Q549C5_HUMAN]	50.7	2	4	4	6	149.009	50.7	4	4	110.38	16.2	2	2	142	15.5118	4.33545
Q5STK2	Prefoldin subunit 6, isoform CRA_b OS=Homo sapiens OX=9606 GN=PFDN6 PE=2 SV=1 - [Q5STK2_HUMAN]	43.41	3	6	6	6	60.2733	27.13	3	3	83.5545	23.26	3	3	129	14.5738	8.88037
C9K025	60S ribosomal protein L35a (Fragment) OS=Homo sapiens OX=9606 GN=RPL35A PE=1 SV=1 - [C9K025_HUMAN]	37.23	4	4	4	6	43.9493	20.21	2	3	23.64	24.47	3	3	94	10.6387	10.7114
Q53Y51	D-dopachrome tautomerase OS=Homo sapiens OX=9606 GN=DDT1 PE=2 SV=1 - [Q53Y51_HUMAN]	36.44	8	4	4	6	48.57	9.32	1	1	104.77	36.44	4	5	118	12.7037	7.29834
Q5T949	Serine/threonine-protein phosphatase 2A activator (Fragment) OS=Homo sapiens OX=9606 GN=PTPA PE=1 SV=1 - [Q5T949_HUMAN]	33.6	13	5	5	6	25.08	5.2	1	1	107.22	33.6	5	5	250	28.0771	5.40186
H9ZYJ2	Thioredoxin OS=Homo sapiens OX=9606 GN=TXN PE=2 SV=1 - [H9ZYJ2_HUMAN]	32.38	1	3	3	6	78.0951	20.95	2	2	104.99	32.38	3	4	105	11.7297	4.91943
C9J8M3	Replication factor C subunit 4 (Fragment) OS=Homo sapiens OX=9606 GN=RFC4 PE=1 SV=1 - [C9J8M3_HUMAN]	29.44	8	6	6	6	119.5	14.49	4	4	52.8877	14.95	2	2	214	23.6336	9.49561
Q9Y3C1	Nucleolar protein 16 OS=Homo sapiens OX=9606 GN=NOP16 PE=1 SV=2 - [NOP16_HUMAN]	28.65	7	4	4	6	130.302	22.47	3	3	92.12	22.47	3	3	178	21.1751	9.93506
H0YLF3	Beta-2-microglobulin (Fragment) OS=Homo sapiens OX=9606 GN=B2M PE=1 SV=1 - [H0YLF3_HUMAN]	28.17	7	2	2	6	42.1343	28.17	2	2	94.1	28.17	2	4	71	8.49315	5.14795
Q6FG85	Eukaryotic translation initiation factor 1B, isoform CRA_a (Fragment) OS=Homo sapiens OX=9606 GN=GC20 PE=1 SV=1 - [Q6FG85_HUMAN]	27.43	4	3	3	6	88.7465	14.16	1	2	164.485	27.43	3	4	113	12.8157	7.37158
A0A024R9G4	Family with sequence similarity 49, member B, isoform CRA_a OS=Homo sapiens OX=9606 GN=FAM49B PE=4 SV=1 - [A0A024R9G4_HUMAN]	27.16	10	6	6	6	37.89	7.41	2	2	173.12	19.75	4	4	324	36.7246	6.06201
A0A024RB09	RAB5B, member RAS oncogene family, isoform CRA_a OS=Homo sapiens OX=9606 GN=RAB5B PE=4 SV=1 - [A0A024RB09_HUMAN]	26.98	13	2	5	6	54.1154	10.23	2	2	84.2929	21.86	4	4	215	23.6919	8.1333
K7EMQ8	SWI/SNF-related matrix-associated actin-dependent regulator of chromatin subfamily E member 1 (Fragment) OS=Homo sapiens OX=9606 GN=SMARCE1 PE=1 SV=1 - [K7EMQ8_HUMAN]	26.55	13	3	4	6	62.55	15.82	2	2	93.5443	19.21	3	4	177	20.6465	6.25244
B5MD17	Chromobox protein homolog 1 (Fragment) OS=Homo sapiens OX=9606 GN=CBX1 PE=1 SV=1 - [B5MD17_HUMAN]	26.19	5	2	3	6	124.003	26.19	3	3	97.1437	26.19	3	3	168	19.3137	5.021
O60493	Sorting nexin-3 OS=Homo sapiens OX=9606 GN=SNX3 PE=1 SV=3 - [SNX3_HUMAN]	25.93	1	4	5	6	22.82	12.35	2	2	70.5868	19.14	4	4	162	18.7508	8.66064
Q9ULC4	Malignant T-cell-amplified sequence 1 OS=Homo sapiens OX=9606 GN=MCTS1 PE=1 SV=1 - [MCTS1_HUMAN]	25.41	1	3	3	6	30.2233	25.41	3	3	105.696	20.44	2	3	181	20.5418	8.82178
Q567R9	CIP29 protein OS=Homo sapiens OX=9606 GN=CIP29 PE=2 SV=1 - [Q567R9_HUMAN]	25.33	5	3	3	6	88.06	25.33	3	3	129.997	25.33	3	3	150	16.82	9.70068
G3V2F7	Ubiquitin-conjugating enzyme E2 variant 1 OS=Homo sapiens OX=9606 GN=UBE2V1 PE=4 SV=2 - [G3V2F7_HUMAN]	24.76	6	1	3	6	58.6	16.19	2	3	34.4	18.1	2	3	105	12.0112	9.71533
B4DYC6	cDNA FLJ60958, highly similar to Homo sapiens SGT1, suppressor of G2 allele of SKP1 (SUGT1), mRNA OS=Homo sapiens OX=9606 PE=2 SV=1 - [B4DYC6_HUMAN]	24.55	5	6	6	6	65.94	9.03	2	2	54.09	20.58	4	4	277	31.669	5.50342
Q05BU6	SFRS11 protein (Fragment) OS=Homo sapiens OX=9606 GN=SFRS11 PE=2 SV=1 - [Q05BU6_HUMAN]	24.39	12	4	4	6	0	8.54	1	1	116.495	24.39	4	5	246	24.8321	6.34131
A0A024RB10	Cyclin-dependent kinase 2, isoform CRA_a OS=Homo sapiens OX=9606 GN=CDK2 PE=3 SV=1 - [A0A024RB10_HUMAN]	23.86	123	3	5	6	65.3965	12.5	3	3	58.3744	16.67	3	3	264	30.0161	9.14404
F8VRH0	Poly(rC)-binding protein 2 (Fragment) OS=Homo sapiens OX=9606 GN=PCBP2 PE=1 SV=2 - [F8VRH0_HUMAN]	22.58	2	2	4	6	58.912	8.71	2	2	128.596	22.58	4	4	310	32.0154	8.07471
A0A0S2Z5H7	COP9 constitutive photomorphogenic-like protein subunit 4 isoform 1 (Fragment) OS=Homo sapiens OX=9606 GN=COPS4 PE=2 SV=1 - [A0A0S2Z5H7_HUMAN]	20.69	6	6	6	6	64.7	4.19	1	1	183.008	16.5	5	5	406	46.2397	5.8335
L7NVC9	Cytochrome c oxidase subunit 2 OS=Homo sapiens OX=9606 GN=COX2 PE=3 SV=1 - [L7NVC9_HUMAN]	20.26	423	3	3	6	80.98	11.45	2	2	65.34	20.26	3	4	227	25.5342	4.81787
H7C003	Protein phosphatase 1 regulatory subunit 7 (Fragment) OS=Homo sapiens OX=9606 GN=PPP1R7 PE=1 SV=1 - [H7C003_HUMAN]	19.7	6	4	4	6	125.96	10.75	3	3	203.363	17.31	3	3	335	38.7201	4.84326
O96019	Actin-like protein 6A OS=Homo sapiens OX=9606 GN=ACTL6A PE=1 SV=1 - [ACL6A_HUMAN]	19.58	5	5	5	6	30.93	7.23	2	2	114.861	12.35	3	4	429	47.4303	5.60498
P08579	U2 small nuclear ribonucleoprotein B'' OS=Homo sapiens OX=9606 GN=SNRPB2 PE=1 SV=1 - [RU2B_HUMAN]	19.56	4	3	4	6	42.91	3.56	1	2	89.7426	19.56	4	4	225	25.4701	9.71533
Q8N1H4	cDNA FLJ40872 fis, clone TUTER2000283, highly similar to Homo sapiens transformer-2-beta (SFRS10) gene OS=Homo sapiens OX=9606 PE=2 SV=1 - [Q8N1H4_HUMAN]	19.44	7	3	4	6	87.5803	15.48	3	3	43.3091	9.52	2	3	252	29.1832	10.6528
B4DVD7	Eukaryotic translation initiation factor 3 subunit K OS=Homo sapiens OX=9606 GN=EIF3K PE=2 SV=1 - [B4DVD7_HUMAN]	19.43	9	3	3	6	112.41	19.43	3	3	107.613	12.8	2	3	211	24.4861	4.86865
A0A024R9U3	OCIA domain containing 1, isoform CRA_a OS=Homo sapiens OX=9606 GN=OCIAD1 PE=4 SV=1 - [A0A024R9U3_HUMAN]	19.18	15	4	4	6	26.87	7.35	2	2	63.5673	15.92	3	4	245	27.6088	7.48877
P06730	Eukaryotic translation initiation factor 4E OS=Homo sapiens OX=9606 GN=EIF4E PE=1 SV=2 - [IF4E_HUMAN]	18.43	6	4	4	6	40.79	11.98	3	3	0	14.75	3	3	217	25.0815	6.15088
O95433	Activator of 90 kDa heat shock protein ATPase homolog 1 OS=Homo sapiens OX=9606 GN=AHSA1 PE=1 SV=1 - [AHSA1_HUMAN]	18.05	6	5	5	6	38.78	5.92	2	2	159.057	12.13	3	4	338	38.2503	5.52881
V9HWC9	Superoxide dismutase [Cu-Zn] OS=Homo sapiens OX=9606 GN=HEL-S-44 PE=2 SV=1 - [V9HWC9_HUMAN]	16.88	5	2	2	6	71.1848	16.88	2	3	92.22	16.88	2	3	154	15.9259	6.12549
A0A024RDP4	Paraspeckle component 1, isoform CRA_b OS=Homo sapiens OX=9606 GN=PSPC1 PE=4 SV=1 - [A0A024RDP4_HUMAN]	16.54	4	4	4	6	42.64	3.56	1	1	246.61	16.54	4	5	393	45.5423	6.58057
O60832	H/ACA ribonucleoprotein complex subunit DKC1 OS=Homo sapiens OX=9606 GN=DKC1 PE=1 SV=3 - [DKC1_HUMAN]	16.34	8	6	6	6	37.58	4.67	2	2	64.741	11.67	4	4	514	57.6378	9.42236
B7Z4K8	cDNA FLJ52869, highly similar to Homo sapiens basic leucine zipper and W2 domains 2 (BZW2), mRNA OS=Homo sapiens OX=9606 PE=2 SV=1 - [B7Z4K8_HUMAN]	16.28	13	5	6	6	42.65	2.8	1	1	117.138	13.49	5	5	393	45.2795	6.66846
X6RGJ2	Heterochromatin protein 1-binding protein 3 (Fragment) OS=Homo sapiens OX=9606 GN=HP1BP3 PE=1 SV=1 - [X6RGJ2_HUMAN]	16.21	6	5	5	6	48.1534	7.65	2	2	43.6026	13.15	4	4	327	36.4923	9.33447
B4DZX7	Thioredoxin domain containing, isoform CRA_b OS=Homo sapiens OX=9606 GN=TXNDC PE=2 SV=1 - [B4DZX7_HUMAN]	15.82	2	5	5	6	50.14	10.2	2	2	49.6532	15.82	4	4	196	22.3751	5.70654
A0A024R4X0	NADH-cytochrome b5 reductase OS=Homo sapiens OX=9606 GN=CYB5R3 PE=3 SV=1 - [A0A024R4X0_HUMAN]	15.12	4	4	4	6	50.11	7.22	2	2	65.34	12.37	3	4	291	33.2172	7.57666
Q96AF9	ZYX protein (Fragment) OS=Homo sapiens OX=9606 GN=ZYX PE=2 SV=2 - [Q96AF9_HUMAN]	14.59	11	4	4	6	41.76	4.51	1	1	226.65	14.59	4	5	466	50.4398	7.50342
B3KUJ5	Histone deacetylase OS=Homo sapiens OX=9606 PE=2 SV=1 - [B3KUJ5_HUMAN]	14.41	7	3	4	6	43.32	2.62	1	1	142.59	14.41	4	5	458	51.9393	5.8208
Q15428	Splicing factor 3A subunit 2 OS=Homo sapiens OX=9606 GN=SF3A2 PE=1 SV=2 - [SF3A2_HUMAN]	14.22	3	4	4	6	60.5047	6.9	2	2	192.689	11.21	3	4	464	49.2243	9.64209
Q15008	26S proteasome non-ATPase regulatory subunit 6 OS=Homo sapiens OX=9606 GN=PSMD6 PE=1 SV=1 - [PSMD6_HUMAN]	14.14	5	5	5	6	46.7482	5.14	2	3	75.5533	9	3	3	389	45.5023	5.61768
Q9Y277	Voltage-dependent anion-selective channel protein 3 OS=Homo sapiens OX=9606 GN=VDAC3 PE=1 SV=1 - [VDAC3_HUMAN]	13.78	6	2	3	6	131.588	13.78	3	3	92.5161	9.19	2	3	283	30.6393	8.66064
Q9HDC9	Adipocyte plasma membrane-associated protein OS=Homo sapiens OX=9606 GN=APMAP PE=1 SV=2 - [APMAP_HUMAN]	13.46	2	5	5	6	47.2	11.3	4	4	51.75	5.05	2	2	416	46.4509	6.16357
A0A0A0N0L3	TDP43 isoform H OS=Homo sapiens OX=9606 GN=TDP43 PE=2 SV=1 - [A0A0A0N0L3_HUMAN]	13.44	18	5	5	6	103.729	8.33	3	3	203.877	11.29	3	3	372	41.6059	7.10791
Q13895	Bystin OS=Homo sapiens OX=9606 GN=BYSL PE=1 SV=3 - [BYST_HUMAN]	13.04	3	5	5	6	43.05	4.58	1	1	119.157	13.04	5	5	437	49.57	8.11865
A0A024R6D8	Splicing factor, arginine/serine-rich 5, isoform CRA_a OS=Homo sapiens OX=9606 GN=SFRS5 PE=4 SV=1 - [A0A024R6D8_HUMAN]	12.87	7	2	3	6	88.784	7.72	2	3	79.7667	12.87	3	3	272	31.2453	11.5903
A0A024R2C5	Vacuolar protein sorting 4B (Yeast), isoform CRA_a OS=Homo sapiens OX=9606 GN=VPS4B PE=3 SV=1 - [A0A024R2C5_HUMAN]	12.84	9	5	5	6	31.74	1.8	1	1	118.471	11.04	4	5	444	49.2715	7.2251
H3BPZ1	Very-long-chain (3R)-3-hydroxyacyl-CoA dehydratase OS=Homo sapiens OX=9606 GN=HACD3 PE=1 SV=1 - [H3BPZ1_HUMAN]	12.46	5	4	4	6	30.68	3.26	1	2	83.46	12.46	4	4	337	40.0429	8.96826
O14929	Histone acetyltransferase type B catalytic subunit OS=Homo sapiens OX=9606 GN=HAT1 PE=1 SV=1 - [HAT1_HUMAN]	12.17	3	4	4	6	132.358	7.4	2	2	167.937	12.17	4	4	419	49.4808	5.69385
A8K132	cDNA FLJ75476, highly similar to Homo sapiens glutaminase (GLS), mRNA OS=Homo sapiens OX=9606 PE=2 SV=1 - [A8K132_HUMAN]	11.81	11	6	6	6	44.42	1.2	1	1	93.462	10.61	5	5	669	73.4619	7.76709
F8WJN3	Cleavage and polyadenylation-specificity factor subunit 6 OS=Homo sapiens OX=9606 GN=CPSF6 PE=1 SV=1 - [F8WJN3_HUMAN]	11.51	7	5	5	6	53.7042	5.44	2	2	74.0013	9	4	4	478	52.2378	6.43018
A0A0A0MSJ0	ATP-dependent RNA helicase DDX42 OS=Homo sapiens OX=9606 GN=DDX42 PE=1 SV=1 - [A0A0A0MSJ0_HUMAN]	11.3	8	6	6	6	34.01	3.81	3	3	69.3537	7.49	3	3	708	77.7661	7.00537
D6RAA6	Transmembrane protein 33 (Fragment) OS=Homo sapiens OX=9606 GN=TMEM33 PE=1 SV=1 - [D6RAA6_HUMAN]	11.26	4	3	3	6	31.08	7.66	2	2	76.02	11.26	3	4	222	25.2073	9.56885
Q49A26	Putative oxidoreductase GLYR1 OS=Homo sapiens OX=9606 GN=GLYR1 PE=1 SV=4 - [GLYR1_HUMAN]	11.21	7	5	5	6	79.1934	5.79	3	3	134.288	5.42	2	3	553	60.509	9.17334
Q53HB9	DEAD (Asp-Glu-Ala-Asp) box polypeptide 56 variant (Fragment) OS=Homo sapiens OX=9606 PE=2 SV=1 - [Q53HB9_HUMAN]	10.97	7	6	6	6	85.34	6.03	3	3	56.0933	4.94	3	3	547	61.5269	9.26123
Q14258	E3 ubiquitin/ISG15 ligase TRIM25 OS=Homo sapiens OX=9606 GN=TRIM25 PE=1 SV=2 - [TRI25_HUMAN]	10.95	4	6	6	6	71.6786	5.87	3	3	107.263	5.08	3	3	630	70.9277	8.08936
B4E261	AP complex subunit beta OS=Homo sapiens OX=9606 PE=2 SV=1 - [B4E261_HUMAN]	10.9	18	2	6	6	68.65	4.07	3	3	165.015	6.83	3	3	688	76.1956	5.22412
Q6IPN0	Reticulon OS=Homo sapiens OX=9606 GN=RTN4 PE=2 SV=1 - [Q6IPN0_HUMAN]	10.2	10	3	3	6	50.4	10.2	3	3	90.5509	7.87	2	3	343	36.8953	4.80518
A0A024R4U3	Tubulin tyrosine ligase-like family, member 12, isoform CRA_a OS=Homo sapiens OX=9606 GN=TTLL12 PE=4 SV=1 - [A0A024R4U3_HUMAN]	10.09	1	5	5	6	42.55	2.48	1	1	171.085	10.09	5	5	644	74.356	5.52881
A0A3B3IRW2	Mannosyl-oligosaccharide glucosidase OS=Homo sapiens OX=9606 GN=MOGS PE=1 SV=1 - [A0A3B3IRW2_HUMAN]	9.79	7	4	4	6	75.5	5.34	2	2	132.56	9.79	4	4	562	62.2103	7.10791
A0A140VJZ1	Ubiquitin carboxyl-terminal hydrolase OS=Homo sapiens OX=9606 PE=2 SV=1 - [A0A140VJZ1_HUMAN]	9.21	1	5	5	6	41.87	4.43	3	3	73.42	6.06	3	3	858	95.7253	5.03369
P08779	Keratin, type I cytoskeletal 16 OS=Homo sapiens OX=9606 GN=KRT16 PE=1 SV=4 - [K1C16_HUMAN]	8.46	20	1	4	6	159.401	8.46	4	5	0	1.9	1	1	473	51.2362	5.04639
A0A0A6YYL4	Coronin OS=Homo sapiens OX=9606 GN=CORO7-PAM16 PE=3 SV=1 - [A0A0A6YYL4_HUMAN]	8.4	14	5	5	6	57.46	4.48	3	3	140.973	6.11	3	3	1048	114.095	6.32861
B3KNF6	Sec61 alpha 1 subunit (S. cerevisiae), isoform CRA_c OS=Homo sapiens OX=9606 GN=SEC61A1 PE=2 SV=1 - [B3KNF6_HUMAN]	7.77	10	3	4	6	33.6	4.41	2	2	48.5949	7.77	4	4	476	52.2305	8.06006
P27816	Microtubule-associated protein 4 OS=Homo sapiens OX=9606 GN=MAP4 PE=1 SV=3 - [MAP4_HUMAN]	7.03	13	6	6	6	35.08	3.73	3	3	53.1133	3.3	3	3	1152	120.93	5.42725
B4DLN1	cDNA FLJ60124, highly similar to Mitochondrial dicarboxylate carrier OS=Homo sapiens OX=9606 PE=2 SV=1 - [B4DLN1_HUMAN]	7.01	4	3	4	6	67.5	5.2	3	3	72.7	6.79	3	3	442	48.0687	9.5249
Q6ZNK5	FLJ00293 protein (Fragment) OS=Homo sapiens OX=9606 GN=FLJ00293 PE=2 SV=1 - [Q6ZNK5_HUMAN]	6.65	3	4	4	6	90.4744	6.65	4	4	75.387	4.31	2	2	812	92.7602	8.95361
Q14651	Plastin-1 OS=Homo sapiens OX=9606 GN=PLS1 PE=1 SV=2 - [PLSI_HUMAN]	6.52	2	1	4	6	57.03	1.43	1	1	247.077	6.52	4	5	629	70.2093	5.41455
A0A024R4F4	DNA polymerase OS=Homo sapiens OX=9606 GN=POLD1 PE=3 SV=1 - [A0A024R4F4_HUMAN]	6.32	10	5	6	6					136.78	6.32	6	6	1107	123.553	7.03467
A8KA19	cDNA FLJ75831, highly similar to Homo sapiens exportin, tRNA (nuclear export receptor for tRNAs) (XPOT), mRNA OS=Homo sapiens OX=9606 PE=2 SV=1 - [A8KA19_HUMAN]	6.24	5	6	6	6					109.52	6.24	6	6	962	109.849	5.38916
O14776	Transcription elongation regulator 1 OS=Homo sapiens OX=9606 GN=TCERG1 PE=1 SV=2 - [TCRG1_HUMAN]	6.19	3	6	6	6	37.74	2.73	3	3	33.52	3.46	3	3	1098	123.823	8.646
Q96SB3	Neurabin-2 OS=Homo sapiens OX=9606 GN=PPP1R9B PE=1 SV=2 - [NEB2_HUMAN]	6.13	4	5	5	6	79.7	6.13	5	6					815	89.1377	4.97021
B4E0K9	Alpha-mannosidase OS=Homo sapiens OX=9606 PE=2 SV=1 - [B4E0K9_HUMAN]	5.89	9	5	5	6	57.9267	3.05	3	3	104.34	3.68	3	3	950	107.398	7.02002
Q8IW76	eIF2AK2 protein (Fragment) OS=Homo sapiens OX=9606 GN=EIF2AK2 PE=2 SV=1 - [Q8IW76_HUMAN]	5.85	5	3	3	6	166.663	4.48	2	3	82.6333	5.85	3	3	513	57.5843	8.33838
Q14692	Ribosome biogenesis protein BMS1 homolog OS=Homo sapiens OX=9606 GN=BMS1 PE=1 SV=1 - [BMS1_HUMAN]	5.69	1	6	6	6	58.32	2.26	2	2	72.1739	3.43	4	4	1282	145.716	6.44287
Q86YZ3	Hornerin OS=Homo sapiens OX=9606 GN=HRNR PE=1 SV=2 - [HORN_HUMAN]	5.68	1	4	4	6	60.2421	2.88	3	4	63.5191	2.81	1	2	2850	282.228	10.0376
P50570	Dynamin-2 OS=Homo sapiens OX=9606 GN=DNM2 PE=1 SV=2 - [DYN2_HUMAN]	5.29	13	4	4	6	29.14	2.87	2	2	73.8603	5.29	4	4	870	98.0032	7.44482
A8K5Y7	cDNA FLJ78655, highly similar to Homo sapiens exportin 5 (XPO5), mRNA OS=Homo sapiens OX=9606 PE=2 SV=1 - [A8K5Y7_HUMAN]	4.57	7	4	4	6	50.04	2.49	2	2	112.379	4.57	4	4	1204	136.221	5.89697
O60382	KIAA0324 (Fragment) OS=Homo sapiens OX=9606 GN=KIAA0324 PE=4 SV=1 - [O60382_HUMAN]	3.74	3	5	5	6	0	0.78	1	1	108.363	2.96	4	5	1791	191.193	11.9272
P18583	Protein SON OS=Homo sapiens OX=9606 GN=SON PE=1 SV=4 - [SON_HUMAN]	2.93	8	4	4	6	40.92	1.03	2	2	91.3	2.51	3	4	2426	263.664	5.64307
A5YKK6	CCR4-NOT transcription complex subunit 1 OS=Homo sapiens OX=9606 GN=CNOT1 PE=1 SV=2 - [CNOT1_HUMAN]	2.15	6	5	5	6	40.41	0.42	1	1	63.9997	2.15	5	5	2376	266.768	7.10791
J3KT51	Jupiter microtubule-associated homolog 1 OS=Homo sapiens OX=9606 GN=JPT1 PE=1 SV=1 - [J3KT51_HUMAN]	54.81	3	4	4	5	60.558	32.69	2	2	110.584	31.73	3	3	104	11.0054	8.55811
P62304	Small nuclear ribonucleoprotein E OS=Homo sapiens OX=9606 GN=SNRPE PE=1 SV=1 - [RUXE_HUMAN]	52.17	2	3	3	5	44.05	11.96	1	1	133.306	52.17	3	4	92	10.7966	9.43701
B2R4R9	HCG26477 OS=Homo sapiens OX=9606 GN=RPS28 PE=2 SV=1 - [B2R4R9_HUMAN]	46.38	1	3	3	5	162.175	46.38	3	3	93.9378	30.43	2	2	69	7.8362	10.6968
A6NGP5	Jupiter microtubule-associated homolog 2 OS=Homo sapiens OX=9606 GN=JPT2 PE=1 SV=2 - [A6NGP5_HUMAN]	40.45	9	4	4	5	36.47	17.42	2	2	56.56	32.58	3	3	178	18.8944	9.45166
H0YLA2	Signal recognition particle 14 kDa protein OS=Homo sapiens OX=9606 GN=SRP14 PE=1 SV=1 - [H0YLA2_HUMAN]	39.13	2	4	4	5	144.39	27.83	3	3	65.83	18.26	2	2	115	13.0498	9.56885
Q9BWJ5	Splicing factor 3B subunit 5 OS=Homo sapiens OX=9606 GN=SF3B5 PE=1 SV=1 - [SF3B5_HUMAN]	38.37	1	3	3	5	49.97	38.37	3	3	15.99	25.58	2	2	86	10.1288	6.354
A0A024QZ42	HCG1985580, isoform CRA_c OS=Homo sapiens OX=9606 GN=PDCD6 PE=1 SV=1 - [A0A024QZ42_HUMAN]	37.19	5	4	4	5	47.7	9.09	1	1	116.79	37.19	4	4	121	14.4411	5.2876
A0A024R5H0	Barrier to autointegration factor 1, isoform CRA_a OS=Homo sapiens OX=9606 GN=BANF1 PE=4 SV=1 - [A0A024R5H0_HUMAN]	37.08	2	3	3	5	45.25	26.97	1	1	141.91	37.08	3	4	89	10.052	6.0874
P61086	Ubiquitin-conjugating enzyme E2 K OS=Homo sapiens OX=9606 GN=UBE2K PE=1 SV=3 - [UBE2K_HUMAN]	36	4	5	5	5	64.53	12.5	2	2	72.1267	23.5	3	3	200	22.3926	5.43994
C9JQV0	Uncharacterized protein C7orf50 (Fragment) OS=Homo sapiens OX=9606 GN=C7orf50 PE=1 SV=1 - [C9JQV0_HUMAN]	35.94	5	4	4	5					145.614	35.94	4	5	192	21.8697	9.64209
P49458	Signal recognition particle 9 kDa protein OS=Homo sapiens OX=9606 GN=SRP9 PE=1 SV=2 - [SRP09_HUMAN]	34.88	6	3	3	5	134.593	34.88	3	3	81.67	22.09	2	2	86	10.1051	7.97217
H3BMH2	Ras-related protein Rab-11A (Fragment) OS=Homo sapiens OX=9606 GN=RAB11A PE=4 SV=1 - [H3BMH2_HUMAN]	33.55	6	5	5	5	70.0274	20.65	3	3	54.49	12.9	2	2	155	17.6571	8.33838
Q69YG1	Myotrophin OS=Homo sapiens OX=9606 GN=DKFZp761E1322 PE=2 SV=1 - [Q69YG1_HUMAN]	33.05	2	3	3	5	53.5593	22.03	2	2	166.593	25.42	2	3	118	12.8866	5.51611
P24666	Low molecular weight phosphotyrosine protein phosphatase OS=Homo sapiens OX=9606 GN=ACP1 PE=1 SV=3 - [PPAC_HUMAN]	31.65	7	4	4	5	119.09	17.09	2	2	131.657	20.25	3	3	158	18.0308	6.7417
A0A0S2Z590	U6 snRNA-associated Sm-like protein LSm1 (Fragment) OS=Homo sapiens OX=9606 GN=LSM1 PE=2 SV=1 - [A0A0S2Z590_HUMAN]	31.58	3	3	3	5	71.86	26.32	2	2	66.84	17.29	2	3	133	15.1701	5.22412
A0A384MR27	Galectin OS=Homo sapiens OX=9606 PE=2 SV=1 - [A0A384MR27_HUMAN]	31.11	1	4	4	5	46.2627	13.33	2	2	76.8101	23.7	3	3	135	14.7062	5.50342
Q9HAV7	GrpE protein homolog 1, mitochondrial OS=Homo sapiens OX=9606 GN=GRPEL1 PE=1 SV=2 - [GRPE1_HUMAN]	29.95	2	5	5	5	50.24	7.37	1	1	101.563	22.58	4	4	217	24.2639	8.11865
G3V1B3	60S ribosomal protein L21 OS=Homo sapiens OX=9606 GN=RPL21 PE=1 SV=1 - [G3V1B3_HUMAN]	29.89	4	2	2	5	52.96	29.89	2	2	125.968	29.89	2	3	87	9.88007	10.2866
Q6FG99	RPLP1 protein OS=Homo sapiens OX=9606 GN=RPLP1 PE=2 SV=1 - [Q6FG99_HUMAN]	29.82	4	2	2	5	117.111	29.82	2	3	35.95	14.04	1	2	114	11.5608	4.37354
J3KS22	L-xylulose reductase (Fragment) OS=Homo sapiens OX=9606 GN=DCXR PE=1 SV=8 - [J3KS22_HUMAN]	29.6	7	5	5	5	0	3.59	1	1	114.06	26.01	4	4	223	23.7886	8.20654
A0A024R8S3	Small ubiquitin-related modifier OS=Homo sapiens OX=9606 GN=SUMO2 PE=3 SV=1 - [A0A024R8S3_HUMAN]	29.47	3	1	3	5	43.81	10.53	1	2	80.6671	29.47	3	3	95	10.8644	5.50342
H3BV16	NADH dehydrogenase [ubiquinone] 1 beta subcomplex subunit 10 (Fragment) OS=Homo sapiens OX=9606 GN=NDUFB10 PE=1 SV=8 - [H3BV16_HUMAN]	28.17	4	3	3	5	0	9.86	1	1	84.9022	28.17	3	4	142	17.3735	6.55127
A0A140CZL4	S-methyl-5'-thioadenosine phosphorylase OS=Homo sapiens OX=9606 GN=MTAP-ANRIL fusion PE=2 SV=1 - [A0A140CZL4_HUMAN]	28.1	15	4	4	5	67.64	13.14	2	2	193.127	21.17	3	3	274	30.1692	6.90283
Q6PKC2	CROP protein (Fragment) OS=Homo sapiens OX=9606 GN=CROP PE=2 SV=1 - [Q6PKC2_HUMAN]	27.97	9	4	4	5	62.14	7.63	1	1	203.069	27.97	4	4	236	26.9988	8.20654
A0A384NL22	Proteasome subunit beta OS=Homo sapiens OX=9606 GN=PSMB3 PE=2 SV=1 - [A0A384NL22_HUMAN]	27.32	4	4	4	5	40.93	7.8	1	1	40.6258	27.32	4	4	205	22.9335	6.55127
B2R7W3	Breast carcinoma amplified sequence 2 OS=Homo sapiens OX=9606 GN=BCAS2 PE=2 SV=1 - [B2R7W3_HUMAN]	26.67	2	5	5	5	57.16	5.78	1	1	50.03	20.89	4	4	225	26.115	5.65576
Q9BRP8	Partner of Y14 and mago OS=Homo sapiens OX=9606 GN=PYM1 PE=1 SV=1 - [PYM1_HUMAN]	26.47	1	4	4	5	17.96	8.82	1	1	120.957	26.47	4	4	204	22.642	9.45166
Q9Y4Z0	U6 snRNA-associated Sm-like protein LSm4 OS=Homo sapiens OX=9606 GN=LSM4 PE=1 SV=1 - [LSM4_HUMAN]	25.9	4	4	4	5	33.78	7.19	1	1	76.8291	25.9	4	4	139	15.3399	9.99365
A0A024R7V6	RAB2, member RAS oncogene family, isoform CRA_a OS=Homo sapiens OX=9606 GN=RAB2 PE=4 SV=1 - [A0A024R7V6_HUMAN]	25.47	11	4	4	5	46.76	20.28	3	3	45.8	11.32	2	2	212	23.5308	6.53662
P62942	Peptidyl-prolyl cis-trans isomerase FKBP1A OS=Homo sapiens OX=9606 GN=FKBP1A PE=1 SV=2 - [FKB1A_HUMAN]	25	9	2	2	5	74.37	25	2	2	132.319	25	2	3	108	11.9431	8.1626
E5RGS4	Prefoldin subunit 1 OS=Homo sapiens OX=9606 GN=PFDN1 PE=1 SV=1 - [E5RGS4_HUMAN]	24.79	2	3	3	5	47.48	15.38	2	2	55.38	24.79	3	3	117	13.4571	5.51611
H7C1D4	Translin (Fragment) OS=Homo sapiens OX=9606 GN=TSN PE=1 SV=1 - [H7C1D4_HUMAN]	24.32	7	3	3	5					75.4033	24.32	3	5	185	21.107	7.1958
A0A0A0MSW4	Phosphatidylinositol transfer protein beta isoform OS=Homo sapiens OX=9606 GN=PITPNB PE=1 SV=1 - [A0A0A0MSW4_HUMAN]	23.62	13	5	5	5	20.67	7.01	2	2	45.24	16.61	3	3	271	31.5609	6.87354
Q9NTX5	Ethylmalonyl-CoA decarboxylase OS=Homo sapiens OX=9606 GN=ECHDC1 PE=1 SV=2 - [ECHD1_HUMAN]	23.45	9	5	5	5					156.126	23.45	5	5	307	33.6765	8.20654
P40616	ADP-ribosylation factor-like protein 1 OS=Homo sapiens OX=9606 GN=ARL1 PE=1 SV=1 - [ARL1_HUMAN]	22.65	7	3	3	5	56.29	6.08	1	1	143.857	22.65	3	4	181	20.4044	5.71924
A0A384MTY2	Epididymis secretory sperm binding protein OS=Homo sapiens OX=9606 PE=2 SV=1 - [A0A384MTY2_HUMAN]	21.83	4	5	5	5	24.77	10.56	2	2	39.86	16.9	3	3	142	15.935	5.66846
X6RA14	S-formylglutathione hydrolase OS=Homo sapiens OX=9606 GN=ESD PE=1 SV=1 - [X6RA14_HUMAN]	21.74	4	4	4	5	92.02	9.49	2	2	58.4	12.25	2	3	253	28.2079	6.78564
A0A0S2Z3W7	Nucleotide diphosphatase (Fragment) OS=Homo sapiens OX=9606 GN=ITPA PE=2 SV=1 - [A0A0S2Z3W7_HUMAN]	21.65	3	3	3	5					64.42	21.65	3	5	194	21.4319	5.65576
J3KQ34	COP9 signalosome complex subunit 7b OS=Homo sapiens OX=9606 GN=COPS7B PE=1 SV=1 - [J3KQ34_HUMAN]	20.87	11	3	3	5	59.31	7.83	1	1	162.83	20.87	3	4	230	26.4077	7.78174
Q53Y06	ATPase, H+ transporting, lysosomal 31kDa, V1 subunit E isoform 1 OS=Homo sapiens OX=9606 GN=ATP6V1E1 PE=2 SV=1 - [Q53Y06_HUMAN]	20.8	3	3	3	5	0	5.75	1	1	171.716	20.8	3	4	226	26.1288	8.00146
A0A024RDH8	Ribosomal protein L34, isoform CRA_a OS=Homo sapiens OX=9606 GN=RPL34 PE=4 SV=1 - [A0A024RDH8_HUMAN]	20.51	2	3	3	5	65.84	14.53	2	2	45.7779	20.51	3	3	117	13.2845	11.4731
K7EK42	Tubulin-folding cofactor B OS=Homo sapiens OX=9606 GN=TBCB PE=1 SV=1 - [K7EK42_HUMAN]	19.9	4	4	4	5	100.47	9.95	2	2	52.59	14.66	3	3	191	21.2825	5.31299
B1PL87	Bid (Fragment) OS=Homo sapiens OX=9606 PE=2 SV=1 - [B1PL87_HUMAN]	19.12	4	2	2	5	135.1	19.12	2	3	72.9271	19.12	2	2	136	15.326	8.60205
B4DT77	Annexin OS=Homo sapiens OX=9606 PE=2 SV=1 - [B4DT77_HUMAN]	18.75	7	4	4	5	38.66	9.82	2	2	107.259	13.99	3	3	336	37.7809	7.18115
O95881	Thioredoxin domain-containing protein 12 OS=Homo sapiens OX=9606 GN=TXNDC12 PE=1 SV=1 - [TXD12_HUMAN]	18.02	1	3	3	5	52.74	13.95	2	2	55.5433	18.02	3	3	172	19.1936	5.40186
M0QX71	Glutamate-rich WD repeat-containing protein 1 (Fragment) OS=Homo sapiens OX=9606 GN=GRWD1 PE=1 SV=1 - [M0QX71_HUMAN]	17.98	5	3	3	5	63.64	7.02	1	1	163.631	17.98	3	4	228	25.4613	4.85596
B3KMN2	cDNA FLJ11695 fis, clone HEMBA1005019, highly similar to Homo sapiens SCC-112 protein (SCC-112), mRNA OS=Homo sapiens OX=9606 PE=2 SV=1 - [B3KMN2_HUMAN]	17.72	2	1	4	5	130.997	13.81	3	3	44.94	7.81	2	2	333	36.4385	8.74854
B7Z591	Calcium load-activated calcium channel OS=Homo sapiens OX=9606 GN=TMCO1 PE=2 SV=1 - [B7Z591_HUMAN]	17.61	6	3	3	5	77.9024	17.61	3	3	54.21	13.07	2	2	176	19.8845	9.81787
C9J3L8	Translocon-associated protein subunit alpha OS=Homo sapiens OX=9606 GN=SSR1 PE=1 SV=1 - [C9J3L8_HUMAN]	17.36	8	3	3	5	138.931	14.34	2	3	66.3103	8.68	2	2	265	29.5548	4.29736
F5H157	Ras-related protein Rab-35 (Fragment) OS=Homo sapiens OX=9606 GN=RAB35 PE=1 SV=1 - [F5H157_HUMAN]	17.3	70	2	4	5	50.29	5.95	1	1	78.1533	11.35	3	4	185	21.2009	8.30908
P30049	ATP synthase subunit delta, mitochondrial OS=Homo sapiens OX=9606 GN=ATP5F1D PE=1 SV=2 - [ATPD_HUMAN]	17.26	4	3	3	5	58.56	17.26	3	3	89.68	13.69	2	2	168	17.4792	5.49072
Q9NWX4	cDNA FLJ20549 fis, clone KAT11561 OS=Homo sapiens OX=9606 PE=2 SV=1 - [Q9NWX4_HUMAN]	17.06	29	4	4	5	62.76	14.68	3	3	40.57	7.85	2	2	293	32.8628	6.80029
Q96P11	Probable 28S rRNA (cytosine-C(5))-methyltransferase OS=Homo sapiens OX=9606 GN=NSUN5 PE=1 SV=2 - [NSUN5_HUMAN]	17.02	4	5	5	5	67.94	2.56	1	1	66.8829	14.45	4	4	429	46.6623	8.6167
Q15056	Eukaryotic translation initiation factor 4H OS=Homo sapiens OX=9606 GN=EIF4H PE=1 SV=5 - [IF4H_HUMAN]	16.94	6	5	5	5	53.5	3.23	1	1	134.044	13.71	4	4	248	27.3684	7.2251
B4DIH5	cDNA FLJ52928, highly similar to COP9 signalosome complex subunit 2 OS=Homo sapiens OX=9606 GN=COPS2 PE=1 SV=1 - [B4DIH5_HUMAN]	16.89	6	4	4	5					83.8967	16.89	4	5	379	44.2004	5.87158
Q9Y3A4	Ribosomal RNA-processing protein 7 homolog A OS=Homo sapiens OX=9606 GN=RRP7A PE=1 SV=2 - [RRP7A_HUMAN]	16.79	2	4	4	5	75.8542	12.14	3	3	38.97	7.5	2	2	280	32.314	9.5835
B4DM97	cDNA FLJ55002, highly similar to Alpha-centractin OS=Homo sapiens OX=9606 PE=2 SV=1 - [B4DM97_HUMAN]	16.77	8	4	4	5					89.9834	16.77	4	5	334	38.2507	6.96143
H0YC04	V-type proton ATPase subunit B, brain isoform (Fragment) OS=Homo sapiens OX=9606 GN=ATP6V1B2 PE=1 SV=1 - [H0YC04_HUMAN]	16.58	5	3	3	5	45.91	13.07	2	2	50.02	16.58	3	3	199	21.1	6.78564
A0A0A0MRK1	G patch domain-containing protein 4 OS=Homo sapiens OX=9606 GN=GPATCH4 PE=1 SV=1 - [A0A0A0MRK1_HUMAN]	16.49	5	4	4	5	77.774	12.16	3	3	43.38	4.32	1	2	370	42.0293	9.30518
Q9BTT5	Similar to NADH dehydrogenase (Ubiquinone) 1 alpha subcomplex, 9 (39kD) (Fragment) OS=Homo sapiens OX=9606 PE=2 SV=1 - [Q9BTT5_HUMAN]	16.27	7	5	5	5	30.69	2.96	1	1	98.54	13.31	4	4	338	38.4175	9.67139
A0A024R4X7	HCG1989366, isoform CRA_a OS=Homo sapiens OX=9606 GN=hCG_1989366 PE=4 SV=1 - [A0A024R4X7_HUMAN]	16.24	3	5	5	5	0	3.21	2	2	142.452	13.03	3	3	468	50.1132	7.06396
B7Z361	Reticulon OS=Homo sapiens OX=9606 PE=2 SV=1 - [B7Z361_HUMAN]	15.12	6	3	3	5	85.79	15.12	3	4	38.15	5.37	1	1	205	22.9134	8.83643
P62318	Small nuclear ribonucleoprotein Sm D3 OS=Homo sapiens OX=9606 GN=SNRPD3 PE=1 SV=1 - [SMD3_HUMAN]	15.08	1	2	2	5	76.23	15.08	2	2	93.45	15.08	2	3	126	13.9073	10.3159
A8K818	cDNA FLJ75784, highly similar to Homo sapiens CD3E antigen, epsilon polypeptide associated protein (CD3EAP), mRNA OS=Homo sapiens OX=9606 PE=2 SV=1 - [A8K818_HUMAN]	14.31	4	4	4	5	44.0151	8.24	2	2	39.9696	10.78	3	3	510	54.9243	8.19189
A0A140VK43	Proteasome subunit alpha type OS=Homo sapiens OX=9606 PE=2 SV=1 - [A0A140VK43_HUMAN]	14.12	3	3	3	5	54.16	4.71	1	1	134.478	14.12	3	4	255	28.4151	5.32568
Q8TE01	DERP12 (Dermal papilla derived protein 12) OS=Homo sapiens OX=9606 GN=derp12 PE=2 SV=1 - [Q8TE01_HUMAN]	13.99	1	5	5	5	67.69	4.08	1	1	85.7822	13.99	4	4	343	38.169	6.58057
Q9UBS4	DnaJ homolog subfamily B member 11 OS=Homo sapiens OX=9606 GN=DNAJB11 PE=1 SV=1 - [DJB11_HUMAN]	13.97	3	4	4	5	99.1	10.06	3	3	64.04	6.42	2	2	358	40.4886	6.17627
Q9Y314	Nitric oxide synthase-interacting protein OS=Homo sapiens OX=9606 GN=NOSIP PE=1 SV=1 - [NOSIP_HUMAN]	13.95	8	3	3	5	43.19	10.3	2	2	76.16	10.63	2	3	301	33.151	8.82178
Q14232	Translation initiation factor eIF-2B subunit alpha OS=Homo sapiens OX=9606 GN=EIF2B1 PE=1 SV=1 - [EI2BA_HUMAN]	13.77	3	4	4	5	48.3645	8.2	3	3	58.4045	7.87	2	2	305	33.6908	7.32764
A0A384MTZ1	Cytochrome b-c1 complex subunit Rieske, mitochondrial OS=Homo sapiens OX=9606 PE=2 SV=1 - [A0A384MTZ1_HUMAN]	13.5	4	4	4	5	39.09	8.03	2	2	41.7645	8.39	3	3	274	29.6334	8.32373
O75937	DnaJ homolog subfamily C member 8 OS=Homo sapiens OX=9606 GN=DNAJC8 PE=1 SV=2 - [DNJC8_HUMAN]	13.44	1	4	4	5	35.6	10.67	3	3	0	9.88	2	2	253	29.8234	9.05615
A0A2C9F2P4	Palmitoyl-protein thioesterase 1 OS=Homo sapiens OX=9606 GN=PPT1 PE=1 SV=1 - [A0A2C9F2P4_HUMAN]	13.44	10	4	4	5	0	3.93	1	1	55.056	13.44	3	4	305	34.1142	6.52197
B3KTA3	Fascin OS=Homo sapiens OX=9606 PE=2 SV=1 - [B3KTA3_HUMAN]	13.35	2	5	5	5	34.98	5.93	2	2	79.7628	7.42	3	3	472	52.244	7.6499
Q9BZK3	Putative nascent polypeptide-associated complex subunit alpha-like protein OS=Homo sapiens OX=9606 GN=NACA4P PE=5 SV=1 - [NACP4_HUMAN]	13.15	2	1	2	5	60.2042	13.15	2	2	90.4624	13.15	2	3	213	23.2919	4.58936
B4DXI8	cDNA FLJ51373, highly similar to 26S proteasome non-ATPase regulatory subunit 7 OS=Homo sapiens OX=9606 PE=2 SV=1 - [B4DXI8_HUMAN]	12.55	3	3	3	5	47.19	8.91	2	2	76.48	12.55	3	3	247	28.28	7.62061
B4DXY2	cDNA FLJ50288, highly similar to Transcription initiation factor IIF alpha subunit OS=Homo sapiens OX=9606 PE=2 SV=1 - [B4DXY2_HUMAN]	12.27	7	4	4	5	35.13	7.87	2	2	61.37	8.56	3	3	432	48.4523	8.36768
H0YDD4	Acetyltransferase component of pyruvate dehydrogenase complex (Fragment) OS=Homo sapiens OX=9606 GN=DLAT PE=1 SV=1 - [H0YDD4_HUMAN]	11.9	10	5	5	5					174.377	11.9	5	5	479	51.1691	8.51416
B4DM19	cDNA FLJ60127, highly similar to Ubiquilin-2 OS=Homo sapiens OX=9606 PE=2 SV=1 - [B4DM19_HUMAN]	11.89	4	1	4	5	30.77	3.48	1	1	203.23	11.89	4	4	488	52.8877	6.41748
Q5T280	Putative methyltransferase C9orf114 OS=Homo sapiens OX=9606 GN=SPOUT1 PE=1 SV=3 - [CI114_HUMAN]	11.7	4	3	3	5	42.23	11.7	3	3	40.8352	8.78	2	2	376	41.9824	7.43018
A0A1B0GTJ7	Adenylosuccinate lyase OS=Homo sapiens OX=9606 GN=ADSL PE=1 SV=1 - [A0A1B0GTJ7_HUMAN]	11.46	17	4	4	5	39.32	5.63	2	2	101.94	7.71	3	3	480	54.3987	7.10791
Q9Y5Q8	General transcription factor 3C polypeptide 5 OS=Homo sapiens OX=9606 GN=GTF3C5 PE=1 SV=2 - [TF3C5_HUMAN]	11.18	6	5	5	5	50.73	2.12	1	1	45.6264	9.06	4	4	519	59.5331	6.90283
Q13601	KRR1 small subunit processome component homolog OS=Homo sapiens OX=9606 GN=KRR1 PE=1 SV=4 - [KRR1_HUMAN]	11.02	2	4	4	5	46.738	11.02	4	4	41.51	2.36	1	1	381	43.6377	9.77393
O14975	Very long-chain acyl-CoA synthetase OS=Homo sapiens OX=9606 GN=SLC27A2 PE=1 SV=2 - [S27A2_HUMAN]	10.32	4	4	4	5	77.8335	8.06	3	3	55.77	4.84	2	2	620	70.2673	8.51416
O96008	Mitochondrial import receptor subunit TOM40 homolog OS=Homo sapiens OX=9606 GN=TOMM40 PE=1 SV=1 - [TOM40_HUMAN]	9.97	3	3	3	5	46.3704	6.09	2	2	80.1972	6.93	2	3	361	37.8691	7.25439
B4DED6	cDNA FLJ56545, highly similar to ATP-dependent RNA helicase DDX50 OS=Homo sapiens OX=9606 PE=2 SV=1 - [B4DED6_HUMAN]	9.8	6	2	4	5	70.09	2.33	1	1	109.782	9.8	4	4	643	72.113	8.51416
Q6IT96	Histone deacetylase OS=Homo sapiens OX=9606 GN=HDAC1 PE=2 SV=1 - [Q6IT96_HUMAN]	9.75	7	2	3	5	43.32	2.49	1	1	102.103	9.75	3	4	482	55.0677	5.47803
A0A384NL45	Epididymis secretory sperm binding protein OS=Homo sapiens OX=9606 PE=2 SV=1 - [A0A384NL45_HUMAN]	9.74	6	3	3	5	70.1867	6.17	2	3	55.37	6.49	2	2	308	36.0378	9.46631
B4DMD3	cDNA FLJ58174, highly similar to WW domain-binding protein 11 OS=Homo sapiens OX=9606 PE=2 SV=1 - [B4DMD3_HUMAN]	9.68	4	5	5	5	0	1.53	1	1	112.45	8.15	4	4	589	64.8671	7.00537
A0A024RDV7	Importin subunit alpha OS=Homo sapiens OX=9606 GN=KPNA3 PE=3 SV=1 - [A0A024RDV7_HUMAN]	9.6	4	4	4	5	18.66	4.41	2	2	90.6021	6.91	3	3	521	57.7748	4.94482
B4DH19	cDNA FLJ54615, highly similar to Vesicle-fusing ATPase OS=Homo sapiens OX=9606 PE=2 SV=1 - [B4DH19_HUMAN]	9.38	11	4	5	5					38.53	9.38	5	5	650	72.2129	6.37939
P30154	Serine/threonine-protein phosphatase 2A 65 kDa regulatory subunit A beta isoform OS=Homo sapiens OX=9606 GN=PPP2R1B PE=1 SV=3 - [2AAB_HUMAN]	8.99	7	2	4	5	67.3	3	1	1	84.8767	8.99	4	4	601	66.1715	4.94482
Q01813	ATP-dependent 6-phosphofructokinase, platelet type OS=Homo sapiens OX=9606 GN=PFKP PE=1 SV=2 - [PFKAP_HUMAN]	8.93	10	4	5	5	65.88	3.95	2	2	56.1968	4.97	3	3	784	85.5415	7.54736
Q5JX45	Copine-1 (Fragment) OS=Homo sapiens OX=9606 GN=CPNE1 PE=1 SV=1 - [Q5JX45_HUMAN]	8.81	19	3	3	5	76.49	4.66	2	2	43	8.81	3	3	386	42.7051	6.04932
B7Z6Q6	Kinesin-like protein OS=Homo sapiens OX=9606 PE=2 SV=1 - [B7Z6Q6_HUMAN]	8.33	7	3	3	5	56.533	5.26	2	2	69.9104	8.33	3	3	684	76.9341	8.06006
H3BQZ7	HCG2044799 OS=Homo sapiens OX=9606 GN=HNRNPUL2-BSCL2 PE=4 SV=1 - [H3BQZ7_HUMAN]	7.77	2	4	4	5	67.45	1.88	1	1	129.946	7.77	4	4	746	84.6392	4.93213
B2RAX6	cDNA, FLJ95176, Homo sapiens CGI-48 protein (CGI-48), mRNA OS=Homo sapiens OX=9606 PE=2 SV=1 - [B2RAX6_HUMAN]	7.68	4	3	3	5	79.8535	7.68	3	3	74.41	3.45	1	2	521	57.6711	7.45947
A0A384NY87	Epididymis secretory sperm binding protein OS=Homo sapiens OX=9606 PE=2 SV=1 - [A0A384NY87_HUMAN]	7.68	4	4	4	5	59.29	3.66	2	2	134.659	5.48	3	3	547	58.9556	6.88818
B4DFQ5	cDNA FLJ58134, highly similar to Cleavage stimulation factor 77 kDa subunit OS=Homo sapiens OX=9606 PE=2 SV=1 - [B4DFQ5_HUMAN]	7.52	4	4	4	5	64.04	4.96	2	2	71.0763	5.6	3	3	625	72.1391	7.69385
A6NHL2	Tubulin alpha chain-like 3 OS=Homo sapiens OX=9606 GN=TUBAL3 PE=1 SV=2 - [TBAL3_HUMAN]	7.4	1	1	3	5	139.512	7.4	3	3	131.993	5.38	2	2	446	49.8767	6.04932
B7Z7T5	cDNA FLJ50426, highly similar to Ubiquitin carboxyl-terminal hydrolase 7 OS=Homo sapiens OX=9606 PE=2 SV=1 - [B7Z7T5_HUMAN]	7.38	8	5	5	5	60.2233	4.01	3	3	0	3.38	2	2	799	92.7457	5.73193
A0A0S2Z5M1	SEC63-like (S. cerevisiae) (Fragment) OS=Homo sapiens OX=9606 GN=SEC63 PE=2 SV=1 - [A0A0S2Z5M1_HUMAN]	7.37	5	4	4	5	0	1.97	1	1	103.273	7.37	4	4	760	87.9416	5.31299
Q8N766	ER membrane protein complex subunit 1 OS=Homo sapiens OX=9606 GN=EMC1 PE=1 SV=1 - [EMC1_HUMAN]	7.15	1	5	5	5	64.42	2.01	1	1	55.99	5.14	4	4	993	111.689	7.66455
A0A024R944	Serpin peptidase inhibitor, clade C (Antithrombin), member 1, isoform CRA_a OS=Homo sapiens OX=9606 GN=SERPINC1 PE=3 SV=1 - [A0A024R944_HUMAN]	7.11	6	4	4	5					81.66	7.11	4	5	464	52.5689	6.7124
Q8TBT6	Uncharacterized protein (Fragment) OS=Homo sapiens OX=9606 PE=2 SV=1 - [Q8TBT6_HUMAN]	6.98	2	2	2	5	58.94	6.98	2	4	54.07	3.81	1	1	315	34.4675	8.86572
B4DQN8	cDNA FLJ50056, highly similar to Homo sapiens BAT2 domain containing 1 (BAT2D1), mRNA (Fragment) OS=Homo sapiens OX=9606 PE=2 SV=1 - [B4DQN8_HUMAN]	6.98	2	1	5	5					69.3378	6.98	5	5	860	100.585	5.68115
B4DSN3	cDNA FLJ60345, highly similar to Protein transport protein Sec24C OS=Homo sapiens OX=9606 PE=2 SV=1 - [B4DSN3_HUMAN]	6.97	3	4	4	5	29.62	1.23	1	1	109.63	5.74	3	4	975	106.492	6.96143
A0A024R0C3	Nicotinamide nucleotide transhydrogenase, isoform CRA_a OS=Homo sapiens OX=9606 GN=NNT PE=4 SV=1 - [A0A024R0C3_HUMAN]	6.91	6	5	5	5	0	1.57	1	1	108.44	5.34	4	4	1086	113.823	8.08936
Q9H8H0	Nucleolar protein 11 OS=Homo sapiens OX=9606 GN=NOL11 PE=1 SV=1 - [NOL11_HUMAN]	6.82	3	4	4	5	70.56	5.15	3	3	48.07	3.62	2	2	719	81.0719	6.07471
B4DLA3	cDNA FLJ58509, highly similar to Cullin-1 OS=Homo sapiens OX=9606 PE=2 SV=1 - [B4DLA3_HUMAN]	6.12	6	3	3	5	49.54	1.71	1	1	167.64	6.12	3	4	703	81.4638	7.62061
Q9NTZ6	RNA-binding protein 12 OS=Homo sapiens OX=9606 GN=RBM12 PE=1 SV=1 - [RBM12_HUMAN]	5.58	7	4	4	5	0	1.93	1	1	0	5.58	4	4	932	97.3334	8.63135
B2RBV7	cDNA, FLJ95721, highly similar to Homo sapiens cullin 4A (CUL4A), mRNA OS=Homo sapiens OX=9606 PE=2 SV=1 - [B2RBV7_HUMAN]	5.46	7	3	3	5	63.3427	3.49	2	2	51.1259	3.64	2	3	659	76.7557	7.18115
Q9H501	ESF1 homolog OS=Homo sapiens OX=9606 GN=ESF1 PE=1 SV=1 - [ESF1_HUMAN]	5.29	5	4	4	5	35.97	2.59	2	2	92.9331	4.23	3	3	851	98.735	5.10986
P02765	Alpha-2-HS-glycoprotein OS=Homo sapiens OX=9606 GN=AHSG PE=1 SV=2 - [FETUA_HUMAN]	5.18	4	3	3	5	65.42	3.27	1	1	173.451	5.18	3	4	367	39.3157	5.71924
I3L2B0	Clustered mitochondria protein homolog (Fragment) OS=Homo sapiens OX=9606 GN=CLUH PE=1 SV=2 - [I3L2B0_HUMAN]	4.94	2	1	5	5					92.2039	4.94	5	5	1236	138.142	6.03662
A8K607	cDNA FLJ76855, highly similar to Homo sapiens exportin 7 (XPO7), mRNA OS=Homo sapiens OX=9606 PE=2 SV=1 - [A8K607_HUMAN]	4.69	6	5	5	5	37.78	0.92	1	1	78.6067	3.77	4	4	1087	123.847	6.34131
A0A1S5UZ19	Protein transport protein Sec31A OS=Homo sapiens OX=9606 GN=SEC31A PE=2 SV=1 - [A0A1S5UZ19_HUMAN]	4.44	11	5	5	5	0	0.74	1	1	76.6933	3.7	4	4	1080	118.877	7.38623
K7EIG1	Clustered mitochondria protein homolog (Fragment) OS=Homo sapiens OX=9606 GN=CLUH PE=1 SV=2 - [K7EIG1_HUMAN]	4.4	3	1	5	5	0	0.64	1	1	92.2039	3.76	4	4	1251	140.513	6.40479
B3KXA2	cDNA FLJ45031 fis, clone BRAWH3018548, highly similar to Vinculin OS=Homo sapiens OX=9606 PE=2 SV=1 - [B3KXA2_HUMAN]	4.37	7	4	4	5	0	1.39	1	1	45.5467	4.37	4	4	1006	110.237	6.25244
B3KXF2	cDNA FLJ45314 fis, clone BRHIP3005142, highly similar to Proteasome-associated protein ECM29 homolog OS=Homo sapiens OX=9606 PE=2 SV=1 - [B3KXF2_HUMAN]	4.26	3	4	4	5	35.59	0.91	1	1	130.91	4.26	4	4	1314	145.279	6.59521
B9ZVN9	DNA-directed RNA polymerase subunit OS=Homo sapiens OX=9606 GN=POLR1A PE=1 SV=1 - [B9ZVN9_HUMAN]	4.16	8	5	5	5					98.2033	4.16	5	5	1659	187.689	7.38623
A0A024R4A5	Trinucleotide repeat containing 15, isoform CRA_a OS=Homo sapiens OX=9606 GN=TNRC15 PE=4 SV=1 - [A0A024R4A5_HUMAN]	3.78	5	4	4	5	50.25	1.93	2	3	80.28	1.85	2	2	1298	149.85	5.5415
B3KXX5	Structural maintenance of chromosomes protein OS=Homo sapiens OX=9606 PE=2 SV=1 - [B3KXX5_HUMAN]	3.72	8	4	4	5	0	0.71	1	1	151.353	3.01	3	4	1263	144.366	7.04932
Q5H924	HECT, UBA and WWE domain containing 1 (Fragment) OS=Homo sapiens OX=9606 GN=HUWE1 PE=4 SV=1 - [Q5H924_HUMAN]	2.52	6	4	4	5					52.5332	2.52	4	5	3407	373.963	5.09717
P49792	E3 SUMO-protein ligase RanBP2 OS=Homo sapiens OX=9606 GN=RANBP2 PE=1 SV=2 - [RBP2_HUMAN]	2.2	3	5	5	5	0	0.4	1	1	113.08	1.8	4	4	3224	357.974	6.20166
Q14669	E3 ubiquitin-protein ligase TRIP12 OS=Homo sapiens OX=9606 GN=TRIP12 PE=1 SV=1 - [TRIPC_HUMAN]	1.91	3	3	4	5	0	1	2	2	107.578	1.51	3	3	1992	220.296	8.48486
Q15149	Plectin OS=Homo sapiens OX=9606 GN=PLEC PE=1 SV=3 - [PLEC_HUMAN]	1.17	7	4	5	5	41.16	0.56	2	2	23.12	0.62	3	3	4684	531.466	5.96045
B5MC59	Replication protein A 14 kDa subunit OS=Homo sapiens OX=9606 GN=RPA3 PE=1 SV=1 - [B5MC59_HUMAN]	80.49	2	4	4	4	30.61	47.56	2	2	0	32.93	2	2	82	9.16459	4.53857
Q8NI22	Multiple coagulation factor deficiency protein 2 OS=Homo sapiens OX=9606 GN=MCFD2 PE=1 SV=1 - [MCFD2_HUMAN]	52.05	4	3	3	4					131.006	52.05	3	4	146	16.3798	4.62744
Q6IB54	ATP synthase-coupling factor 6, mitochondrial OS=Homo sapiens OX=9606 GN=ATP5J PE=2 SV=1 - [Q6IB54_HUMAN]	44.44	3	3	3	4	100.785	31.48	2	2	74.8849	26.85	2	2	108	12.5796	9.5249
J3QLW7	60S ribosome subunit biogenesis protein NIP7 homolog OS=Homo sapiens OX=9606 GN=NIP7 PE=1 SV=1 - [J3QLW7_HUMAN]	39.09	5	4	4	4	48.67	17.27	2	2	51.9749	21.82	2	2	110	12.4454	8.26514
Q71UM5	40S ribosomal protein S27-like OS=Homo sapiens OX=9606 GN=RPS27L PE=1 SV=3 - [RS27L_HUMAN]	38.1	5	1	3	4	37.16	22.62	2	2	39.7228	15.48	1	2	84	9.47087	9.45166
C9JUG7	F-actin-capping protein subunit alpha OS=Homo sapiens OX=9606 GN=CAPZA2 PE=1 SV=1 - [C9JUG7_HUMAN]	37.67	6	3	4	4					77.68	37.67	4	4	146	16.6883	5.10986
P60468	Protein transport protein Sec61 subunit beta OS=Homo sapiens OX=9606 GN=SEC61B PE=1 SV=2 - [SC61B_HUMAN]	37.5	3	3	3	4	55.92	21.88	2	2	70.1482	26.04	2	2	96	9.9681	11.561
Q9Y5L4	Mitochondrial import inner membrane translocase subunit Tim13 OS=Homo sapiens OX=9606 GN=TIMM13 PE=1 SV=1 - [TIM13_HUMAN]	36.84	2	3	3	4	37.5	22.11	2	2	99.08	26.32	2	2	95	10.493	8.17725
E7EX41	ATP-dependent RNA helicase DDX55 OS=Homo sapiens OX=9606 GN=DDX55 PE=1 SV=2 - [E7EX41_HUMAN]	30.89	6	4	4	4	35.11	6.28	1	1	125.653	24.61	3	3	191	21.6015	6.94678
P60983	Glia maturation factor beta OS=Homo sapiens OX=9606 GN=GMFB PE=1 SV=2 - [GMFB_HUMAN]	29.58	5	2	3	4	27.64	13.38	2	2	68.7	22.54	2	2	142	16.7025	5.2876
B4E0P8	cDNA FLJ53007, highly similar to UBA/UBX 33.3 kDa protein OS=Homo sapiens OX=9606 PE=2 SV=1 - [B4E0P8_HUMAN]	29	9	4	4	4	19.31	6	1	1	45.12	23	3	3	200	22.927	9.12939
F5H1S8	Malectin (Fragment) OS=Homo sapiens OX=9606 GN=MLEC PE=1 SV=1 - [F5H1S8_HUMAN]	28.77	4	4	4	4	35.14	13.7	2	2	68.63	15.07	2	2	146	16.7186	5.56689
B4DEZ3	NADH dehydrogenase [ubiquinone] 1 alpha subcomplex subunit 13 OS=Homo sapiens OX=9606 GN=NDUFA13 PE=2 SV=1 - [B4DEZ3_HUMAN]	28.33	6	4	4	4	56.29	9.17	1	1	70.4767	19.17	3	3	120	14.0763	9.0708
B3KM36	cDNA FLJ10153 fis, clone HEMBA1003417, highly similar to BAG family molecular chaperone regulator 2 OS=Homo sapiens OX=9606 PE=2 SV=1 - [B3KM36_HUMAN]	27.49	3	4	4	4	35.95	3.79	1	1	135.671	23.7	3	3	211	23.6972	6.69775
U3KQE2	Calpain small subunit 1 (Fragment) OS=Homo sapiens OX=9606 GN=CAPNS1 PE=1 SV=1 - [U3KQE2_HUMAN]	26.71	10	3	3	4					40.6	26.71	3	4	161	18.4337	4.91943
F5GX39	Transmembrane emp24 domain-containing protein 2 OS=Homo sapiens OX=9606 GN=TMED2 PE=1 SV=1 - [F5GX39_HUMAN]	25.86	5	3	3	4	49.6895	25.86	3	3	56.14	7.76	1	1	116	13.6218	6.30322
Q13637	Ras-related protein Rab-32 OS=Homo sapiens OX=9606 GN=RAB32 PE=1 SV=3 - [RAB32_HUMAN]	25.33	2	4	4	4	0	3.11	1	1	38.15	22.22	3	3	225	24.9817	6.53662
E5RIP7	Inositol-1-monophosphatase (Fragment) OS=Homo sapiens OX=9606 GN=IMPA1 PE=1 SV=8 - [E5RIP7_HUMAN]	25	9	3	3	4	30.74	6.11	1	1	99.5333	25	3	3	180	19.9121	8.07471
A0A090N7V5	Chromosome 7 open reading frame 24 OS=Homo sapiens OX=9606 GN=C7orf24 PE=4 SV=1 - [A0A090N7V5_HUMAN]	25	6	4	4	4	60.2053	10.11	2	2	52.6782	14.89	2	2	188	20.9943	5.13525
P51571	Translocon-associated protein subunit delta OS=Homo sapiens OX=9606 GN=SSR4 PE=1 SV=1 - [SSRD_HUMAN]	24.86	2	3	3	4	42.49	6.36	1	1	112.769	18.5	2	3	173	18.9866	6.15088
Q8WW12	PEST proteolytic signal-containing nuclear protein OS=Homo sapiens OX=9606 GN=PCNP PE=1 SV=2 - [PCNP_HUMAN]	24.72	1	3	3	4	43.12	16.29	2	2	58.37	17.42	2	2	178	18.9134	7.48877
B4DPI9	cDNA FLJ54985, highly similar to Nucleolar GTP-binding protein 2 OS=Homo sapiens OX=9606 PE=2 SV=1 - [B4DPI9_HUMAN]	23.96	3	4	4	4	55.97	5.21	1	1	91.1568	18.75	3	3	192	21.6544	9.05615
E5RJR5	S-phase kinase-associated protein 1 OS=Homo sapiens OX=9606 GN=SKP1 PE=1 SV=1 - [E5RJR5_HUMAN]	23.93	5	3	4	4	54.18	3.68	1	1	92.7333	20.25	3	3	163	18.7083	4.70361
V9HWG0	Chromobox homolog 5 (HP1 alpha homolog, Drosophila), isoform CRA_b OS=Homo sapiens OX=9606 GN=HEL25 PE=2 SV=1 - [V9HWG0_HUMAN]	23.56	3	4	4	4	65.51	9.95	2	2	54.98	13.61	2	2	191	22.2111	5.85889
E9PMI6	Methylosome subunit pICln OS=Homo sapiens OX=9606 GN=CLNS1A PE=1 SV=1 - [E9PMI6_HUMAN]	22.75	5	3	3	4					109.249	22.75	3	4	167	18.2477	4.41162
H3BST5	Mitochondrial Rho GTPase 2 (Fragment) OS=Homo sapiens OX=9606 GN=RHOT2 PE=1 SV=2 - [H3BST5_HUMAN]	22.6	6	3	3	4	0	4.33	1	1	75.66	22.6	3	3	208	23.0718	4.71631
A0A024RB14	40S ribosomal protein S26 OS=Homo sapiens OX=9606 GN=RPS26 PE=3 SV=1 - [A0A024RB14_HUMAN]	20.87	4	2	2	4	83.51	20.87	2	3	27.73	7.83	1	1	115	13.0071	11.0044
A6NCQ0	ADP-sugar pyrophosphatase OS=Homo sapiens OX=9606 GN=NUDT5 PE=1 SV=1 - [A6NCQ0_HUMAN]	20.56	6	3	3	4	54.45	20.56	3	3	61.85	8.33	1	1	180	19.9487	4.75439
O75396	Vesicle-trafficking protein SEC22b OS=Homo sapiens OX=9606 GN=SEC22B PE=1 SV=4 - [SC22B_HUMAN]	20	3	3	3	4	104.901	20	3	3	90.08	6.51	1	1	215	24.5775	6.91748
B9A062	Bifunctional methylenetetrahydrofolate dehydrogenase/cyclohydrolase, mitochondrial OS=Homo sapiens OX=9606 GN=MTHFD2 PE=1 SV=1 - [B9A062_HUMAN]	19.82	5	3	3	4	68.13	10.36	2	2	67.17	14.86	2	2	222	23.852	9.75928
P51572	B-cell receptor-associated protein 31 OS=Homo sapiens OX=9606 GN=BCAP31 PE=1 SV=3 - [BAP31_HUMAN]	19.11	9	4	4	4	46.61	6.91	2	2	38.75	12.2	2	2	246	27.974	8.44092
E9PN51	NADH dehydrogenase [ubiquinone] iron-sulfur protein 8, mitochondrial (Fragment) OS=Homo sapiens OX=9606 GN=NDUFS8 PE=1 SV=1 - [E9PN51_HUMAN]	19.09	8	2	2	4	44.84	8.18	1	1	65.4245	19.09	2	3	110	12.3973	9.979
Q7Z7M5	Superoxide dismutase (Fragment) OS=Homo sapiens OX=9606 GN=SOD2 PE=2 SV=1 - [Q7Z7M5_HUMAN]	18.66	15	4	4	4					37.0367	18.66	4	4	209	23.1248	7.31299
P08567	Pleckstrin OS=Homo sapiens OX=9606 GN=PLEK PE=1 SV=3 - [PLEK_HUMAN]	18.29	2	4	4	4					118.151	18.29	4	4	350	40.0994	8.27979
P51970	NADH dehydrogenase [ubiquinone] 1 alpha subcomplex subunit 8 OS=Homo sapiens OX=9606 GN=NDUFA8 PE=1 SV=3 - [NDUA8_HUMAN]	18.02	2	3	3	4	21.75	15.12	2	2	43.989	18.02	2	2	172	20.0921	7.6499
Q6FHM6	NHP2 non-histone chromosome protein 2-like 1 (S. cerevisiae) OS=Homo sapiens OX=9606 GN=NHP2L1 PE=2 SV=1 - [Q6FHM6_HUMAN]	17.97	4	2	2	4	54.74	17.97	2	2	48.45	17.97	2	2	128	14.1646	8.45557
A0A024R3C3	Cysteine and histidine-rich domain (CHORD)-containing 1, isoform CRA_b OS=Homo sapiens OX=9606 GN=CHORDC1 PE=4 SV=1 - [A0A024R3C3_HUMAN]	17.89	8	4	4	4					110.562	17.89	4	4	313	35.3076	7.59131
A0A024QYX3	RNA binding motif (RNP1, RRM) protein 3, isoform CRA_c OS=Homo sapiens OX=9606 GN=RBM3 PE=4 SV=1 - [A0A024QYX3_HUMAN]	17.83	1	2	2	4	0	6.37	1	1	71.1	17.83	2	3	157	17.16	8.90967
B4DEH8	Polyadenylate-binding protein 2 OS=Homo sapiens OX=9606 GN=PABPN1 PE=1 SV=1 - [B4DEH8_HUMAN]	17.26	4	3	3	4	50.01	17.26	3	3	61.93	6.55	1	1	168	18.9784	9.23193
E9PH82	Protein FAM98A OS=Homo sapiens OX=9606 GN=FAM98A PE=1 SV=1 - [E9PH82_HUMAN]	16.99	8	3	3	4	61.66	4.81	1	1	195.793	16.99	3	3	312	34.4091	8.27979
Q59GH5	COP9 signalosome subunit 5 variant (Fragment) OS=Homo sapiens OX=9606 PE=2 SV=1 - [Q59GH5_HUMAN]	16.3	5	4	4	4	36.7	2.9	1	1	61.72	13.41	3	3	276	31.2386	6.63916
Q5U0B3	Proteasome (Prosome, macropain) 26S subunit, non-ATPase, 8 OS=Homo sapiens OX=9606 PE=2 SV=1 - [Q5U0B3_HUMAN]	15.56	8	4	4	4	27.49	10.12	2	2	42.68	5.45	2	2	257	29.9026	7.28369
B4DWX6	cDNA FLJ53936, highly similar to Medium-chain specific acyl-CoA dehydrogenase, mitochondrial OS=Homo sapiens OX=9606 PE=2 SV=1 - [B4DWX6_HUMAN]	15.06	10	4	4	4	0	2.34	1	1	62.5402	12.73	3	3	385	42.4595	6.43018
A2A2L5	Replication termination factor 2 (Fragment) OS=Homo sapiens OX=9606 GN=RTF2 PE=1 SV=1 - [A2A2L5_HUMAN]	14.8	7	3	3	4	30.11	6.86	1	1	80.9867	14.8	3	3	277	31.1319	8.45557
H0YB56	Protein LYRIC (Fragment) OS=Homo sapiens OX=9606 GN=MTDH PE=1 SV=1 - [H0YB56_HUMAN]	14.73	2	1	3	4	72.91	9.38	2	2	69.16	10.27	2	2	224	24.5016	9.75928
A0A024R326	60S ribosomal protein L29 OS=Homo sapiens OX=9606 GN=RPL29 PE=1 SV=1 - [A0A024R326_HUMAN]	14.65	4	2	2	4	70.08	14.65	2	2	52.54	14.65	2	2	157	17.5419	11.6636
A0A140VJE0	Testicular tissue protein Li 14 OS=Homo sapiens OX=9606 PE=2 SV=1 - [A0A140VJE0_HUMAN]	14.49	3	4	4	4	26.98	12.17	3	3	21.91	2.32	1	1	345	38.6786	6.68311
Q7Z5L9	Interferon regulatory factor 2-binding protein 2 OS=Homo sapiens OX=9606 GN=IRF2BP2 PE=1 SV=2 - [I2BP2_HUMAN]	14.48	1	4	4	4	37.53	3.75	1	1	104.947	10.73	3	3	587	60.9867	8.68994
P46109	Crk-like protein OS=Homo sapiens OX=9606 GN=CRKL PE=1 SV=1 - [CRKL_HUMAN]	14.19	1	3	3	4	0	10.56	2	2	22.6	9.24	2	2	303	33.7559	6.7417
B4DWN1	cDNA FLJ52285, highly similar to Vesicular integral-membrane protein VIP36 OS=Homo sapiens OX=9606 PE=2 SV=1 - [B4DWN1_HUMAN]	14.04	6	3	3	4	0	3.16	1	1	35.4103	14.04	3	3	285	32.5571	6.53662
H0YAL7	Eukaryotic translation elongation factor 1 epsilon-1 (Fragment) OS=Homo sapiens OX=9606 GN=EEF1E1 PE=4 SV=1 - [H0YAL7_HUMAN]	13.97	6	2	2	4	66.08	13.97	2	2	81.0378	13.97	2	2	136	15.3289	8.39697
Q16763	Ubiquitin-conjugating enzyme E2 S OS=Homo sapiens OX=9606 GN=UBE2S PE=1 SV=2 - [UBE2S_HUMAN]	13.96	4	3	3	4	15.58	10.81	2	3	0	3.15	1	1	222	23.8305	8.38232
C9J384	Protein CMSS1 (Fragment) OS=Homo sapiens OX=9606 GN=CMSS1 PE=1 SV=1 - [C9J384_HUMAN]	13.78	4	3	3	4	37.38	8	2	2	44.18	10.22	2	2	225	26.2114	9.87646
O75436	Vacuolar protein sorting-associated protein 26A OS=Homo sapiens OX=9606 GN=VPS26A PE=1 SV=2 - [VP26A_HUMAN]	13.76	5	4	4	4	37.31	2.45	1	1	91.08	11.31	3	3	327	38.1457	6.56592
B4DVN1	cDNA FLJ52214, highly similar to DnaJ homolog subfamily B member 6 OS=Homo sapiens OX=9606 PE=2 SV=1 - [B4DVN1_HUMAN]	13.43	23	3	3	4	0	7.84	2	2	87.13	9.33	2	2	268	29.469	9.81787
P40222	Alpha-taxilin OS=Homo sapiens OX=9606 GN=TXLNA PE=1 SV=3 - [TXLNA_HUMAN]	13.37	1	4	4	4					103.41	13.37	4	4	546	61.8532	6.52197
H0YJ50	Serine/threonine-protein kinase VRK1 (Fragment) OS=Homo sapiens OX=9606 GN=VRK1 PE=1 SV=1 - [H0YJ50_HUMAN]	13.36	4	3	3	4	24.63	6.03	1	2	31.06	7.33	2	2	232	26.6757	7.13721
B2R6A3	Na(+)/H(+) exchange regulatory cofactor NHE-RF OS=Homo sapiens OX=9606 PE=2 SV=1 - [B2R6A3_HUMAN]	13.13	4	4	4	4	74.47	5.31	2	2	80.94	7.82	2	2	358	38.8746	5.77002
Q5HYL6	Uncharacterized protein DKFZp686E1899 OS=Homo sapiens OX=9606 GN=DKFZp686E1899 PE=2 SV=1 - [Q5HYL6_HUMAN]	13.07	4	4	4	4	27.07	2.84	1	1	122.97	10.23	3	3	352	39.5302	5.18604
P08754	Guanine nucleotide-binding protein G(k) subunit alpha OS=Homo sapiens OX=9606 GN=GNAI3 PE=1 SV=3 - [GNAI3_HUMAN]	12.99	27	2	4	4	52.64	6.5	2	2	70.68	6.5	2	2	354	40.5063	5.69385
B3KT34	cDNA FLJ37560 fis, clone BRCOC2000333, highly similar to Succinate dehydrogenase (ubiquinone) flavoprotein subunit, mitochondrial OS=Homo sapiens OX=9606 PE=2 SV=1 - [B3KT34_HUMAN]	12.98	9	4	4	4	27.37	2.96	1	1	67.8764	10.02	3	3	439	48.1272	7.13721
Q8N995	3-hydroxy-3-methylglutaryl coenzyme A synthase OS=Homo sapiens OX=9606 PE=2 SV=1 - [Q8N995_HUMAN]	12.97	3	4	4	4	62.8367	7.07	3	3	0	5.89	1	1	509	56.2029	5.41455
Q6IAT9	Proteasome subunit beta OS=Homo sapiens OX=9606 GN=PSMB6 PE=2 SV=1 - [Q6IAT9_HUMAN]	12.97	3	3	3	4	0	4.18	1	1	92.0233	12.97	3	3	239	25.3414	4.91943
P09496	Clathrin light chain A OS=Homo sapiens OX=9606 GN=CLTA PE=1 SV=1 - [CLCA_HUMAN]	12.9	6	4	4	4	31.81	3.23	1	1	44.2455	9.68	3	3	248	27.06	4.51318
Q0PHS1	Glucose-6-phosphate 1-dehydrogenase (Fragment) OS=Homo sapiens OX=9606 GN=G6PD PE=3 SV=1 - [Q0PHS1_HUMAN]	12.79	17	4	4	4					53.4233	12.79	4	4	297	33.935	5.89697
O75306	NADH dehydrogenase [ubiquinone] iron-sulfur protein 2, mitochondrial OS=Homo sapiens OX=9606 GN=NDUFS2 PE=1 SV=2 - [NDUS2_HUMAN]	12.74	5	4	4	4	52.58	6.48	2	2	18.59	6.26	2	2	463	52.5117	7.54736
A8K201	cDNA FLJ75605, highly similar to Homo sapiens CGI-115 protein (CGI-115), mRNA OS=Homo sapiens OX=9606 PE=2 SV=1 - [A8K201_HUMAN]	12.36	2	3	3	4	67.76	5.02	1	1	121.424	12.36	3	3	259	28.8972	5.37646
H0YCY8	Dipeptidyl peptidase 1 (Fragment) OS=Homo sapiens OX=9606 GN=CTSC PE=1 SV=8 - [H0YCY8_HUMAN]	12.3	5	3	3	4					36.19	12.3	3	4	244	27.818	9.15869
H0YMZ1	Proteasome subunit alpha type (Fragment) OS=Homo sapiens OX=9606 GN=PSMA4 PE=1 SV=8 - [H0YMZ1_HUMAN]	12.27	10	3	3	4	58.6954	8.64	2	2	58.56	7.73	2	2	220	24.5104	6.771
B2RAR2	cDNA, FLJ95064, highly similar to Homo sapiens nin one binding protein (NOB1P), mRNA OS=Homo sapiens OX=9606 PE=2 SV=1 - [B2RAR2_HUMAN]	12.14	3	4	4	4	69.78	3.64	1	1	121.587	8.5	3	3	412	46.6158	7.18115
A0A024R467	BCS1-like (Yeast), isoform CRA_a OS=Homo sapiens OX=9606 GN=BCS1L PE=2 SV=1 - [A0A024R467_HUMAN]	11.93	8	3	3	4	15.17	6.21	1	1	89.98	5.73	2	3	419	47.5045	8.49951
P51398	28S ribosomal protein S29, mitochondrial OS=Homo sapiens OX=9606 GN=DAP3 PE=1 SV=1 - [RT29_HUMAN]	11.81	10	3	3	4	0	5.03	1	1	73.23	11.81	3	3	398	45.5376	8.88037
B4DHN0	Mitogen-activated protein kinase OS=Homo sapiens OX=9606 PE=2 SV=1 - [B4DHN0_HUMAN]	11.78	11	4	4	4					90.3777	11.78	4	4	348	40.3948	7.15186
Q92522	Histone H1x OS=Homo sapiens OX=9606 GN=H1FX PE=1 SV=1 - [H1X_HUMAN]	11.74	1	2	2	4	48.78	7.04	1	1	105.827	11.74	2	3	213	22.4735	10.7554
Q92665	28S ribosomal protein S31, mitochondrial OS=Homo sapiens OX=9606 GN=MRPS31 PE=1 SV=3 - [RT31_HUMAN]	11.65	1	4	4	4					73.59	11.65	4	4	395	45.2905	9.29053
A0A024R9D7	2,4-dienoyl CoA reductase 1, mitochondrial, isoform CRA_b OS=Homo sapiens OX=9606 GN=DECR1 PE=4 SV=1 - [A0A024R9D7_HUMAN]	11.64	7	4	4	4	0	5.07	2	2	63.46	6.57	2	2	335	36.0448	9.27588
Q68CX8	Uncharacterized protein DKFZp686P12272 OS=Homo sapiens OX=9606 GN=DKFZp686P12272 PE=4 SV=2 - [Q68CX8_HUMAN]	11.47	4	3	3	4	26.11	3.47	1	1	52.95	11.47	3	3	375	41.5598	8.26514
Q9GZR2	RNA exonuclease 4 OS=Homo sapiens OX=9606 GN=REXO4 PE=1 SV=2 - [REXO4_HUMAN]	11.37	3	4	4	4	0	3.79	1	1	22.04	7.58	3	3	422	46.6428	9.77393
A0A024R7K8	Adaptor-related protein complex 1, mu 1 subunit, isoform CRA_a OS=Homo sapiens OX=9606 GN=AP1M1 PE=3 SV=1 - [A0A024R7K8_HUMAN]	11.35	12	4	4	4					110.16	11.35	4	4	423	48.5561	7.29834
B0AZM0	cDNA, FLJ79460, highly similar to Voltage-gated potassium channel subunitbeta-2 OS=Homo sapiens OX=9606 PE=2 SV=1 - [B0AZM0_HUMAN]	11.3	12	2	2	4	0	2.9	1	1	62.9603	11.3	2	3	345	38.742	8.88037
A0A087WZ13	Ribonucleoprotein PTB-binding 1 OS=Homo sapiens OX=9606 GN=RAVER1 PE=1 SV=1 - [A0A087WZ13_HUMAN]	10.96	4	4	4	4	0	2.57	1	1	129.211	8.39	3	3	739	77.7953	8.83643
Q53QE9	Uncharacterized protein UGP2 (Fragment) OS=Homo sapiens OX=9606 GN=UGP2 PE=4 SV=1 - [Q53QE9_HUMAN]	10.73	15	4	4	4					89.8561	10.73	4	4	438	49.1906	8.68994
Q9H444	Charged multivesicular body protein 4b OS=Homo sapiens OX=9606 GN=CHMP4B PE=1 SV=1 - [CHM4B_HUMAN]	10.71	1	2	2	4	54.19	10.71	2	2	69.45	10.71	2	2	224	24.9346	4.81787
Q549U1	Putative MAPK activating protein OS=Homo sapiens OX=9606 GN=HSU53209 PE=2 SV=1 - [Q549U1_HUMAN]	10.64	1	2	3	4	51.1267	10.64	3	3	93.02	4.96	1	1	282	32.6691	11.2681
A6NKB8	Aminopeptidase B OS=Homo sapiens OX=9606 GN=RNPEP PE=1 SV=1 - [A6NKB8_HUMAN]	10.64	6	4	4	4	29.49	6.55	3	3	20.84	4.09	1	1	611	68.1253	6.01123
Q9BV20	Methylthioribose-1-phosphate isomerase OS=Homo sapiens OX=9606 GN=MRI1 PE=1 SV=1 - [MTNA_HUMAN]	10.57	1	3	3	4	61.56	7.59	2	2	37	7.05	2	2	369	39.1254	6.30322
Q9NRN7	L-aminoadipate-semialdehyde dehydrogenase-phosphopantetheinyl transferase OS=Homo sapiens OX=9606 GN=AASDHPPT PE=1 SV=2 - [ADPPT_HUMAN]	10.36	3	2	2	4	25.16	4.85	1	1	146.379	10.36	2	3	309	35.7531	6.80029
A0A024R6S1	DnaJ (Hsp40) homolog, subfamily A, member 2, isoform CRA_a OS=Homo sapiens OX=9606 GN=DNAJA2 PE=3 SV=1 - [A0A024R6S1_HUMAN]	10.19	4	3	3	4	22.84	2.43	1	1	45.6589	7.77	2	3	412	45.7166	6.48096
Q13727	AHNAK-related protein (Fragment) OS=Homo sapiens OX=9606 PE=2 SV=1 - [Q13727_HUMAN]	10.11	5	3	3	4	36.97	2.62	1	1	28.11	10.11	3	3	534	57.7035	5.8208
B7Z9V0	cDNA, FLJ78964, highly similar to Coronin-1C OS=Homo sapiens OX=9606 PE=2 SV=1 - [B7Z9V0_HUMAN]	9.9	8	3	3	4	49.02	6.6	2	2	51.47	5.94	2	2	303	34.4675	7.7085
Q9UG64	Uncharacterized protein DKFZp586I1223 (Fragment) OS=Homo sapiens OX=9606 GN=DKFZp586I1223 PE=2 SV=1 - [Q9UG64_HUMAN]	9.81	9	3	3	4	53.43	6.65	2	2	27.55	6.65	2	2	316	35.1657	6.66846
B3KMK0	Nuclear pore complex protein OS=Homo sapiens OX=9606 PE=2 SV=1 - [B3KMK0_HUMAN]	9.44	3	3	3	4	74.2	2.7	1	1	114.91	9.44	3	3	593	69.1621	5.42725
Q9Y512	Sorting and assembly machinery component 50 homolog OS=Homo sapiens OX=9606 GN=SAMM50 PE=1 SV=3 - [SAM50_HUMAN]	9.38	3	4	4	4	39.57	5.54	2	2	48.97	3.84	2	2	469	51.9433	6.90283
B2R8A2	cDNA, FLJ93804, highly similar to Homo sapiens gp25L2 protein (HSGP25L2G), mRNA OS=Homo sapiens OX=9606 PE=2 SV=1 - [B2R8A2_HUMAN]	9.35	2	2	3	4	45.87	5.14	1	1	76.5943	9.35	3	3	214	25.0619	7.18115
B3KNS8	cDNA FLJ30322 fis, clone BRACE2006703, highly similar to Surfeit locus protein 6 OS=Homo sapiens OX=9606 PE=2 SV=1 - [B3KNS8_HUMAN]	9.14	2	4	4	4	30.77	9.14	4	4					361	41.4836	10.5942
O00116	Alkyldihydroxyacetonephosphate synthase, peroxisomal OS=Homo sapiens OX=9606 GN=AGPS PE=1 SV=1 - [ADAS_HUMAN]	8.97	7	3	3	4					102.63	8.97	3	4	658	72.8658	7.34229
Q5JY90	Tyrosine-protein kinase OS=Homo sapiens OX=9606 GN=BTK PE=1 SV=1 - [Q5JY90_HUMAN]	8.9	15	3	3	4	64.03	3.11	1	1	37.9724	8.9	3	3	483	55.8452	8.03076
B4DRA5	Protein transport protein SEC23 OS=Homo sapiens OX=9606 PE=2 SV=1 - [B4DRA5_HUMAN]	8.89	12	4	4	4	36.79	1.89	1	1	96.8738	7.01	3	3	742	83.7562	7.09326
A8K964	cDNA FLJ75071, highly similar to Homo sapiens pinin, desmosome associated protein (PNN), mRNA OS=Homo sapiens OX=9606 PE=2 SV=1 - [A8K964_HUMAN]	8.65	4	4	4	4	55.7316	3.49	2	2	81.582	5.16	2	2	717	81.4929	7.37158
A0A384MEE7	Epididymis secretory sperm binding protein OS=Homo sapiens OX=9606 PE=2 SV=1 - [A0A384MEE7_HUMAN]	8.62	1	3	4	4	36.41	2.46	1	1	0	6.16	3	3	406	46.9414	5.26221
Q14151	Scaffold attachment factor B2 OS=Homo sapiens OX=9606 GN=SAFB2 PE=1 SV=1 - [SAFB2_HUMAN]	8.6	5	1	4	4	69.2577	6.82	3	3	0	1.78	1	1	953	107.408	6.16357
O75607	Nucleoplasmin-3 OS=Homo sapiens OX=9606 GN=NPM3 PE=1 SV=3 - [NPM3_HUMAN]	8.43	1	1	1	4	86.36	8.43	1	2	74.95	8.43	1	2	178	19.3314	4.62744
Q96JJ7	Protein disulfide-isomerase TMX3 OS=Homo sapiens OX=9606 GN=TMX3 PE=1 SV=2 - [TMX3_HUMAN]	8.37	2	3	3	4	20.65	6.61	2	2	38.68	4.19	2	2	454	51.8389	4.90674
A0A3B3ISH6	Nucleolar protein 9 (Fragment) OS=Homo sapiens OX=9606 GN=NOP9 PE=1 SV=1 - [A0A3B3ISH6_HUMAN]	8.33	4	3	3	4	55.82	3.29	1	2	31.56	5.04	2	2	456	49.6832	6.41748
A0A0S2Z4Y4	Clathrin interactor 1 isoform 1 (Fragment) OS=Homo sapiens OX=9606 GN=CLINT1 PE=2 SV=1 - [A0A0S2Z4Y4_HUMAN]	8.32	2	4	4	4	28.15	1.76	1	1	70.129	6.56	3	3	625	68.2158	6.41748
B5BU99	High glucose-regulated protein 8 OS=Homo sapiens OX=9606 GN=YTHDF2 PE=2 SV=1 - [B5BU99_HUMAN]	8.25	7	3	4	4	29.7665	6.32	3	3	38.75	1.93	1	1	570	61.2822	9.1001
B7Z4M5	cDNA FLJ56114, highly similar to Rap1 GTPase-GDP dissociation stimulator 1 OS=Homo sapiens OX=9606 PE=2 SV=1 - [B7Z4M5_HUMAN]	8.16	6	3	3	4	0	3.56	1	1	21.45	8.16	3	3	478	52.3936	5.61768
A0A0F7NGI8	Leucine rich repeat (In FLII) interacting protein 1, isoform CRA_c OS=Homo sapiens OX=9606 GN=LRRFIP1 PE=2 SV=1 - [A0A0F7NGI8_HUMAN]	8.11	8	4	4	4	25.56	3.99	2	2	22.79	4.12	2	2	752	82.6386	4.61475
Q10713	Mitochondrial-processing peptidase subunit alpha OS=Homo sapiens OX=9606 GN=PMPCA PE=1 SV=2 - [MPPA_HUMAN]	8	2	4	4	4					48.59	8	4	4	525	58.2156	6.91748
B4DQ79	Tyrosine-protein kinase OS=Homo sapiens OX=9606 PE=2 SV=1 - [B4DQ79_HUMAN]	7.8	128	3	4	4	29.1	1.89	1	1	55.79	5.91	3	3	423	48.5297	7.35693
E9PIE4	Mitochondrial carrier homolog 2 (Fragment) OS=Homo sapiens OX=9606 GN=MTCH2 PE=1 SV=8 - [E9PIE4_HUMAN]	7.63	3	2	2	4	26.08	4.2	1	1	42.0554	7.63	2	3	262	28.5305	7.60596
B4DS24	cDNA FLJ50635, highly similar to ATP-dependent RNA helicase DDX19A OS=Homo sapiens OX=9606 PE=2 SV=1 - [B4DS24_HUMAN]	7.61	19	3	3	4	59.0207	5.82	2	2	22.93	4.25	2	2	447	50.402	6.58057
P52888	Thimet oligopeptidase OS=Homo sapiens OX=9606 GN=THOP1 PE=1 SV=2 - [THOP1_HUMAN]	7.4	10	4	4	4	0	1.02	1	1	24.05	6.39	3	3	689	78.7895	6.04932
B4E0R1	Integrin beta OS=Homo sapiens OX=9606 PE=2 SV=1 - [B4E0R1_HUMAN]	7.14	18	4	4	4					57.3413	7.14	4	4	700	77.3044	6.88818
Q7L5N7	Lysophosphatidylcholine acyltransferase 2 OS=Homo sapiens OX=9606 GN=LPCAT2 PE=1 SV=1 - [PCAT2_HUMAN]	6.99	2	4	4	4	33.36	3.49	2	2	42.27	3.49	2	2	544	60.1694	6.55127
Q6ZMU5	Tripartite motif-containing protein 72 OS=Homo sapiens OX=9606 GN=TRIM72 PE=1 SV=2 - [TRI72_HUMAN]	6.92	1	2	2	4					157.279	6.92	2	4	477	52.697	6.48096
Q71RC2	La-related protein 4 OS=Homo sapiens OX=9606 GN=LARP4 PE=1 SV=3 - [LARP4_HUMAN]	6.91	9	4	4	4	75.9289	4.7	3	3	35.94	2.21	1	1	724	80.5458	6.60986
A0A024R794	Transportin 3, isoform CRA_b OS=Homo sapiens OX=9606 GN=TNPO3 PE=4 SV=1 - [A0A024R794_HUMAN]	6.61	6	4	4	4					151.205	6.61	4	4	923	104.136	5.56689
A0A024RC87	Ribonuclease/angiogenin inhibitor 1, isoform CRA_a OS=Homo sapiens OX=9606 GN=RNH1 PE=4 SV=1 - [A0A024RC87_HUMAN]	6.58	6	2	2	4	113.4	6.58	2	2	96.51	6.58	2	2	456	49.3848	4.84326
B4DEA6	cDNA FLJ56566, highly similar to Small glutamine-rich tetratricopeptiderepeat-containing protein A OS=Homo sapiens OX=9606 PE=2 SV=1 - [B4DEA6_HUMAN]	6.53	2	2	2	4	25.87	6.53	2	2	78.21	6.53	2	2	291	31.4095	5.36377
A0A140VKF2	Testis tissue sperm-binding protein Li 69n OS=Homo sapiens OX=9606 PE=2 SV=1 - [A0A140VKF2_HUMAN]	6.45	3	2	2	4	32.78	6.45	2	2	43.36	6.45	2	2	310	34.5546	6.52197
B7Z8Y3	cDNA FLJ61696, highly similar to Double-stranded RNA-specific adenosine deaminase OS=Homo sapiens OX=9606 PE=2 SV=1 - [B7Z8Y3_HUMAN]	6.08	9	4	4	4	42.31	1.13	1	1	106.377	4.95	3	3	970	106.949	7.86963
A8K048	Kinesin-like protein (Fragment) OS=Homo sapiens OX=9606 PE=2 SV=1 - [A8K048_HUMAN]	6.02	15	4	4	4	34.92	1.82	1	1	76.17	4.2	3	3	881	100.775	5.70654
A8K4H7	Amidophosphoribosyltransferase OS=Homo sapiens OX=9606 GN=PPAT PE=2 SV=1 - [A8K4H7_HUMAN]	6	3	3	3	4	45.27	1.93	1	1	53.62	6	3	3	517	57.3624	6.75635
M0R088	Serine/arginine repetitive matrix protein 1 (Fragment) OS=Homo sapiens OX=9606 GN=SRRM1 PE=1 SV=1 - [M0R088_HUMAN]	5.87	9	3	3	4					50.8833	5.87	3	4	681	78.093	12.0591
Q86UK7	E3 ubiquitin-protein ligase ZNF598 OS=Homo sapiens OX=9606 GN=ZNF598 PE=1 SV=1 - [ZN598_HUMAN]	5.64	3	4	4	4					124.169	5.64	4	4	904	98.5752	8.39697
A8K2R3	cDNA FLJ75083, highly similar to Homo sapiens amine oxidase (flavin containing) domain 2 (AOF2),mRNA OS=Homo sapiens OX=9606 PE=2 SV=1 - [A8K2R3_HUMAN]	5.48	4	4	4	4	37.5	1.1	1	1	35.2289	4.38	3	3	730	81.1187	6.22705
O43670	BUB3-interacting and GLEBS motif-containing protein ZNF207 OS=Homo sapiens OX=9606 GN=ZNF207 PE=1 SV=1 - [ZN207_HUMAN]	5.44	12	2	2	4	45.38	2.72	1	1	91.07	5.44	2	3	478	50.7171	9.1001
Q7L014	Probable ATP-dependent RNA helicase DDX46 OS=Homo sapiens OX=9606 GN=DDX46 PE=1 SV=2 - [DDX46_HUMAN]	5.33	5	4	4	4					140.518	5.33	4	4	1031	117.29	9.29053
Q15061	WD repeat-containing protein 43 OS=Homo sapiens OX=9606 GN=WDR43 PE=1 SV=3 - [WDR43_HUMAN]	5.17	3	4	4	4	44.93	2.95	2	2	37.98	2.22	2	2	677	74.8434	5.56689
B4DNQ1	cDNA FLJ53818, highly similar to Nucleolar transcription factor 1 OS=Homo sapiens OX=9606 PE=2 SV=1 - [B4DNQ1_HUMAN]	5.14	9	3	3	4	0	2.12	1	1	32.1979	5.14	3	3	661	77.3564	5.8335
O15042	U2 snRNP-associated SURP motif-containing protein OS=Homo sapiens OX=9606 GN=U2SURP PE=1 SV=2 - [SR140_HUMAN]	5.05	8	3	4	4	43.2	0.78	1	1	67.3013	4.28	3	3	1029	118.219	8.47021
Q9Y5B0	RNA polymerase II subunit A C-terminal domain phosphatase OS=Homo sapiens OX=9606 GN=CTDP1 PE=1 SV=3 - [CTDP1_HUMAN]	4.89	5	4	4	4	31.64	0.94	1	1	80.36	3.95	3	3	961	104.335	5.2749
Q01780	Exosome component 10 OS=Homo sapiens OX=9606 GN=EXOSC10 PE=1 SV=2 - [EXOSX_HUMAN]	4.75	5	4	4	4	53.75	3.84	3	3	0	0.9	1	1	885	100.768	8.45557
B4DLM8	cDNA FLJ56105, highly similar to Nuclear valosin-containing protein-like OS=Homo sapiens OX=9606 PE=2 SV=1 - [B4DLM8_HUMAN]	4.67	7	3	3	4	0	3.5	2	2	112.18	2.92	2	2	856	95.019	6.58057
Q9NVU7	Protein SDA1 homolog OS=Homo sapiens OX=9606 GN=SDAD1 PE=1 SV=3 - [SDA1_HUMAN]	4.66	3	3	3	4	46.06	3.06	2	2	44.01	3.06	2	2	687	79.8205	9.24658
Q8WYA6	Beta-catenin-like protein 1 OS=Homo sapiens OX=9606 GN=CTNNBL1 PE=1 SV=1 - [CTBL1_HUMAN]	4.62	2	3	3	4	46.01	1.42	1	1	69.6355	4.62	3	3	563	65.1321	5.04639
A0A024R8V6	Ubiquitin specific peptidase 36, isoform CRA_b OS=Homo sapiens OX=9606 GN=USP36 PE=3 SV=1 - [A0A024R8V6_HUMAN]	4.19	4	3	3	4	42.1836	4.19	3	4					1123	122.832	9.70068
A0A024R179	Nuclear cap binding protein subunit 1, 80kDa, isoform CRA_a OS=Homo sapiens OX=9606 GN=NCBP1 PE=4 SV=1 - [A0A024R179_HUMAN]	4.05	1	3	3	4	61.38	1.39	1	1	114.986	4.05	3	3	790	91.7805	6.43018
Q5T985	Inter-alpha-trypsin inhibitor heavy chain H2 OS=Homo sapiens OX=9606 GN=ITIH2 PE=1 SV=1 - [Q5T985_HUMAN]	3.64	6	3	3	4	98.03	2.78	2	2	77.53	2.46	2	2	935	105.15	7.03467
Q59F56	DJ34F7.7 (Superkiller viralicidic activity 2-like variant) (Fragment) OS=Homo sapiens OX=9606 PE=2 SV=1 - [Q59F56_HUMAN]	3.62	15	1	2	4					84.9067	3.62	2	4	607	67.5062	8.74854
Q9NQH7	Xaa-Pro aminopeptidase 3 OS=Homo sapiens OX=9606 GN=XPNPEP3 PE=1 SV=1 - [XPP3_HUMAN]	3.55	1	1	2	4	37.97	1.38	1	1	49.6254	3.55	2	3	507	56.9968	6.82959
Q8NB90	ATPase family protein 2 homolog OS=Homo sapiens OX=9606 GN=SPATA5 PE=1 SV=3 - [AFG2H_HUMAN]	3.47	1	1	2	4	47.54	1.34	1	2	60.42	3.47	2	2	893	97.8429	5.65576
O43847	Nardilysin OS=Homo sapiens OX=9606 GN=NRDC PE=1 SV=3 - [NRDC_HUMAN]	3.04	12	4	4	4	0	0.52	1	1	32.23	2.52	3	3	1151	131.618	4.98291
Q12769	Nuclear pore complex protein Nup160 OS=Homo sapiens OX=9606 GN=NUP160 PE=1 SV=3 - [NU160_HUMAN]	2.09	3	3	3	4	38.32	1.32	2	2	33.27	1.32	2	2	1436	162.017	5.50342
C9JJT5	ATP5MF-PTCD1 readthrough OS=Homo sapiens OX=9606 GN=ATP5MF-PTCD1 PE=4 SV=2 - [C9JJT5_HUMAN]	44.44	6	2	2	3	66.38	20.37	1	1	85.6	44.44	2	2	54	5.91113	9.31982
A0A0U1RQL9	Endogenous retrovirus group K3 member 1 (Fragment) OS=Homo sapiens OX=9606 GN=ERVK3-1 PE=1 SV=1 - [A0A0U1RQL9_HUMAN]	44.3	7	2	2	3	33.02	17.72	1	1	89.0168	44.3	2	2	79	8.66919	7.07861
K7ENX8	Cold-inducible RNA-binding protein (Fragment) OS=Homo sapiens OX=9606 GN=CIRBP PE=1 SV=2 - [K7ENX8_HUMAN]	43.75	17	2	2	3	99.3165	43.75	2	2	0	17.5	1	1	80	8.90833	4.80518
B1Q3B3	Ferritin (Fragment) OS=Homo sapiens OX=9606 GN=FTL PE=3 SV=1 - [B1Q3B3_HUMAN]	43.48	4	3	3	3	46.7	16.3	1	1	53.69	27.17	2	2	92	10.3393	5.98584
A0A384NPU2	Epididymis secretory sperm binding protein OS=Homo sapiens OX=9606 GN=HINT1 PE=2 SV=1 - [A0A384NPU2_HUMAN]	42.06	5	3	3	3					71.2294	42.06	3	3	126	13.7931	6.94678
E9PPM9	Protein farnesyltransferase/geranylgeranyltransferase type-1 subunit alpha (Fragment) OS=Homo sapiens OX=9606 GN=FNTA PE=1 SV=1 - [E9PPM9_HUMAN]	41.67	6	2	2	3	46.18	30	1	1	43.7	41.67	2	2	60	7.49478	6.50732
F5GYQ2	Multifunctional methyltransferase subunit TRM112-like protein OS=Homo sapiens OX=9606 GN=TRMT112 PE=1 SV=1 - [F5GYQ2_HUMAN]	34.57	3	2	2	3	72.41	17.28	1	1	115.151	34.57	2	2	81	9.2496	4.41162
P05114	Non-histone chromosomal protein HMG-14 OS=Homo sapiens OX=9606 GN=HMGN1 PE=1 SV=3 - [HMGN1_HUMAN]	34	9	3	3	3	62.42	10	1	1	55.24	34	2	2	100	10.6526	9.59814
P56385	ATP synthase subunit e, mitochondrial OS=Homo sapiens OX=9606 GN=ATP5ME PE=1 SV=2 - [ATP5I_HUMAN]	31.88	1	3	3	3	24.08	14.49	1	1	25.61	17.39	2	2	69	7.92833	9.34912
B3KNQ2	GDT1 family protein OS=Homo sapiens OX=9606 PE=2 SV=1 - [B3KNQ2_HUMAN]	31.79	4	3	3	3					103.545	31.79	3	3	151	16.4296	5.2749
H0YKX3	PCNA-associated factor OS=Homo sapiens OX=9606 GN=PCLAF PE=1 SV=1 - [H0YKX3_HUMAN]	30.95	4	2	2	3	26.68	8.33	1	1	47.27	30.95	2	2	84	9.28068	9.1001
A0A024R3Z2	Small ubiquitin-related modifier OS=Homo sapiens OX=9606 GN=SUMO1 PE=3 SV=1 - [A0A024R3Z2_HUMAN]	28.71	6	3	3	3	0	19.8	2	2	33.61	8.91	1	1	101	11.5497	5.51611
F8VSA6	NEDD8 OS=Homo sapiens OX=9606 GN=NEDD8 PE=4 SV=1 - [F8VSA6_HUMAN]	28	5	2	2	3	42.67	22	1	1	61.46	28	1	2	50	5.8632	6.69775
X6RAC9	Eukaryotic translation initiation factor 1A, X-chromosomal OS=Homo sapiens OX=9606 GN=EIF1AX PE=1 SV=1 - [X6RAC9_HUMAN]	26.72	5	3	3	3	50.89	14.66	2	2	62.2	12.07	1	1	116	13.2236	4.83057
Q9Y6A9	Signal peptidase complex subunit 1 OS=Homo sapiens OX=9606 GN=SPCS1 PE=1 SV=4 - [SPCS1_HUMAN]	26.47	3	2	2	3	52.3585	26.47	2	2	37.54	14.71	1	1	102	11.7971	9.30518
P55854	Small ubiquitin-related modifier 3 OS=Homo sapiens OX=9606 GN=SUMO3 PE=1 SV=2 - [SUMO3_HUMAN]	26.21	5	1	3	3	30.65	8.74	1	1	73.7853	17.48	2	2	103	11.6297	5.49072
F5GXX5	Dolichyl-diphosphooligosaccharide--protein glycosyltransferase subunit DAD1 OS=Homo sapiens OX=9606 GN=DAD1 PE=1 SV=1 - [F5GXX5_HUMAN]	25.88	5	2	2	3	58.63	14.12	1	1	54.7	25.88	2	2	85	9.5481	7.18115
A0A3G5AXY7	Hemoglobin subunit beta (Fragment) OS=Homo sapiens OX=9606 GN=HBB PE=4 SV=1 - [A0A3G5AXY7_HUMAN]	25.68	64	2	2	3	28.38	12.16	1	1	53.23	25.68	2	2	74	8.22319	6.93213
A0A024R5Q1	HCG2003792, isoform CRA_b OS=Homo sapiens OX=9606 GN=hCG_2003792 PE=4 SV=1 - [A0A024R5Q1_HUMAN]	25.58	2	3	3	3	47.3259	25.58	3	3					129	14.6564	4.93213
M0R0C1	Glia maturation factor gamma OS=Homo sapiens OX=9606 GN=GMFG PE=1 SV=1 - [M0R0C1_HUMAN]	24.77	7	1	2	3	58.8	24.77	2	2	47.72	8.26	1	1	109	12.9564	5.2876
E7EX54	Mitogen-activated protein kinase 14 (Fragment) OS=Homo sapiens OX=9606 GN=MAPK14 PE=1 SV=8 - [E7EX54_HUMAN]	24.24	68	2	2	3	29.13	6.06	1	1	28.99	24.24	2	2	132	15.4368	5.68115
A0A024R5K6	NADH dehydrogenase [ubiquinone] 1 subunit C2 OS=Homo sapiens OX=9606 GN=NDUFC2 PE=3 SV=1 - [A0A024R5K6_HUMAN]	23.53	5	3	3	3	0	10.08	1	1	21.77	13.45	2	2	119	14.1784	8.98291
F8VZ69	Proliferation-associated protein 2G4 (Fragment) OS=Homo sapiens OX=9606 GN=PA2G4 PE=1 SV=8 - [F8VZ69_HUMAN]	23.44	2	1	2	3	58.75	23.44	2	2	52.96	12.5	1	1	64	7.21169	6.52197
Q5T6U8	High mobility group AT-hook 1 OS=Homo sapiens OX=9606 GN=HMGA1 PE=2 SV=1 - [Q5T6U8_HUMAN]	22.92	3	1	3	3	46.54	17.71	2	2	36.28	14.58	1	1	96	10.6726	10.3159
Q9Y237	Peptidyl-prolyl cis-trans isomerase NIMA-interacting 4 OS=Homo sapiens OX=9606 GN=PIN4 PE=1 SV=1 - [PIN4_HUMAN]	22.14	6	3	3	3					68.35	22.14	3	3	131	13.801	9.77393
I3QJX8	Survival motor neuron 1 protein isoform f (Fragment) OS=Homo sapiens OX=9606 GN=SMN1 PE=2 SV=1 - [I3QJX8_HUMAN]	21.54	17	2	2	3	32.46	7.69	1	1	39.5	21.54	2	2	130	14.1888	4.60205
M0R061	Coatomer subunit epsilon OS=Homo sapiens OX=9606 GN=COPE PE=1 SV=1 - [M0R061_HUMAN]	21.23	5	2	2	3	38.38	13.7	1	1	41.2316	7.53	1	2	146	16.4422	9.75928
A0A384NL93	Epididymis secretory sperm binding protein OS=Homo sapiens OX=9606 PE=2 SV=1 - [A0A384NL93_HUMAN]	20.93	3	3	3	3	0	9.3	1	1	18.8	11.63	2	2	129	13.6869	8.80713
E9PC71	Hippocalcin-like protein 1 OS=Homo sapiens OX=9606 GN=HPCAL1 PE=1 SV=1 - [E9PC71_HUMAN]	20.57	10	3	3	3	46.66	6.86	1	1	68.82	13.71	2	2	175	20.2588	5.68115
B4DJ89	Polymerase (RNA) II (DNA directed) polypeptide E, 25kDa, isoform CRA_c OS=Homo sapiens OX=9606 GN=POLR2E PE=2 SV=1 - [B4DJ89_HUMAN]	20.51	6	2	2	3					33.95	20.51	2	3	117	13.5393	8.44092
Q49AN9	Small nuclear ribonucleoprotein G OS=Homo sapiens OX=9606 GN=SNRPG PE=1 SV=1 - [Q49AN9_HUMAN]	20.31	4	2	2	3	71.3	18.75	1	1	94.91	20.31	2	2	64	7.09667	7.18115
Q96FJ2	Dynein light chain 2, cytoplasmic OS=Homo sapiens OX=9606 GN=DYNLL2 PE=1 SV=1 - [DYL2_HUMAN]	20.22	2	2	2	3	53.91	20.22	2	2	50.43	12.36	1	1	89	10.3431	7.37158
A0A024QZN2	HCG2024613, isoform CRA_a OS=Homo sapiens OX=9606 GN=hCG_2024613 PE=4 SV=1 - [A0A024QZN2_HUMAN]	20	2	3	3	3	72.86	7.69	1	1	70.1	12.31	2	2	260	29.8911	5.73193
Q9UES0	SNARE protein Ykt6 (Fragment) OS=Homo sapiens OX=9606 PE=2 SV=1 - [Q9UES0_HUMAN]	19.9	3	3	3	3					52.8332	19.9	3	3	191	21.5931	6.55127
A0A024R829	Polymerase (DNA directed), epsilon 3 (P17 subunit), isoform CRA_a OS=Homo sapiens OX=9606 GN=POLE3 PE=4 SV=1 - [A0A024R829_HUMAN]	19.73	1	2	2	3	43.39	12.24	1	1	74.4779	19.73	2	2	147	16.8493	4.7417
B4E1S2	Annexin OS=Homo sapiens OX=9606 GN=ANXA4 PE=1 SV=1 - [B4E1S2_HUMAN]	19.72	7	1	3	3	58.8144	9.15	2	2	0	10.56	1	1	142	15.6347	5.03369
F8W7Q4	Protein FAM162A OS=Homo sapiens OX=9606 GN=FAM162A PE=1 SV=1 - [F8W7Q4_HUMAN]	19.44	5	2	2	3	33.45	7.64	1	1	91.1197	19.44	2	2	144	16.5047	9.77393
Q6ICQ8	ARHG protein (Fragment) OS=Homo sapiens OX=9606 GN=ARHG PE=2 SV=1 - [Q6ICQ8_HUMAN]	19.37	12	2	3	3	42.28	5.76	1	1	38.4885	13.61	2	2	191	21.2949	8.11865
A0A087WU62	39S ribosomal protein L45, mitochondrial OS=Homo sapiens OX=9606 GN=MRPL45 PE=1 SV=1 - [A0A087WU62_HUMAN]	18.75	5	3	3	3	0	3.91	1	1	0	18.75	2	2	256	29.3292	8.90967
O14561	Acyl carrier protein, mitochondrial OS=Homo sapiens OX=9606 GN=NDUFAB1 PE=1 SV=3 - [ACPM_HUMAN]	18.59	5	3	3	3	50.8609	12.82	2	2	22.3	5.77	1	1	156	17.406	4.93213
Q7L9L4	MOB kinase activator 1B OS=Homo sapiens OX=9606 GN=MOB1B PE=1 SV=3 - [MOB1B_HUMAN]	18.52	4	3	3	3	45.96	5.09	1	1	32.09	13.43	2	2	216	25.0746	6.72705
A0A024R7G4	ASF1 anti-silencing function 1 homolog B (S. cerevisiae), isoform CRA_a OS=Homo sapiens OX=9606 GN=ASF1B PE=4 SV=1 - [A0A024R7G4_HUMAN]	18.32	4	2	3	3					97.5433	18.32	3	3	202	22.4191	4.56396
O75663	TIP41-like protein OS=Homo sapiens OX=9606 GN=TIPRL PE=1 SV=2 - [TIPRL_HUMAN]	17.65	1	3	3	3					71.5777	17.65	3	3	272	31.4237	5.90967
B2R823	cDNA, FLJ93703, highly similar to Homo sapiens putatative 28 kDa protein (LOC56902), mRNA OS=Homo sapiens OX=9606 PE=2 SV=1 - [B2R823_HUMAN]	17.46	3	3	3	3	58.09	13.49	2	2	48.25	3.97	1	1	252	27.9229	9.72998
I4AY87	Epididymis secretory sperm binding protein (Fragment) OS=Homo sapiens OX=9606 GN=MIF PE=1 SV=1 - [I4AY87_HUMAN]	17.39	1	2	2	3	39.65	7.83	1	1	83.86	17.39	2	2	115	12.4682	7.88428
Q9BV57	1,2-dihydroxy-3-keto-5-methylthiopentene dioxygenase OS=Homo sapiens OX=9606 GN=ADI1 PE=1 SV=1 - [MTND_HUMAN]	17.32	1	2	2	3	0	7.82	1	1	40.01	17.32	2	2	179	21.4846	5.68115
A0A075B6S2	Immunoglobulin kappa variable 2D-29 OS=Homo sapiens OX=9606 GN=IGKV2D-29 PE=3 SV=1 - [KVD29_HUMAN]	16.67	20	2	2	3	194.924	16.67	2	3					120	13.1347	7.12256
H0YNG3	Signal peptidase complex catalytic subunit SEC11 OS=Homo sapiens OX=9606 GN=SEC11A PE=1 SV=1 - [H0YNG3_HUMAN]	16.56	7	3	3	3	99.7152	12.27	2	2	0	4.29	1	1	163	18.6389	9.5542
H3BV55	Phosphomannomutase OS=Homo sapiens OX=9606 GN=PMM2 PE=1 SV=1 - [H3BV55_HUMAN]	16.44	16	3	3	3					61.9561	16.44	3	3	219	25.2398	6.78564
A0A087WTV6	Pyrroline-5-carboxylate reductase 2 OS=Homo sapiens OX=9606 GN=PYCR2 PE=1 SV=1 - [A0A087WTV6_HUMAN]	16.26	9	2	3	3					72.27	16.26	3	3	246	25.8519	9.26123
C9JLU1	DNA-directed RNA polymerases I, II, and III subunit RPABC3 (Fragment) OS=Homo sapiens OX=9606 GN=POLR2H PE=1 SV=8 - [C9JLU1_HUMAN]	16.22	2	2	2	3	53.46	8.78	1	1	100.95	16.22	2	2	148	16.9143	4.67822
A0A2R8YEY5	DNA-directed RNA polymerases I and III subunit RPAC1 OS=Homo sapiens OX=9606 GN=POLR1C PE=1 SV=1 - [A0A2R8YEY5_HUMAN]	16.15	7	3	3	3	27.05	5.5	1	1	42.22	10.65	2	2	291	32.8971	5.69385
Q9Y3B4	Splicing factor 3B subunit 6 OS=Homo sapiens OX=9606 GN=SF3B6 PE=1 SV=1 - [SF3B6_HUMAN]	16	1	2	2	3	58.3371	16	2	2	91.79	9.6	1	1	125	14.5756	9.37842
Q9Y3D6	Mitochondrial fission 1 protein OS=Homo sapiens OX=9606 GN=FIS1 PE=1 SV=2 - [FIS1_HUMAN]	15.79	1	2	2	3	0	15.79	2	2	41.31	7.24	1	1	152	16.927	8.79248
P83881	60S ribosomal protein L36a OS=Homo sapiens OX=9606 GN=RPL36A PE=1 SV=2 - [RL36A_HUMAN]	15.09	9	2	2	3	35.49	7.55	1	1	49.01	15.09	2	2	106	12.4328	10.5796
K7X1S0	SMAC-epsilon OS=Homo sapiens OX=9606 GN=DIABLO PE=2 SV=1 - [K7X1S0_HUMAN]	14.79	6	2	2	3	28.06	7.75	1	1	68.7612	14.79	2	2	142	16.304	4.75439
A8K7A4	Methionine adenosyltransferase 2 subunit beta OS=Homo sapiens OX=9606 PE=2 SV=1 - [A8K7A4_HUMAN]	14.55	5	3	3	3					154.406	14.55	3	3	323	36.4064	6.80029
H0Y8N7	39S ribosomal protein L1, mitochondrial (Fragment) OS=Homo sapiens OX=9606 GN=MRPL1 PE=1 SV=1 - [H0Y8N7_HUMAN]	14.29	3	2	2	3	0	5.19	1	1	45.2827	14.29	2	2	231	26.7072	8.89502
A0A0S2Z3S5	GNAS complex locus isoform 2 (Fragment) OS=Homo sapiens OX=9606 GN=GNAS PE=2 SV=1 - [A0A0S2Z3S5_HUMAN]	14.21	30	2	3	3	31.79	2.89	1	1	65.0486	11.32	2	2	380	44.2383	6.29053
K7EM09	Transmembrane protein 205 (Fragment) OS=Homo sapiens OX=9606 GN=TMEM205 PE=1 SV=1 - [K7EM09_HUMAN]	14.17	4	1	1	3	0	14.17	1	1	35.37	14.17	1	2	120	13.3807	8.104
F5H5V4	26S proteasome non-ATPase regulatory subunit 9 (Fragment) OS=Homo sapiens OX=9606 GN=PSMD9 PE=1 SV=1 - [F5H5V4_HUMAN]	13.73	6	2	2	3	30.8	7.19	1	1	51.1	13.73	2	2	153	16.9024	6.11279
A0A140VK76	Testis secretory sperm-binding protein Li 203a OS=Homo sapiens OX=9606 PE=2 SV=1 - [A0A140VK76_HUMAN]	13.69	13	3	3	3					72.65	13.69	3	3	314	34.2719	8.85107
B2R679	cDNA, FLJ92825, highly similar to Homo sapiens SAR1a gene homolog 1 (S. cerevisiae) (SARA1), mRNA OS=Homo sapiens OX=9606 PE=2 SV=1 - [B2R679_HUMAN]	13.64	13	3	3	3	39.84	5.56	1	1	37.69	8.08	2	2	198	22.2805	7.03467
Q5J7U2	TGF beta-inducible nuclear protein 1 OS=Homo sapiens OX=9606 GN=CDK105 PE=2 SV=1 - [Q5J7U2_HUMAN]	13.46	3	3	3	3	45.14	5	1	1	60.7111	8.46	2	2	260	30.0465	10.272
B7Z6B3	Receptor expression-enhancing protein OS=Homo sapiens OX=9606 PE=2 SV=1 - [B7Z6B3_HUMAN]	13.46	5	3	3	3					68.8892	13.46	3	3	156	17.7463	8.646
A0A384N605	Epididymis secretory sperm binding protein OS=Homo sapiens OX=9606 PE=2 SV=1 - [A0A384N605_HUMAN]	13.41	3	3	3	3	43.47	3.05	1	1	30.46	10.37	2	2	328	35.6457	7.38623
H7C469	Uncharacterized protein (Fragment) OS=Homo sapiens OX=9606 PE=1 SV=7 - [H7C469_HUMAN]	13.39	13	3	3	3					0	13.39	3	3	336	35.8719	5.40186
H0YMJ0	Mortality factor 4-like protein 1 (Fragment) OS=Homo sapiens OX=9606 GN=MORF4L1 PE=1 SV=1 - [H0YMJ0_HUMAN]	13.06	14	3	3	3	72.8433	13.06	3	3					245	28.1894	9.26123
Q9P287	BRCA2 and CDKN1A-interacting protein OS=Homo sapiens OX=9606 GN=BCCIP PE=1 SV=1 - [BCCIP_HUMAN]	13.06	3	3	3	3					55.62	13.06	3	3	314	35.9567	4.61475
H0YJ17	Neuroguidin (Fragment) OS=Homo sapiens OX=9606 GN=NGDN PE=1 SV=1 - [H0YJ17_HUMAN]	12.93	3	3	3	3	26.59	3.8	1	1	28.97	9.13	2	2	263	30.0387	9.45166
A0A024R8U9	Pyrroline-5-carboxylate reductase OS=Homo sapiens OX=9606 GN=PYCR1 PE=3 SV=1 - [A0A024R8U9_HUMAN]	12.85	18	2	3	3					125.8	12.85	3	3	319	33.3396	7.60596
A6PWM2	Cysteine-rich with EGF-like domain protein 2 (Fragment) OS=Homo sapiens OX=9606 GN=CRELD2 PE=1 SV=1 - [A6PWM2_HUMAN]	12.66	2	3	3	3	40.69	4.37	1	1	41.0066	8.3	2	2	229	25.1125	5.10986
K7EKI4	39S ribosomal protein L4, mitochondrial OS=Homo sapiens OX=9606 GN=MRPL4 PE=1 SV=1 - [K7EKI4_HUMAN]	12.6	6	1	1	3	0	12.6	1	1	20.83	12.6	1	2	127	14.0473	7.40088
J3QKW2	28S ribosomal protein S7, mitochondrial OS=Homo sapiens OX=9606 GN=MRPS7 PE=1 SV=1 - [J3QKW2_HUMAN]	12.57	4	2	2	3	23.57	6.56	1	1	34.89	12.57	2	2	183	20.825	9.5542
A0A024R0H7	Testis tissue sperm-binding protein Li 44a OS=Homo sapiens OX=9606 GN=WDR77 PE=2 SV=1 - [A0A024R0H7_HUMAN]	12.57	3	3	3	3					41.3218	12.57	3	3	342	36.7011	5.17334
H0YK42	Sorting nexin-1 OS=Homo sapiens OX=9606 GN=SNX1 PE=1 SV=1 - [H0YK42_HUMAN]	12.5	5	3	3	3					46.1433	12.5	3	3	304	35.5706	6.72705
B0QZ43	Erlin-1 (Fragment) OS=Homo sapiens OX=9606 GN=ERLIN1 PE=1 SV=1 - [B0QZ43_HUMAN]	12.36	7	3	3	3					31.84	12.36	3	3	275	31.0574	7.95752
A0A024R7B0	Testicular tissue protein Li 217 OS=Homo sapiens OX=9606 GN=UBL5 PE=2 SV=1 - [A0A024R7B0_HUMAN]	12.33	2	1	1	3	69.08	12.33	1	2	58.11	12.33	1	1	73	8.54143	8.44092
H0Y8W7	C-terminal-binding protein 1 (Fragment) OS=Homo sapiens OX=9606 GN=CTBP1 PE=1 SV=1 - [H0Y8W7_HUMAN]	12.2	7	2	3	3					49.63	12.2	3	3	287	30.9618	6.88818
H0Y580	Translation initiation factor eIF-2B subunit gamma (Fragment) OS=Homo sapiens OX=9606 GN=EIF2B3 PE=1 SV=1 - [H0Y580_HUMAN]	12.16	3	2	2	3					102.807	12.16	2	3	222	24.9368	8.104
Q9NT62	Ubiquitin-like-conjugating enzyme ATG3 OS=Homo sapiens OX=9606 GN=ATG3 PE=1 SV=1 - [ATG3_HUMAN]	12.1	1	3	3	3					124.687	12.1	3	3	314	35.8415	4.7417
A0A384NKJ3	Epididymis secretory sperm binding protein OS=Homo sapiens OX=9606 PE=2 SV=1 - [A0A384NKJ3_HUMAN]	11.59	3	3	3	3	0	2.32	1	1	129.9	9.27	2	2	302	32.7952	8.54346
A0A1W2PR68	Malic enzyme OS=Homo sapiens OX=9606 GN=ME2 PE=1 SV=1 - [A0A1W2PR68_HUMAN]	11.51	8	3	3	3	26.99	1.7	1	1	40.88	9.81	2	2	530	59.86	8.104
B4DKE6	cDNA FLJ60629, highly similar to Replication factor C subunit 3 OS=Homo sapiens OX=9606 PE=2 SV=1 - [B4DKE6_HUMAN]	11.48	5	3	3	3					79.5833	11.48	3	3	305	34.8101	8.5874
P21912	Succinate dehydrogenase [ubiquinone] iron-sulfur subunit, mitochondrial OS=Homo sapiens OX=9606 GN=SDHB PE=1 SV=3 - [SDHB_HUMAN]	11.43	3	3	3	3					50.11	11.43	3	3	280	31.6088	8.76318
P78406	mRNA export factor OS=Homo sapiens OX=9606 GN=RAE1 PE=1 SV=1 - [RAE1L_HUMAN]	11.41	5	3	3	3	0	5.43	1	1	61.94	5.98	2	2	368	40.9419	7.82568
Q9Y3C8	Ubiquitin-fold modifier-conjugating enzyme 1 OS=Homo sapiens OX=9606 GN=UFC1 PE=1 SV=3 - [UFC1_HUMAN]	11.38	1	2	2	3					0	11.38	2	3	167	19.446	7.40088
B4E327	cDNA FLJ58830, highly similar to Homo sapiens zinc finger protein 289, ID1 regulated (ZNF289), mRNA OS=Homo sapiens OX=9606 PE=2 SV=1 - [B4E327_HUMAN]	11.26	9	3	3	3	29.39	5.24	2	2	71.13	6.02	1	1	382	41.1517	8.14795
B4DLP6	Serine/threonine-protein phosphatase OS=Homo sapiens OX=9606 PE=2 SV=1 - [B4DLP6_HUMAN]	11	8	3	3	3					210.692	11	3	3	482	54.8502	5.85889
A0A090KJ24	MHC class I antigen (Fragment) OS=Homo sapiens OX=9606 GN=HLA-B PE=3 SV=1 - [A0A090KJ24_HUMAN]	10.99	4898	1	2	3	23.25	4.76	1	1	83.3384	10.99	2	2	273	31.4764	6.12549
A0A0A0MRX2	DDRGK domain-containing protein 1 OS=Homo sapiens OX=9606 GN=DDRGK1 PE=1 SV=1 - [A0A0A0MRX2_HUMAN]	10.74	2	2	2	3	42.33	6.38	1	1	47.65	10.74	2	2	298	33.9186	5.84619
A0A0S2Z4N8	Vasodilator-stimulated phosphoprotein isoform 2 (Fragment) OS=Homo sapiens OX=9606 GN=VASP PE=2 SV=1 - [A0A0S2Z4N8_HUMAN]	10.67	5	3	3	3					120.603	10.67	3	3	328	35.4058	8.93896
P55036	26S proteasome non-ATPase regulatory subunit 4 OS=Homo sapiens OX=9606 GN=PSMD4 PE=1 SV=1 - [PSMD4_HUMAN]	10.61	5	3	3	3					58.6333	10.61	3	3	377	40.7112	4.79248
Q9BU76	Multiple myeloma tumor-associated protein 2 OS=Homo sapiens OX=9606 GN=MMTAG2 PE=1 SV=1 - [MMTA2_HUMAN]	10.27	1	2	2	3	19.41	4.94	1	1	34.79	5.32	1	2	263	29.3939	10.0229
B5BUD2	Replication factor C 2 isoform 1 (Fragment) OS=Homo sapiens OX=9606 GN=RFC2 PE=2 SV=1 - [B5BUD2_HUMAN]	10.17	4	2	2	3	62.31	10.17	2	2	39.88	4.8	1	1	354	39.1601	6.44287
B2R514	cDNA, FLJ92300, Homo sapiens COP9 subunit 6 (MOV34 homolog, 34 kD) (COPS6), mRNA OS=Homo sapiens OX=9606 PE=2 SV=1 - [B2R514_HUMAN]	10.1	4	3	3	3					107.279	10.1	3	3	297	33.554	5.99854
C9J352	Importin subunit alpha-5 (Fragment) OS=Homo sapiens OX=9606 GN=KPNA1 PE=1 SV=1 - [C9J352_HUMAN]	10.06	7	1	2	3	35.78	6.51	1	1	32.85	10.06	2	2	169	19.3767	5.77002
H7BYN3	Transcription factor A, mitochondrial (Fragment) OS=Homo sapiens OX=9606 GN=TFAM PE=1 SV=1 - [H7BYN3_HUMAN]	10.05	4	3	3	3	44.23	9.13	2	2	0	6.85	1	1	219	25.6606	9.65674
H7BZ45	Catechol O-methyltransferase (Fragment) OS=Homo sapiens OX=9606 GN=COMT PE=1 SV=1 - [H7BZ45_HUMAN]	9.87	6	1	1	3	63.88	9.87	1	1	34.07	9.87	1	2	152	16.9105	6.30322
A0A090N900	Ras homolog enriched in brain OS=Homo sapiens OX=9606 GN=RHEB PE=4 SV=1 - [A0A090N900_HUMAN]	9.78	5	2	2	3	29.25	9.78	2	2	46.98	5.98	1	1	184	20.4845	5.92236
Q86SW4	Dihydrolipoamide acetyltransferase component of pyruvate dehydrogenase complex (Fragment) OS=Homo sapiens OX=9606 GN=DLST PE=1 SV=1 - [Q86SW4_HUMAN]	9.68	11	2	2	3					115.177	9.68	2	3	279	29.6064	8.32373
B4DX99	Malic enzyme OS=Homo sapiens OX=9606 PE=2 SV=1 - [B4DX99_HUMAN]	9.61	4	2	2	3	0	4.43	1	1	70.7295	9.61	2	2	406	44.922	5.21143
Q7Z518	NADH dehydrogenase [ubiquinone] 1 alpha subcomplex subunit 10, mitochondrial OS=Homo sapiens OX=9606 PE=2 SV=1 - [Q7Z518_HUMAN]	9.6	10	2	2	3	80.71	9.6	2	2	88.32	6.21	1	1	354	40.6509	8.48486
B7Z475	cDNA FLJ55712, highly similar to F-box-like/WD repeat protein TBL1XR1 OS=Homo sapiens OX=9606 PE=2 SV=1 - [B7Z475_HUMAN]	9.57	17	2	2	3	27.99	6.12	1	1	56.6607	9.57	2	2	376	40.7308	6.82959
Q9GZS1	DNA-directed RNA polymerase I subunit RPA49 OS=Homo sapiens OX=9606 GN=POLR1E PE=1 SV=3 - [RPA49_HUMAN]	9.55	4	3	3	3					103.56	9.55	3	3	419	47.2304	8.93896
Q9UII2	ATPase inhibitor, mitochondrial OS=Homo sapiens OX=9606 GN=ATP5IF1 PE=1 SV=1 - [ATIF1_HUMAN]	9.43	1	1	1	3	47.08	9.43	1	3					106	12.2413	9.34912
Q9Y294	Histone chaperone ASF1A OS=Homo sapiens OX=9606 GN=ASF1A PE=1 SV=1 - [ASF1A_HUMAN]	9.31	3	1	2	3	0	5.39	1	1	22.41	9.31	2	2	204	22.9541	4.41162
A0A024R861	Serine/threonine-protein phosphatase OS=Homo sapiens OX=9606 GN=PPP6C PE=2 SV=1 - [A0A024R861_HUMAN]	9.18	3	2	2	3	30.11	6.23	1	1	37.79	9.18	2	2	305	35.1215	5.69385
B4E0Q6	cDNA FLJ60209, highly similar to Transcriptional repressor p66 alpha OS=Homo sapiens OX=9606 PE=2 SV=1 - [B4E0Q6_HUMAN]	8.78	8	2	2	3	42.99	4.58	1	1	84.96	8.78	2	2	262	28.6337	9.94971
A0A0A0MSK5	Torsin-1A-interacting protein 1 OS=Homo sapiens OX=9606 GN=TOR1AIP1 PE=1 SV=1 - [A0A0A0MSK5_HUMAN]	8.66	5	3	3	3	40.63	2.81	1	1	37.91	5.84	2	2	462	52.3743	7.06396
B2R9T9	cDNA, FLJ94551 OS=Homo sapiens OX=9606 PE=2 SV=1 - [B2R9T9_HUMAN]	8.64	3	2	2	3	60.5529	8.64	2	2	46.41	4.94	1	1	243	26.1776	10.6675
P43034	Platelet-activating factor acetylhydrolase IB subunit alpha OS=Homo sapiens OX=9606 GN=PAFAH1B1 PE=1 SV=2 - [LIS1_HUMAN]	8.54	5	2	3	3					61.14	8.54	3	3	410	46.6082	7.37158
B4DPJ2	Annexin OS=Homo sapiens OX=9606 PE=2 SV=1 - [B4DPJ2_HUMAN]	8.52	5	3	3	3	34.8	2.92	1	1	47.86	5.6	2	2	411	45.5693	8.51416
Q5TFJ7	Importin subunit alpha-7 (Fragment) OS=Homo sapiens OX=9606 GN=KPNA6 PE=1 SV=1 - [Q5TFJ7_HUMAN]	8.41	6	2	3	3					62.9594	8.41	3	3	321	35.4352	5.42725
O15187	T-cluster binding protein OS=Homo sapiens OX=9606 GN=TIAL1 PE=2 SV=1 - [O15187_HUMAN]	8.3	18	2	2	3	0	4.15	1	1	83.82	8.3	2	2	265	29.6308	8.93896
A0A024RDJ3	H/ACA ribonucleoprotein complex subunit OS=Homo sapiens OX=9606 GN=NOLA1 PE=3 SV=1 - [A0A024RDJ3_HUMAN]	8.29	1	2	2	3	43.32	4.15	1	1	37.29	8.29	2	2	217	22.3342	10.9165
A8K097	cDNA FLJ78373, highly similar to Homo sapiens PCI domain containing 2, mRNA OS=Homo sapiens OX=9606 PE=2 SV=1 - [A8K097_HUMAN]	8.27	4	3	3	3	0	2.01	1	1	48.41	6.27	2	2	399	46.0008	8.33838
U3KQC1	WD repeat-containing protein 18 (Fragment) OS=Homo sapiens OX=9606 GN=WDR18 PE=1 SV=1 - [U3KQC1_HUMAN]	8.12	5	3	3	3	43.48	2.28	1	1	52.82	5.84	2	2	394	43.32	6.85889
B7Z8G2	Peptidylprolyl isomerase OS=Homo sapiens OX=9606 PE=2 SV=1 - [B7Z8G2_HUMAN]	8.1	6	3	3	3					0	8.1	3	3	420	47.2725	5.87158
B2RA56	Nicalin OS=Homo sapiens OX=9606 PE=2 SV=1 - [B2RA56_HUMAN]	7.97	7	3	3	3					84.8695	7.97	3	3	552	61.72	7.48877
Q9C0E8	Endoplasmic reticulum junction formation protein lunapark OS=Homo sapiens OX=9606 GN=LNPK PE=1 SV=2 - [LNP_HUMAN]	7.94	6	2	2	3					86.917	7.94	2	3	428	47.7102	5.10986
A0A140VKC8	Testis tissue sperm-binding protein Li 45a OS=Homo sapiens OX=9606 PE=2 SV=1 - [A0A140VKC8_HUMAN]	7.79	9	3	3	3	30.86	3.43	1	1	34.74	4.36	2	2	321	35.87	6.59521
Q9NQZ2	Something about silencing protein 10 OS=Homo sapiens OX=9606 GN=UTP3 PE=1 SV=1 - [SAS10_HUMAN]	7.72	1	3	3	3	56.09	6.68	2	2	51.51	5.01	1	1	479	54.5251	5.61768
Q5JRC6	PHD finger protein 6, isoform CRA_d OS=Homo sapiens OX=9606 GN=PHF6 PE=1 SV=1 - [Q5JRC6_HUMAN]	7.72	4	2	2	3	25.21	7.72	2	2	23.39	4.94	1	1	324	36.4067	9.02686
E9PPI9	Exosome complex component RRP41 OS=Homo sapiens OX=9606 GN=EXOSC4 PE=1 SV=1 - [E9PPI9_HUMAN]	7.69	2	1	1	3	0	7.69	1	1	43.4558	7.69	1	2	156	16.568	8.26514
Q9H9L3	Interferon-stimulated 20 kDa exonuclease-like 2 OS=Homo sapiens OX=9606 GN=ISG20L2 PE=1 SV=1 - [I20L2_HUMAN]	7.65	1	2	2	3	65.6836	7.65	2	3					353	39.1296	9.93506
Q8WX92	Negative elongation factor B OS=Homo sapiens OX=9606 GN=NELFB PE=1 SV=1 - [NELFB_HUMAN]	7.59	1	3	3	3					79.6407	7.59	3	3	580	65.6554	6.12549
A0A1U9X8U3	WDR46 OS=Homo sapiens OX=9606 PE=4 SV=1 - [A0A1U9X8U3_HUMAN]	7.55	12	3	3	3	89.13	7.55	3	3					556	61.6832	9.29053
A0A384MTJ7	Epididymis secretory sperm binding protein OS=Homo sapiens OX=9606 PE=2 SV=1 - [A0A384MTJ7_HUMAN]	7.54	8	3	3	3					61.6127	7.54	3	3	517	57.2132	6.99072
A0A087X1A5	Double-stranded RNA-binding protein Staufen homolog 1 OS=Homo sapiens OX=9606 GN=STAU1 PE=1 SV=1 - [A0A087X1A5_HUMAN]	7.51	10	3	3	3	25.46	2.03	1	1	166.371	5.48	2	2	493	54.9116	9.67139
A0A024R629	Sialophorin (GpL115, leukosialin, CD43), isoform CRA_a OS=Homo sapiens OX=9606 GN=SPN PE=4 SV=1 - [A0A024R629_HUMAN]	7.5	2	3	3	3	20.23	3	1	1	91.47	4.5	2	2	400	40.2973	5.09717
O95864	Acyl-CoA 6-desaturase OS=Homo sapiens OX=9606 GN=FADS2 PE=1 SV=1 - [FADS2_HUMAN]	7.43	5	3	3	3					45.65	7.43	3	3	444	52.2259	8.82178
E5KS95	Elongation factor Ts, mitochondrial OS=Homo sapiens OX=9606 GN=TSFM PE=3 SV=1 - [E5KS95_HUMAN]	7.38	6	3	3	3	0	2.46	1	1	36.88	4.92	2	2	325	35.3682	8.38232
A0A383S1X1	MHC class I antigen OS=Homo sapiens OX=9606 GN=HLA-C PE=3 SV=1 - [A0A383S1X1_HUMAN]	7.38	3853	1	2	3	23.25	3.55	1	1	64.4268	7.38	2	2	366	40.9441	5.85889
B4DVZ8	Leukotriene A(4) hydrolase OS=Homo sapiens OX=9606 PE=2 SV=1 - [B4DVZ8_HUMAN]	7.31	3	3	3	3	28.86	1.96	1	1	63.75	5.35	2	2	561	63.7894	5.8335
Q9NW64	Pre-mRNA-splicing factor RBM22 OS=Homo sapiens OX=9606 GN=RBM22 PE=1 SV=1 - [RBM22_HUMAN]	7.14	1	3	3	3	28.94	4.52	2	2	52.32	2.62	1	1	420	46.8654	8.54346
A8K9U0	cDNA FLJ78260, highly similar to Homo sapiens RNA binding motif protein 4, mRNA OS=Homo sapiens OX=9606 PE=2 SV=1 - [A8K9U0_HUMAN]	7.14	9	2	2	3	64.64	4.4	1	1	75.24	7.14	2	2	364	40.2586	7.07861
P82673	28S ribosomal protein S35, mitochondrial OS=Homo sapiens OX=9606 GN=MRPS35 PE=1 SV=1 - [RT35_HUMAN]	7.12	2	2	2	3	53.39	3.1	1	1	44.8887	7.12	2	2	323	36.8211	8.23584
Q5T1M7	60 kDa U4/U6 snRNP-specific spliceosomal protein OS=Homo sapiens OX=9606 GN=PRPF4 PE=2 SV=1 - [Q5T1M7_HUMAN]	7.1	5	3	3	3	0	2.3	1	1	60.74	4.8	2	2	521	58.2843	7.41553
P23258	Tubulin gamma-1 chain OS=Homo sapiens OX=9606 GN=TUBG1 PE=1 SV=2 - [TBG1_HUMAN]	7.1	5	3	3	3					57.7271	7.1	3	3	451	51.1378	6.13818
A8K7A0	DNA primase large subunit OS=Homo sapiens OX=9606 PE=2 SV=1 - [A8K7A0_HUMAN]	7.07	3	3	3	3					130.15	7.07	3	3	509	58.797	7.91357
A8K7A1	cDNA FLJ77346, highly similar to Homo sapiens DEAD (Asp-Glu-Ala-Asp) box polypeptide 49 (DDX49), mRNA OS=Homo sapiens OX=9606 PE=2 SV=1 - [A8K7A1_HUMAN]	6.83	6	2	2	3	77.72	6.83	2	2	54.98	2.28	1	1	483	54.25	8.98291
A0MNN4	CDW3/SMU1 OS=Homo sapiens OX=9606 GN=SMU1 PE=2 SV=1 - [A0MNN4_HUMAN]	6.82	1	3	3	3					96.8651	6.82	3	3	513	57.5072	7.18115
B4DDP8	cDNA FLJ55953, highly similar to ADP-dependent glucokinase OS=Homo sapiens OX=9606 PE=2 SV=1 - [B4DDP8_HUMAN]	6.73	5	2	2	3					128.714	6.73	2	3	416	45.627	5.97314
B3KSI7	cDNA FLJ36374 fis, clone THYMU2008185, highly similar to Xaa-Pro aminopeptidase 1 OS=Homo sapiens OX=9606 PE=2 SV=1 - [B3KSI7_HUMAN]	6.7	7	3	3	3					60.3508	6.7	3	3	552	62.1095	5.73193
Q4G0J3	La-related protein 7 OS=Homo sapiens OX=9606 GN=LARP7 PE=1 SV=1 - [LARP7_HUMAN]	6.36	5	3	3	3	45.97	2.23	1	1	57.55	4.12	2	2	582	66.8574	9.5542
G3XAN4	Translocating chain-associated membrane protein 1 OS=Homo sapiens OX=9606 GN=TRAM1 PE=1 SV=1 - [G3XAN4_HUMAN]	6.25	4	2	2	3	0	2.43	1	1	0	6.25	2	2	288	33.4138	9.89111
F8VZN8	Protein phosphatase 1 regulatory subunit 12A (Fragment) OS=Homo sapiens OX=9606 GN=PPP1R12A PE=1 SV=1 - [F8VZN8_HUMAN]	6.21	6	3	3	3					50.11	6.21	3	3	692	76.487	5.31299
Q99543	DnaJ homolog subfamily C member 2 OS=Homo sapiens OX=9606 GN=DNAJC2 PE=1 SV=4 - [DNJC2_HUMAN]	6.12	5	3	3	3					39.1312	6.12	3	3	621	71.9516	8.70459
P49189	4-trimethylaminobutyraldehyde dehydrogenase OS=Homo sapiens OX=9606 GN=ALDH9A1 PE=1 SV=3 - [AL9A1_HUMAN]	6.07	4	3	3	3	26.62	2.23	1	1	39.857	3.85	2	2	494	53.767	5.87158
B3KPV5	cDNA FLJ32300 fis, clone PROST2002227, highly similar to U3 small nucleolar ribonucleoprotein protein MPP10 (Fragment) OS=Homo sapiens OX=9606 PE=2 SV=1 - [B3KPV5_HUMAN]	6.05	3	3	3	3	48.15	2.72	1	1	55.4	3.33	2	2	661	76.2982	4.76709
C9IZ01	Elongation factor G, mitochondrial OS=Homo sapiens OX=9606 GN=GFM1 PE=1 SV=1 - [C9IZ01_HUMAN]	5.92	6	3	3	3					25.03	5.92	3	3	591	65.9928	8.06006
Q6PK04	Coiled-coil domain-containing protein 137 OS=Homo sapiens OX=9606 GN=CCDC137 PE=1 SV=1 - [CC137_HUMAN]	5.88	4	2	2	3	51.45	3.11	1	1	69.95	5.88	2	2	289	33.2111	10.9312
A0A0S2Z4B5	Serine/threonine-protein phosphatase (Fragment) OS=Homo sapiens OX=9606 GN=PPP3CA PE=2 SV=1 - [A0A0S2Z4B5_HUMAN]	5.87	11	3	3	3	0	1.96	1	1	44.06	3.91	2	2	511	57.6218	6.30322
B4DJK4	cDNA FLJ54005, highly similar to Transcription elongation factor SPT5 OS=Homo sapiens OX=9606 PE=2 SV=1 - [B4DJK4_HUMAN]	5.69	4	3	3	3					73.3429	5.69	3	3	879	96.8542	6.27783
O43660	Pleiotropic regulator 1 OS=Homo sapiens OX=9606 GN=PLRG1 PE=1 SV=1 - [PLRG1_HUMAN]	5.64	4	3	3	3	31.89	1.75	1	1	50.92	3.89	2	2	514	57.1581	9.17334
Q8ND56	Protein LSM14 homolog A OS=Homo sapiens OX=9606 GN=LSM14A PE=1 SV=3 - [LS14A_HUMAN]	5.62	6	3	3	3					51.32	5.62	3	3	463	50.4991	9.5249
Q14554	Protein disulfide-isomerase A5 OS=Homo sapiens OX=9606 GN=PDIA5 PE=1 SV=1 - [PDIA5_HUMAN]	5.59	2	3	3	3					51.5557	5.59	3	3	519	59.5561	7.91357
B4DNJ3	cDNA FLJ57129, highly similar to 1,4-alpha-glucan branching enzyme OS=Homo sapiens OX=9606 PE=2 SV=1 - [B4DNJ3_HUMAN]	5.59	5	2	2	3					68.6712	5.59	2	3	465	53.3209	5.5415
A0A0A0MRN4	DBIRD complex subunit ZNF326 OS=Homo sapiens OX=9606 GN=ZNF326 PE=1 SV=1 - [A0A0A0MRN4_HUMAN]	5.48	2	2	2	3	0	2.23	1	1	90.1856	5.48	2	2	493	55.5355	5.04639
F5H2E6	Cell division cycle and apoptosis regulator protein 1 (Fragment) OS=Homo sapiens OX=9606 GN=CCAR1 PE=1 SV=1 - [F5H2E6_HUMAN]	5.44	6	3	3	3					47.11	5.44	3	3	772	88.1789	7.86963
A0A024R5A3	Calpain 1, (Mu/I) large subunit, isoform CRA_b OS=Homo sapiens OX=9606 GN=CAPN1 PE=3 SV=1 - [A0A024R5A3_HUMAN]	5.35	14	3	3	3					46.7767	5.35	3	3	710	81.416	5.74463
Q658Z6	Uncharacterized protein DKFZp451J085 OS=Homo sapiens OX=9606 GN=DKFZp451J085 PE=2 SV=1 - [Q658Z6_HUMAN]	5.32	9	1	2	3	18.09	5.32	2	2	0	3.54	1	1	395	43.6676	9.72998
Q58EY4	SWI/SNF related, matrix associated, actin dependent regulator of chromatin, subfamily c, member 1 OS=Homo sapiens OX=9606 GN=SMARCC1 PE=2 SV=1 - [Q58EY4_HUMAN]	5.25	7	2	3	3					128.325	5.25	3	3	1105	122.834	5.71924
A8K067	cDNA FLJ75536, highly similar to Homo sapiens cysteinyl-tRNA synthetase (CARS), transcript variant1, mRNA (Fragment) OS=Homo sapiens OX=9606 PE=2 SV=1 - [A8K067_HUMAN]	5.1	7	3	3	3					44.7	5.1	3	3	647	73.377	6.37939
B4DTQ6	cDNA FLJ54883, highly similar to Unc-13 homolog D OS=Homo sapiens OX=9606 PE=2 SV=1 - [B4DTQ6_HUMAN]	5.08	5	3	3	3	0	1.17	1	1	18.25	3.92	2	2	944	106.439	6.87354
B4DH39	cDNA FLJ57028, highly similar to Long-chain-fatty-acid--CoA ligase 4 OS=Homo sapiens OX=9606 PE=2 SV=1 - [B4DH39_HUMAN]	5.08	5	1	2	3	36.69	2.77	1	1	98.4148	5.08	2	2	650	72.0971	8.22119
B3KN05	cDNA FLJ13129 fis, clone NT2RP3002969, highly similar to Long-chain-fatty-acid--CoA ligase 3 OS=Homo sapiens OX=9606 PE=2 SV=1 - [B3KN05_HUMAN]	4.94	6	1	2	3	36.69	2.54	1	1	74.24	4.94	2	2	709	79.1717	8.32373
A2I829	NF-kappaB repressing factor (Fragment) OS=Homo sapiens OX=9606 GN=NKRF PE=2 SV=1 - [A2I829_HUMAN]	4.67	4	3	3	3	39.99	3.01	2	2	0	1.67	1	1	599	67.4082	8.86572
Q9NY61	Protein AATF OS=Homo sapiens OX=9606 GN=AATF PE=1 SV=1 - [AATF_HUMAN]	4.64	2	2	2	3	92.17	4.64	2	2	53.92	2.32	1	1	560	63.0943	4.94482
Q5C9Z4	Nucleolar MIF4G domain-containing protein 1 OS=Homo sapiens OX=9606 GN=NOM1 PE=1 SV=1 - [NOM1_HUMAN]	4.53	1	3	3	3	59	4.53	3	3					860	96.1976	8.104
B3KVN0	cDNA FLJ16785 fis, clone NT2RI2015342, highly similar to Solute carrier family 2, facilitated glucose transporter member 1 OS=Homo sapiens OX=9606 PE=2 SV=1 - [B3KVN0_HUMAN]	4.33	6	2	2	3	40.68	1.92	1	1	77.822	4.33	2	2	416	45.8393	8.60205
B4DZ95	cDNA FLJ54570, highly similar to 2-oxoglutarate dehydrogenase E1 component, mitochondrial OS=Homo sapiens OX=9606 PE=2 SV=1 - [B4DZ95_HUMAN]	4.31	14	3	3	3					116.31	4.31	3	3	812	92.7126	6.91748
B4DRS4	cDNA FLJ60139, highly similar to Homo sapiens HIV TAT specific factor 1 (HTATSF1), mRNA OS=Homo sapiens OX=9606 PE=2 SV=1 - [B4DRS4_HUMAN]	4.3	4	3	3	3	17.7	2.5	2	2	54.61	1.8	1	1	721	81.9719	4.42432
O94874	E3 UFM1-protein ligase 1 OS=Homo sapiens OX=9606 GN=UFL1 PE=1 SV=2 - [UFL1_HUMAN]	4.28	2	3	3	3					71.59	4.28	3	3	794	89.5398	6.78564
B4DYZ1	RNA helicase OS=Homo sapiens OX=9606 PE=2 SV=1 - [B4DYZ1_HUMAN]	4.16	3	2	2	3	54.61	2.35	1	1	62.2672	4.16	2	2	722	80.8809	9.83252
A8K5W7	cDNA FLJ75180, highly similar to Homo sapiens mitochondrial isoleucine tRNA synthetase, mRNA OS=Homo sapiens OX=9606 PE=2 SV=1 - [A8K5W7_HUMAN]	4.15	2	3	3	3					25.3467	4.15	3	3	940	105.873	6.41748
O95782	AP-2 complex subunit alpha-1 OS=Homo sapiens OX=9606 GN=AP2A1 PE=1 SV=3 - [AP2A1_HUMAN]	4.09	8	3	3	3	0	1.23	1	1	46.4017	2.87	2	2	977	107.478	7.03467
B4DJ00	cDNA FLJ56445, highly similar to Homo sapiens pericentriolar material 1 (PCM1), mRNA OS=Homo sapiens OX=9606 PE=2 SV=1 - [B4DJ00_HUMAN]	4.01	8	3	3	3	33.83	1.22	1	1	0	2.79	2	2	823	92.3551	4.729
B4DMX4	cDNA FLJ57154, highly similar to Alpha-fetoprotein OS=Homo sapiens OX=9606 PE=2 SV=1 - [B4DMX4_HUMAN]	3.99	4	2	2	3	49.6643	3.99	2	2	21.32	2.22	1	1	451	50.7233	6.7124
B4DM28	cDNA FLJ50575, highly similar to U4/U6 small nuclear ribonucleoprotein Prp3 OS=Homo sapiens OX=9606 PE=2 SV=1 - [B4DM28_HUMAN]	3.94	5	3	3	3	46.44	2.84	2	2	47.74	1.1	1	1	634	72.0592	9.67139
B4DNP0	Signal transducer and activator of transcription OS=Homo sapiens OX=9606 PE=2 SV=1 - [B4DNP0_HUMAN]	3.87	6	1	1	3	21.83	3.87	1	2	62.68	3.87	1	1	672	76.1134	6.30322
A0A3B3ITG6	Translation initiation factor eIF-2B subunit epsilon (Fragment) OS=Homo sapiens OX=9606 GN=EIF2B5 PE=1 SV=1 - [A0A3B3ITG6_HUMAN]	3.85	15	2	2	3	45.24	1.65	1	2	32.05	2.2	1	1	546	60.8953	5.08447
B2RAH7	cDNA, FLJ94921, highly similar to Homo sapiens prolyl endopeptidase (PREP), mRNA OS=Homo sapiens OX=9606 PE=2 SV=1 - [B2RAH7_HUMAN]	3.8	3	2	2	3					84.1764	3.8	2	3	710	80.682	5.85889
B4DZZ8	cDNA FLJ52943, highly similar to Zinc transporter SLC39A7 OS=Homo sapiens OX=9606 PE=2 SV=1 - [B4DZZ8_HUMAN]	3.74	6	1	1	3					28.5133	3.74	1	3	374	39.5743	6.96143
Q8IY37	Probable ATP-dependent RNA helicase DHX37 OS=Homo sapiens OX=9606 GN=DHX37 PE=1 SV=1 - [DHX37_HUMAN]	3.72	2	3	3	3	68.86	2.16	2	2	0	1.56	1	1	1157	129.464	8.104
O94906	Pre-mRNA-processing factor 6 OS=Homo sapiens OX=9606 GN=PRPF6 PE=1 SV=1 - [PRP6_HUMAN]	3.72	1	2	3	3					105.217	3.72	3	3	941	106.858	8.25049
A8K8N7	Phosphoribosylformylglycinamidine synthase (FGAR amidotransferase), isoform CRA_b OS=Homo sapiens OX=9606 GN=PFAS PE=2 SV=1 - [A8K8N7_HUMAN]	3.59	6	3	3	3					76.0518	3.59	3	3	1338	144.633	5.75732
A0A024RAM0	Transportin 1, isoform CRA_a OS=Homo sapiens OX=9606 GN=TNPO1 PE=4 SV=1 - [A0A024RAM0_HUMAN]	3.56	5	3	3	3	33.03	1.11	1	1	60.48	2.45	2	2	898	102.289	4.98291
B2RNR6	Zinc finger RNA binding protein OS=Homo sapiens OX=9606 GN=ZFR PE=2 SV=1 - [B2RNR6_HUMAN]	3.54	5	3	3	3					53.138	3.54	3	3	1074	116.941	9.0415
G3V5V3	Nuclear export mediator factor NEMF (Fragment) OS=Homo sapiens OX=9606 GN=NEMF PE=1 SV=8 - [G3V5V3_HUMAN]	3.41	3	3	3	3	0	1	1	1	72	2.4	2	2	998	113.878	5.84619
A0A024R3R6	Nucleoporin 133kDa, isoform CRA_a OS=Homo sapiens OX=9606 GN=NUP133 PE=4 SV=1 - [A0A024R3R6_HUMAN]	3.36	4	3	3	3	0	0.92	1	1	35.98	2.45	2	2	981	110.446	4.90674
B4DJV6	cDNA FLJ54007, highly similar to Engulfment and cell motility protein 1(CED-12 homolog) OS=Homo sapiens OX=9606 PE=2 SV=1 - [B4DJV6_HUMAN]	3.33	10	2	2	3	34.82	1.58	1	1	30.7872	3.33	2	2	631	72.9661	6.20166
E9PF10	Nuclear pore complex protein Nup155 OS=Homo sapiens OX=9606 GN=NUP155 PE=1 SV=1 - [E9PF10_HUMAN]	3.32	4	3	3	3	26.9	1.28	1	1	106.517	2.03	2	2	1327	148	6.30322
C9J4M6	DNA-directed RNA polymerase subunit beta OS=Homo sapiens OX=9606 GN=POLR2B PE=1 SV=3 - [C9J4M6_HUMAN]	3.28	8	3	3	3	46.61	1.12	1	1	58.44	2.16	2	2	1067	121.295	8.32373
Q59H95	Flightless I homolog variant (Fragment) OS=Homo sapiens OX=9606 PE=2 SV=1 - [Q59H95_HUMAN]	3.18	3	3	3	3					68.6715	3.18	3	3	1101	125.198	5.26221
Q59E91	DNA-directed RNA polymerase (Fragment) OS=Homo sapiens OX=9606 PE=2 SV=1 - [Q59E91_HUMAN]	3.17	5	2	2	3	75.2	3.17	2	2	88.23	2.05	1	1	1072	121.159	8.68994
U3KPZ7	Uncharacterized protein OS=Homo sapiens OX=9606 PE=4 SV=1 - [U3KPZ7_HUMAN]	3.12	5	2	3	3	18.56	2.14	2	2	0	0.97	1	1	1027	114.472	9.45166
B4E1V0	cDNA FLJ54839, highly similar to Lactotransferrin OS=Homo sapiens OX=9606 PE=2 SV=1 - [B4E1V0_HUMAN]	3	13	1	1	3	28.44	3	1	1	52.76	3	1	2	300	33.0041	7.63525
B4DKZ2	Non-specific serine/threonine protein kinase OS=Homo sapiens OX=9606 PE=2 SV=1 - [B4DKZ2_HUMAN]	2.96	36	2	2	3	17.31	1.13	1	1	39.8	2.96	2	2	710	80.5448	8.41162
Q9UIG0	Tyrosine-protein kinase BAZ1B OS=Homo sapiens OX=9606 GN=BAZ1B PE=1 SV=2 - [BAZ1B_HUMAN]	2.83	1	3	3	3	35.69	0.67	1	1	67.73	2.16	2	2	1483	170.796	8.48486
A0A0A0MTB8	WD repeat-containing protein 36 OS=Homo sapiens OX=9606 GN=WDR36 PE=1 SV=1 - [A0A0A0MTB8_HUMAN]	2.35	2	2	2	3	46.7847	2.35	2	2	0	1.01	1	1	895	99.3031	7.35693
Q8TCJ2	Dolichyl-diphosphooligosaccharide--protein glycosyltransferase subunit STT3B OS=Homo sapiens OX=9606 GN=STT3B PE=1 SV=1 - [STT3B_HUMAN]	2.3	1	2	2	3	43.93	0.97	1	2	33.83	1.33	1	1	826	93.6137	8.90967
A8KAK1	cDNA FLJ77398, highly similar to Homo sapiens UDP-glucose ceramide glucosyltransferase-like 1, transcript variant 2, mRNA OS=Homo sapiens OX=9606 PE=2 SV=1 - [A8KAK1_HUMAN]	2.22	3	2	2	3					68.4085	2.22	2	3	1531	174.897	5.51611
V9HWA9	Epididymis secretory sperm binding protein Li 62p OS=Homo sapiens OX=9606 GN=HEL-S-62p PE=2 SV=1 - [V9HWA9_HUMAN]	1.86	3	2	2	3					62.9986	1.86	2	3	1663	187.03	6.40479
A0A1U9X7L6	DHX16 OS=Homo sapiens OX=9606 PE=4 SV=1 - [A0A1U9X7L6_HUMAN]	1.83	9	1	2	3	35.76	1.83	2	2	33.34	0.92	1	1	981	112.327	7.02002
B7Z8F4	cDNA FLJ56523, highly similar to ATP-dependent RNA helicase DHX8 OS=Homo sapiens OX=9606 PE=2 SV=1 - [B7Z8F4_HUMAN]	1.78	9	1	2	3	72.9606	1.78	2	2	33.34	0.76	1	1	1181	133.873	7.88428
Q0P607	Splicing factor, arginine/serine-rich 15 OS=Homo sapiens OX=9606 GN=SFRS15 PE=2 SV=1 - [Q0P607_HUMAN]	1.75	7	2	2	3	45.84	1.75	2	2	69.51	1.05	1	1	1146	125.662	9.5542
Q8IXG0	Crn protein OS=Homo sapiens OX=9606 GN=crn PE=2 SV=1 - [Q8IXG0_HUMAN]	1.75	4	1	1	3	52.54	1.75	1	1	126.92	1.75	1	2	687	83.0874	7.02002
Q9H299	SH3 domain-binding glutamic acid-rich-like protein 3 OS=Homo sapiens OX=9606 GN=SH3BGRL3 PE=1 SV=1 - [SH3L3_HUMAN]	51.61	4	2	2	2	0	35.48	1	1	85.44	16.13	1	1	93	10.4313	4.93213
Q96IX5	Up-regulated during skeletal muscle growth protein 5 OS=Homo sapiens OX=9606 GN=ATP5MD PE=1 SV=1 - [USMG5_HUMAN]	43.1	1	2	2	2	95.97	25.86	1	1	19.38	17.24	1	1	58	6.45337	9.75928
E9PRB9	Signal peptidase complex subunit 2 OS=Homo sapiens OX=9606 GN=SPCS2 PE=1 SV=1 - [E9PRB9_HUMAN]	42.53	6	2	2	2	57.4399	42.53	2	2					87	10.1563	8.99756
H3BSW3	Adenine phosphoribosyltransferase OS=Homo sapiens OX=9606 GN=APRT PE=1 SV=1 - [H3BSW3_HUMAN]	41.27	6	2	2	2	49.68	20.63	1	1	0	20.63	1	1	63	6.91469	8.74854
A0A087X1B7	Chromatin target of PRMT1 protein OS=Homo sapiens OX=9606 GN=CHTOP PE=1 SV=1 - [A0A087X1B7_HUMAN]	38.16	4	2	2	2					72.26	38.16	2	2	76	8.51457	12.0151
H3BQ52	cAMP-regulated phosphoprotein 19 OS=Homo sapiens OX=9606 GN=ARPP19 PE=1 SV=1 - [H3BQ52_HUMAN]	36.62	4	2	2	2	24.12	12.68	1	1	0	36.62	1	1	71	7.68185	7.23975
B8ZWD8	Diazepam binding inhibitor, splice form 1D(1) OS=Homo sapiens OX=9606 GN=DBI PE=2 SV=1 - [B8ZWD8_HUMAN]	31.75	6	1	1	2	0	31.75	1	1	0	31.75	1	1	63	7.2677	8.93896
Q9Y333	U6 snRNA-associated Sm-like protein LSm2 OS=Homo sapiens OX=9606 GN=LSM2 PE=1 SV=1 - [LSM2_HUMAN]	31.58	1	2	2	2	83.05	31.58	2	2					95	10.8276	6.52197
A0A024R306	Coiled-coil domain containing 72, isoform CRA_a OS=Homo sapiens OX=9606 GN=CCDC72 PE=4 SV=1 - [A0A024R306_HUMAN]	29.69	2	2	2	2					0	29.69	2	2	64	7.06193	9.99365
E5RIJ3	Tumor necrosis factor alpha-induced protein 8 (Fragment) OS=Homo sapiens OX=9606 GN=TNFAIP8 PE=1 SV=1 - [E5RIJ3_HUMAN]	29.41	4	1	1	2					190.66	29.41	1	2	68	7.93021	5.40186
Q9H3K6	BolA-like protein 2 OS=Homo sapiens OX=9606 GN=BOLA2 PE=1 SV=1 - [BOLA2_HUMAN]	29.07	6	2	2	2	0	10.47	1	1	52.83	18.6	1	1	86	10.1102	6.52197
A0A024R883	V-type proton ATPase subunit G OS=Homo sapiens OX=9606 GN=ATP6V1G1 PE=3 SV=1 - [A0A024R883_HUMAN]	28.81	1	2	2	2	48.05	9.32	1	1	0	19.49	1	1	118	13.7491	8.79248
Q8WYJ5	Protein kinase C inhibitor-2 OS=Homo sapiens OX=9606 PE=2 SV=1 - [Q8WYJ5_HUMAN]	27.34	3	2	2	2					0	27.34	2	2	128	13.9094	7.04932
V9HW48	SH3 domain-binding glutamic acid-rich-like protein OS=Homo sapiens OX=9606 GN=HEL-S-115 PE=2 SV=1 - [V9HW48_HUMAN]	27.19	3	2	2	2					68.8057	27.19	2	2	114	12.7664	5.24951
Q9UDW1	Cytochrome b-c1 complex subunit 9 OS=Homo sapiens OX=9606 GN=UQCR10 PE=1 SV=3 - [QCR9_HUMAN]	26.98	1	1	1	2					34.0989	26.98	1	2	63	7.30383	9.46631
Q96C90	Protein phosphatase 1 regulatory subunit 14B OS=Homo sapiens OX=9606 GN=PPP1R14B PE=1 SV=3 - [PP14B_HUMAN]	25.17	2	2	2	2					92.285	25.17	2	2	147	15.901	4.85596
I3L276	Heme oxygenase 2 (Fragment) OS=Homo sapiens OX=9606 GN=HMOX2 PE=1 SV=1 - [I3L276_HUMAN]	24.55	12	2	2	2					26.12	24.55	2	2	110	12.6392	5.07178
Q76LA1	CSTB protein OS=Homo sapiens OX=9606 GN=CSTB PE=2 SV=1 - [Q76LA1_HUMAN]	24.49	2	2	2	2					41.8696	24.49	2	2	98	11.1326	7.56201
O95139	NADH dehydrogenase [ubiquinone] 1 beta subcomplex subunit 6 OS=Homo sapiens OX=9606 GN=NDUFB6 PE=1 SV=3 - [NDUB6_HUMAN]	24.22	2	2	2	2					32.85	24.22	2	2	128	15.4791	9.62744
A0A3B3ITE9	Protein jagunal homolog 1 OS=Homo sapiens OX=9606 GN=JAGN1 PE=1 SV=1 - [A0A3B3ITE9_HUMAN]	24	2	1	1	2					85.3824	24	1	2	50	5.85971	8.92432
P63218	Guanine nucleotide-binding protein G(I)/G(S)/G(O) subunit gamma-5 OS=Homo sapiens OX=9606 GN=GNG5 PE=1 SV=3 - [GBG5_HUMAN]	23.53	1	2	2	2	44.58	23.53	2	2					68	7.31381	9.84717
F8WF48	Translocation protein SEC62 OS=Homo sapiens OX=9606 GN=SEC62 PE=1 SV=1 - [F8WF48_HUMAN]	23.53	7	2	2	2					48.47	23.53	2	2	85	9.86401	9.48096
C9JQ41	Coiled-coil domain-containing protein 58 OS=Homo sapiens OX=9606 GN=CCDC58 PE=1 SV=1 - [C9JQ41_HUMAN]	23.08	3	2	2	2					79.2451	23.08	2	2	130	15.2869	8.88037
H0YNG4	Phosphoenolpyruvate carboxykinase [GTP], mitochondrial (Fragment) OS=Homo sapiens OX=9606 GN=PCK2 PE=1 SV=1 - [H0YNG4_HUMAN]	23.01	10	2	2	2					34.84	23.01	2	2	113	12.2641	6.50732
A0A0C4DGY8	Enolase-phosphatase E1 OS=Homo sapiens OX=9606 GN=ENOPH1 PE=1 SV=1 - [A0A0C4DGY8_HUMAN]	22.82	4	2	2	2	60.72	8.05	1	1	36.71	14.77	1	1	149	16.5223	6.37939
A0A077H1I5	VLCAD (Fragment) OS=Homo sapiens OX=9606 GN=ACADVL PE=4 SV=1 - [A0A077H1I5_HUMAN]	22.73	6	1	1	2	0	22.73	1	1	63.24	22.73	1	1	66	6.84753	9.81787
C9JTY3	Protein TFG (Fragment) OS=Homo sapiens OX=9606 GN=TFG PE=1 SV=1 - [C9JTY3_HUMAN]	22.66	8	2	2	2	24.48	22.66	2	2					128	14.7498	5.36377
H3BRV9	Nuclear transport factor 2 (Fragment) OS=Homo sapiens OX=9606 GN=NUTF2 PE=1 SV=1 - [H3BRV9_HUMAN]	22.43	2	2	2	2					23.15	22.43	2	2	107	12.151	5.33838
Q96EL3	39S ribosomal protein L53, mitochondrial OS=Homo sapiens OX=9606 GN=MRPL53 PE=1 SV=1 - [RM53_HUMAN]	22.32	1	2	2	2	47.78	13.39	1	1	0	8.93	1	1	112	12.0992	8.76318
Q9NX14	NADH dehydrogenase [ubiquinone] 1 beta subcomplex subunit 11, mitochondrial OS=Homo sapiens OX=9606 GN=NDUFB11 PE=1 SV=1 - [NDUBB_HUMAN]	22.22	2	2	2	2	0	7.19	1	1	0	15.03	1	1	153	17.3057	5.22412
A0A1W2PRU0	Alpha-endosulfine OS=Homo sapiens OX=9606 GN=ENSA PE=1 SV=1 - [A0A1W2PRU0_HUMAN]	21.85	4	2	2	2					0	21.85	2	2	119	13.1246	6.17627
E7EVL6	Replication initiator 1 (Fragment) OS=Homo sapiens OX=9606 GN=REPIN1 PE=1 SV=1 - [E7EVL6_HUMAN]	21.23	6	2	2	2	40.85	10.96	1	1	71.05	10.27	1	1	146	16.1294	11.6343
J3QSY4	H/ACA ribonucleoprotein complex subunit 2 OS=Homo sapiens OX=9606 GN=NHP2 PE=1 SV=1 - [J3QSY4_HUMAN]	21.11	4	1	1	2					72.0271	21.11	1	2	90	10.0644	10.0083
K7ENI5	Nucleoporin SEH1 (Fragment) OS=Homo sapiens OX=9606 GN=SEH1L PE=1 SV=1 - [K7ENI5_HUMAN]	20.89	4	2	2	2	38.11	8.23	1	1	82.31	12.66	1	1	158	17.6054	7.12256
H3BRR0	Maspardin OS=Homo sapiens OX=9606 GN=SPG21 PE=1 SV=1 - [H3BRR0_HUMAN]	20.78	2	2	2	2	0	7.79	1	1	0	12.99	1	1	154	17.2466	5.30029
Q9UI09	NADH dehydrogenase [ubiquinone] 1 alpha subcomplex subunit 12 OS=Homo sapiens OX=9606 GN=NDUFA12 PE=1 SV=1 - [NDUAC_HUMAN]	20.69	6	2	2	2					0	20.69	2	2	145	17.1036	9.62744
F8WE41	Nuclear cap-binding protein subunit 2 OS=Homo sapiens OX=9606 GN=NCBP2 PE=1 SV=1 - [F8WE41_HUMAN]	20.37	3	1	1	2	40.54	20.37	1	1	19.29	20.37	1	1	54	6.19524	10.1548
C9IZD2	DNA polymerase delta subunit 2 (Fragment) OS=Homo sapiens OX=9606 GN=POLD2 PE=1 SV=1 - [C9IZD2_HUMAN]	20.27	8	2	2	2					32.92	20.27	2	2	148	16.8457	8.646
J3QL26	Serine/threonine-protein phosphatase 4 regulatory subunit 1 (Fragment) OS=Homo sapiens OX=9606 GN=PPP4R1 PE=1 SV=1 - [J3QL26_HUMAN]	20	9	2	2	2					76.38	20	2	2	135	15.4671	5.03369
B2RE11	cDNA, FLJ96865 OS=Homo sapiens OX=9606 PE=2 SV=1 - [B2RE11_HUMAN]	19.89	5	2	2	2	0	13.64	1	1	64.53	6.25	1	1	176	18.4183	9.43701
Q49AG2	TMED5 protein OS=Homo sapiens OX=9606 GN=TMED5 PE=2 SV=1 - [Q49AG2_HUMAN]	19.77	4	2	2	2	0	12.79	1	1	29.89	6.98	1	1	172	19.88	4.95752
A0A024R9H2	Heat-responsive protein 12, isoform CRA_a OS=Homo sapiens OX=9606 GN=HRSP12 PE=4 SV=1 - [A0A024R9H2_HUMAN]	19.71	3	2	2	2					76.3811	19.71	2	2	137	14.4846	8.67529
F5GZF0	Cyclin-dependent kinase 2-associated protein 1 (Fragment) OS=Homo sapiens OX=9606 GN=CDK2AP1 PE=1 SV=1 - [F5GZF0_HUMAN]	19.7	2	1	1	2	40.26	19.7	1	1	74.83	19.7	1	1	66	7.21967	9.12939
B4DMM2	cDNA FLJ52566, highly similar to Polymerase delta-interacting protein 3 OS=Homo sapiens OX=9606 PE=2 SV=1 - [B4DMM2_HUMAN]	19.35	8	2	2	2					80.7	19.35	2	2	186	20.2114	8.27979
Q96ME4	cDNA FLJ32471 fis, clone SKNMC2000322, highly similar to Peptidyl-tRNA hydrolase 2, mitochondrial OS=Homo sapiens OX=9606 PE=2 SV=2 - [Q96ME4_HUMAN]	18.99	3	2	2	2					82.55	18.99	2	2	179	19.151	8.73389
A0A024R3R0	Mitochondrial ribosomal protein L55, isoform CRA_a OS=Homo sapiens OX=9606 GN=MRPL55 PE=4 SV=1 - [A0A024R3R0_HUMAN]	18.75	3	2	2	2					22.7	18.75	2	2	128	15.1191	11.1509
D6RGZ2	THO complex subunit 3 OS=Homo sapiens OX=9606 GN=THOC3 PE=1 SV=1 - [D6RGZ2_HUMAN]	18.1	2	2	2	2					52.34	18.1	2	2	105	11.0546	10.1548
M0QXF7	Myeloid-derived growth factor (Fragment) OS=Homo sapiens OX=9606 GN=MYDGF PE=1 SV=1 - [M0QXF7_HUMAN]	17.86	3	2	2	2	18.8	9.52	1	1	54.53	17.86	1	1	84	9.66357	4.99561
F8VVW8	3'(2'),5'-bisphosphate nucleotidase 1 (Fragment) OS=Homo sapiens OX=9606 GN=BPNT1 PE=1 SV=2 - [F8VVW8_HUMAN]	17.69	5	2	2	2					34.31	17.69	2	2	130	14.3963	4.52588
E9PES6	High mobility group protein B3 (Fragment) OS=Homo sapiens OX=9606 GN=HMGB3 PE=1 SV=1 - [E9PES6_HUMAN]	17.65	6	2	2	2	46.01	8.5	1	1	57.99	9.15	1	1	153	17.511	9.78857
E9PN17	ATP synthase subunit g, mitochondrial OS=Homo sapiens OX=9606 GN=ATP5MG PE=1 SV=1 - [E9PN17_HUMAN]	17.11	3	1	1	2	30.51	17.11	1	1	37.73	17.11	1	1	76	8.44668	10.2866
P62861	40S ribosomal protein S30 OS=Homo sapiens OX=9606 GN=FAU PE=1 SV=1 - [RS30_HUMAN]	16.95	2	1	1	2	40.1	16.95	1	1	42.22	16.95	1	1	59	6.64382	12.147
C9J6N5	Protein FAM107B (Fragment) OS=Homo sapiens OX=9606 GN=FAM107B PE=1 SV=8 - [C9J6N5_HUMAN]	16.94	6	2	2	2	0	6.45	1	1	38.03	10.48	1	1	124	14.8349	8.80713
F5H7F6	Microsomal glutathione S-transferase 1 (Fragment) OS=Homo sapiens OX=9606 GN=MGST1 PE=1 SV=1 - [F5H7F6_HUMAN]	16.88	4	1	1	2	46.85	16.88	1	1	39.59	16.88	1	1	77	8.88048	8.79248
A0A024RCX8	Peptidyl-prolyl cis-trans isomerase OS=Homo sapiens OX=9606 GN=PPIL1 PE=3 SV=1 - [A0A024RCX8_HUMAN]	16.87	1	2	2	2	0	10.24	1	1	47.98	6.63	1	1	166	18.2251	7.98682
H7C3S9	COP9 signalosome complex subunit 8 (Fragment) OS=Homo sapiens OX=9606 GN=COPS8 PE=1 SV=1 - [H7C3S9_HUMAN]	16.87	4	1	1	2	35.31	16.87	1	1	55.44	16.87	1	1	83	9.03869	4.50049
C9JU35	Complex I assembly factor TIMMDC1, mitochondrial OS=Homo sapiens OX=9606 GN=TIMMDC1 PE=1 SV=1 - [C9JU35_HUMAN]	16.56	2	2	2	2	34.26	9.93	1	1	0	6.62	1	1	151	17.448	5.32568
A0A087WVD7	Adenylate kinase isoenzyme 6 OS=Homo sapiens OX=9606 GN=AK6 PE=1 SV=1 - [A0A087WVD7_HUMAN]	16.51	4	2	2	2	24.59	8.26	1	1	28.35	8.26	1	1	109	12.5372	4.56396
Q5TDE9	Chromosome 1 open reading frame 57, isoform CRA_d OS=Homo sapiens OX=9606 GN=C1orf57 PE=2 SV=1 - [Q5TDE9_HUMAN]	16.32	2	2	2	2	32.43	10.53	1	1	35.14	5.79	1	1	190	20.7001	9.53955
Q9P1F3	Costars family protein ABRACL OS=Homo sapiens OX=9606 GN=ABRACL PE=1 SV=1 - [ABRAL_HUMAN]	16.05	1	1	1	2	59.08	16.05	1	1	73.94	16.05	1	1	81	9.05086	6.29053
A0MNP2	CDW11/WDR57 OS=Homo sapiens OX=9606 GN=WDR57 PE=2 SV=1 - [A0MNP2_HUMAN]	15.97	3	2	2	2	53.0331	15.97	2	2					357	39.2857	8.104
Q2VEU1	Mercaptopyruvate sulfurtransferase variant (Fragment) OS=Homo sapiens OX=9606 GN=MPST PE=4 SV=1 - [Q2VEU1_HUMAN]	15.66	5	2	2	2					0	15.66	2	2	198	22.3182	7.18115
A0A024R1U2	PHD finger protein 5A, isoform CRA_a OS=Homo sapiens OX=9606 GN=PHF5A PE=4 SV=1 - [A0A024R1U2_HUMAN]	15.45	1	2	2	2	0	8.18	1	1	43.59	7.27	1	1	110	12.397	8.41162
K7ELD9	Synaptogyrin-2 OS=Homo sapiens OX=9606 GN=SYNGR2 PE=1 SV=1 - [K7ELD9_HUMAN]	15.38	4	1	1	2	0	15.38	1	1	18.09	15.38	1	1	65	6.73937	9.37842
D6CHE9	Proteinase 3 (Serine proteinase, neutrophil, Wegener granulomatosis autoantigen), isoform CRA_a OS=Homo sapiens OX=9606 GN=PRTN3 PE=2 SV=1 - [D6CHE9_HUMAN]	15.35	3	2	2	2	25.27	4.19	1	1	56.35	11.16	1	1	215	23.61	8.1626
Q5VZU2	RNA 3'-terminal phosphate cyclase-like protein (Fragment) OS=Homo sapiens OX=9606 GN=RCL1 PE=1 SV=8 - [Q5VZU2_HUMAN]	15.33	3	2	2	2					41.1267	15.33	2	2	137	14.6275	7.07861
Q53G19	Mitochondrial ribosomal protein L11 isoform a variant (Fragment) OS=Homo sapiens OX=9606 PE=2 SV=1 - [Q53G19_HUMAN]	15.1	3	2	2	2					82.3655	15.1	2	2	192	20.6424	9.90576
A0A024R578	Mitochondrial ribosomal protein L49, isoform CRA_b OS=Homo sapiens OX=9606 GN=MRPL49 PE=4 SV=1 - [A0A024R578_HUMAN]	15.06	5	2	2	2	60.63	7.23	1	1	62.61	7.83	1	1	166	19.1859	9.45166
Q9Y6A4	Cilia- and flagella-associated protein 20 OS=Homo sapiens OX=9606 GN=CFAP20 PE=1 SV=1 - [CFA20_HUMAN]	15.03	2	2	2	2					110.62	15.03	2	2	193	22.76	9.75928
B4E3J0	cDNA FLJ57456, highly similar to Nuclear RNA export factor 1 OS=Homo sapiens OX=9606 PE=2 SV=1 - [B4E3J0_HUMAN]	14.89	5	2	2	2	47.24	14.89	2	2					141	15.7572	5.63037
B7Z9S6	cDNA, FLJ78940, highly similar to Succinyl-CoA ligase (ADP-forming) beta-chain, mitochondrial OS=Homo sapiens OX=9606 PE=2 SV=1 - [B7Z9S6_HUMAN]	14.78	15	2	2	2					16.71	14.78	2	2	291	31.4773	4.91943
C9JJU7	Protein FAM207A (Fragment) OS=Homo sapiens OX=9606 GN=FAM207A PE=1 SV=1 - [C9JJU7_HUMAN]	14.78	2	2	2	2					52.68	14.78	2	2	203	22.204	10.8872
A0A2R8YGH5	AP complex subunit sigma OS=Homo sapiens OX=9606 GN=AP1S1 PE=1 SV=1 - [A0A2R8YGH5_HUMAN]	14.65	16	2	2	2					50.21	14.65	2	2	157	18.5896	5.73193
H0YAE9	Uncharacterized protein (Fragment) OS=Homo sapiens OX=9606 PE=3 SV=1 - [H0YAE9_HUMAN]	14.59	6	2	2	2					77.24	14.59	2	2	185	21.8688	5.77002
Q5QPP3	UDP-glucose 4-epimerase (Fragment) OS=Homo sapiens OX=9606 GN=GALE PE=1 SV=1 - [Q5QPP3_HUMAN]	14.54	6	2	2	2					75.5586	14.54	2	2	227	25.0146	8.06006
L0R6G9	Alternative protein FUNDC2 OS=Homo sapiens OX=9606 GN=FUNDC2 PE=4 SV=1 - [L0R6G9_HUMAN]	14.49	1	1	1	2	0	14.49	1	1	0	14.49	1	1	69	7.96299	6.49365
C9JE12	Transmembrane and ubiquitin-like domain-containing protein 1 (Fragment) OS=Homo sapiens OX=9606 GN=TMUB1 PE=1 SV=1 - [C9JE12_HUMAN]	14.47	3	2	2	2	0	7.89	1	1	39.83	6.58	1	1	152	16.1101	4.90674
A0A087WUD3	Oligosaccharyltransferase complex subunit OSTC OS=Homo sapiens OX=9606 GN=OSTC PE=1 SV=1 - [A0A087WUD3_HUMAN]	14.46	2	1	1	2	54.48	14.46	1	1	63.44	14.46	1	1	83	9.36286	7.43018
D3DQ64	Adenylate kinase 4, mitochondrial OS=Homo sapiens OX=9606 GN=AK4 PE=1 SV=1 - [D3DQ64_HUMAN]	14.04	3	2	2	2					0	14.04	2	2	171	19.7683	7.12256
B4E001	cDNA FLJ52817, highly similar to Exosome complex exonuclease RRP4 OS=Homo sapiens OX=9606 PE=2 SV=1 - [B4E001_HUMAN]	14	6	2	2	2	55.04	8	1	1	42.31	6	1	1	150	16.7428	9.0708
H7BZW6	Histone deacetylase complex subunit SAP18 (Fragment) OS=Homo sapiens OX=9606 GN=SAP18 PE=1 SV=2 - [H7BZW6_HUMAN]	13.99	3	2	2	2					70.44	13.99	2	2	143	16.0261	9.12939
D6REM1	Golgi phosphoprotein 3 OS=Homo sapiens OX=9606 GN=GOLPH3 PE=1 SV=1 - [D6REM1_HUMAN]	13.98	6	1	1	2	68.06	13.98	1	1	60.47	13.98	1	1	93	9.99402	8.66064
B2R4U3	cDNA, FLJ92217, highly similar to Homo sapiens ubiquitin-conjugating enzyme E2C (UBE2C), mRNA OS=Homo sapiens OX=9606 PE=2 SV=1 - [B2R4U3_HUMAN]	13.97	2	2	2	2					33.64	13.97	2	2	179	19.6059	7.37158
A0A140VKA9	Testis secretory sperm-binding protein Li 236P OS=Homo sapiens OX=9606 PE=2 SV=1 - [A0A140VKA9_HUMAN]	13.93	4	2	2	2	49.01	7.38	1	1	0	6.56	1	1	244	25.773	7.37158
P82921	28S ribosomal protein S21, mitochondrial OS=Homo sapiens OX=9606 GN=MRPS21 PE=1 SV=3 - [RT21_HUMAN]	13.79	1	1	1	2	23.08	13.79	1	1	57.26	13.79	1	1	87	10.6814	9.92041
Q96ID3	SAPS1 protein (Fragment) OS=Homo sapiens OX=9606 GN=SAPS1 PE=2 SV=1 - [Q96ID3_HUMAN]	13.58	3	2	2	2	33.75	13.58	2	2					243	24.5446	4.2085
B4DR71	cDNA FLJ57078, highly similar to Homo sapiens opioid receptor, sigma 1 (OPRS1), transcript variant 1, mRNA OS=Homo sapiens OX=9606 PE=2 SV=1 - [B4DR71_HUMAN]	13.55	3	2	2	2					32.96	13.55	2	2	155	17.486	6.78564
E5RFR7	Tumor protein D52 OS=Homo sapiens OX=9606 GN=TPD52 PE=1 SV=1 - [E5RFR7_HUMAN]	13.51	5	1	1	2	0	13.51	1	1	61.74	13.51	1	1	111	12.3815	4.67822
B3KS97	Mitogen-activated protein kinase kinase 2, isoform CRA_d OS=Homo sapiens OX=9606 GN=MAP2K2 PE=2 SV=1 - [B3KS97_HUMAN]	13.33	8	2	2	2					45.79	13.33	2	2	210	23.2788	6.39209
Q8N730	Peripheral-type Benzodiazepine Receptor (Fragment) OS=Homo sapiens OX=9606 GN=PBR PE=4 SV=1 - [Q8N730_HUMAN]	13.11	4	1	1	2	0	13.11	1	1	28.43	13.11	1	1	61	6.71933	9.05615
B4DR67	cDNA FLJ56758, highly similar to Dolichyl-phosphate beta-glucosyltransferase OS=Homo sapiens OX=9606 PE=2 SV=1 - [B4DR67_HUMAN]	13.04	3	2	2	2					39.4	13.04	2	2	230	25.3493	9.05615
Q9P0C1	HSPC260 (Fragment) OS=Homo sapiens OX=9606 PE=2 SV=1 - [Q9P0C1_HUMAN]	12.88	5	2	2	2					29.33	12.88	2	2	163	18.2395	9.5835
A0A140VK46	Proteasome subunit beta OS=Homo sapiens OX=9606 PE=2 SV=1 - [A0A140VK46_HUMAN]	12.88	1	2	2	2					64.8396	12.88	2	2	264	29.1855	5.97314
Q14696	LRP chaperone MESD OS=Homo sapiens OX=9606 GN=MESD PE=1 SV=2 - [MESD_HUMAN]	12.82	1	2	2	2					0	12.82	2	2	234	26.0603	7.78174
E0X098	Testin variant (Fragment) OS=Homo sapiens OX=9606 GN=TES PE=2 SV=1 - [E0X098_HUMAN]	12.37	6	2	2	2	34.79	12.37	2	2					194	21.781	8.57275
A0A024RDU9	General transcription factor IIF subunit 2 OS=Homo sapiens OX=9606 GN=GTF2F2 PE=3 SV=1 - [A0A024RDU9_HUMAN]	12.05	1	2	2	2					0	12.05	2	2	249	28.3628	9.23193
A0A024QZN7	Chromosome 10 open reading frame 70, isoform CRA_b OS=Homo sapiens OX=9606 GN=C10orf70 PE=4 SV=1 - [A0A024QZN7_HUMAN]	12.04	1	1	1	2	0	12.04	1	1	27.12	12.04	1	1	108	12.1912	9.08545
Q75ME3	Uncharacterized protein WBSCR22 OS=Homo sapiens OX=9606 GN=WBSCR22 PE=4 SV=1 - [Q75ME3_HUMAN]	12	3	2	2	2	27.61	8.8	1	1	51.84	3.2	1	1	250	28.2173	8.41162
Q96GX3	KIAA0118 protein (Fragment) OS=Homo sapiens OX=9606 PE=2 SV=1 - [Q96GX3_HUMAN]	12	2	2	2	2					71.83	12	2	2	175	19.3357	6.90283
P53680	AP-2 complex subunit sigma OS=Homo sapiens OX=9606 GN=AP2S1 PE=1 SV=2 - [AP2S1_HUMAN]	11.97	4	2	2	2	0	7.04	1	1	0	4.93	1	1	142	17.0067	6.17627
F6RFD5	Destrin OS=Homo sapiens OX=9606 GN=DSTN PE=1 SV=1 - [F6RFD5_HUMAN]	11.85	3	1	2	2	34.61	5.19	1	1	19.84	6.67	1	1	135	15.3869	8.5874
B4DNL7	cDNA FLJ60737, highly similar to Cysteine desulfurase, mitochondrial OS=Homo sapiens OX=9606 PE=2 SV=1 - [B4DNL7_HUMAN]	11.76	7	2	2	2					43.94	11.76	2	2	255	28.1944	7.48877
D3DWH5	HCG1820375, isoform CRA_a OS=Homo sapiens OX=9606 GN=hCG_1820375 PE=4 SV=1 - [D3DWH5_HUMAN]	11.71	4	1	1	2	67.55	11.71	1	1	85.24	11.71	1	1	111	13.0021	9.42236
M0QX69	NEDD8-conjugating enzyme Ubc12 (Fragment) OS=Homo sapiens OX=9606 GN=UBE2M PE=1 SV=8 - [M0QX69_HUMAN]	11.59	2	1	1	2	0	11.59	1	1	35.59	11.59	1	1	69	8.14718	4.77979
Q5T454	MMS19 nucleotide excision repair protein homolog (Fragment) OS=Homo sapiens OX=9606 GN=MMS19 PE=1 SV=2 - [Q5T454_HUMAN]	11.59	5	2	2	2					37.44	11.59	2	2	302	33.5947	5.49072
B4DZZ0	PRA1 family protein OS=Homo sapiens OX=9606 PE=2 SV=1 - [B4DZZ0_HUMAN]	11.52	3	1	1	2					68.7159	11.52	1	2	165	19.1931	9.77393
A0PJK4	NUP43 protein (Fragment) OS=Homo sapiens OX=9606 GN=NUP43 PE=2 SV=1 - [A0PJK4_HUMAN]	11.5	3	2	2	2					90.13	11.5	2	2	287	31.5945	6.23975
H0YGT2	Cation-dependent mannose-6-phosphate receptor (Fragment) OS=Homo sapiens OX=9606 GN=M6PR PE=1 SV=1 - [H0YGT2_HUMAN]	11.48	5	1	1	2	42.86	11.48	1	1	60.23	11.48	1	1	122	13.3725	5.73193
J3KS15	Peptidyl-tRNA hydrolase ICT1, mitochondrial (Fragment) OS=Homo sapiens OX=9606 GN=MRPL58 PE=1 SV=1 - [J3KS15_HUMAN]	11.46	2	2	2	2	24.95	11.46	2	2					192	21.8914	9.71533
Q5RKV6	Exosome complex component MTR3 OS=Homo sapiens OX=9606 GN=EXOSC6 PE=1 SV=1 - [EXOS6_HUMAN]	11.4	1	2	2	2	42.09	5.88	1	1	68	5.51	1	1	272	28.2177	6.27783
B3KM65	cDNA FLJ10383 fis, clone NT2RM2002100, highly similar to Probable ATP-dependent RNA helicase DDX52 OS=Homo sapiens OX=9606 PE=2 SV=1 - [B3KM65_HUMAN]	11.38	3	2	2	2					103.087	11.38	2	2	413	46.1099	9.67139
Q86TR6	Full-length cDNA 5-PRIME end of clone CS0DF014YL24 of Fetal brain of Homo sapiens (human) (Fragment) OS=Homo sapiens OX=9606 PE=2 SV=1 - [Q86TR6_HUMAN]	11.3	12	1	2	2					57.06	11.3	2	2	177	20.3793	5.99854
C9J6F3	Programmed cell death protein 10 OS=Homo sapiens OX=9606 GN=PDCD10 PE=1 SV=1 - [C9J6F3_HUMAN]	11.29	9	2	2	2	0	5.91	1	1	29.46	5.38	1	1	186	21.7932	6.27783
R4GN43	NADH dehydrogenase [ubiquinone] 1 alpha subcomplex subunit 6 OS=Homo sapiens OX=9606 GN=NDUFA6 PE=1 SV=1 - [R4GN43_HUMAN]	11.27	3	1	1	2	45.99	11.27	1	1	24.99	11.27	1	1	71	8.50446	9.46631
J3QT54	Cleavage and polyadenylation-specificity factor subunit 7 (Fragment) OS=Homo sapiens OX=9606 GN=CPSF7 PE=1 SV=8 - [J3QT54_HUMAN]	11.27	8	2	2	2					38.15	11.27	2	2	204	22.6063	4.99561
F8VVL1	Density-regulated protein OS=Homo sapiens OX=9606 GN=DENR PE=1 SV=1 - [F8VVL1_HUMAN]	11.25	2	1	1	2	29.57	11.25	1	1	54.55	11.25	1	1	160	17.759	9.0415
P49247	Ribose-5-phosphate isomerase OS=Homo sapiens OX=9606 GN=RPIA PE=1 SV=3 - [RPIA_HUMAN]	11.25	3	2	2	2					114.518	11.25	2	2	311	33.248	8.54346
B2R548	Prefoldin subunit 4 OS=Homo sapiens OX=9606 PE=2 SV=1 - [B2R548_HUMAN]	11.19	3	1	1	2	27.72	11.19	1	1	28.19	11.19	1	1	134	15.2925	4.52588
A0A087WUX8	MICOS complex subunit OS=Homo sapiens OX=9606 GN=APOOL PE=1 SV=1 - [A0A087WUX8_HUMAN]	11.03	4	2	2	2					85.2988	11.03	2	2	263	28.743	9.59814
A0A096LNH5	Glutamine amidotransferase-like class 1 domain-containing protein 3B, mitochondrial OS=Homo sapiens OX=9606 GN=GATD3B PE=1 SV=1 - [A0A096LNH5_HUMAN]	10.99	11	2	2	2					54.04	10.99	2	2	182	19.4041	7.82568
A0A2R8Y484	Leukocyte surface antigen CD47 (Fragment) OS=Homo sapiens OX=9606 GN=CD47 PE=1 SV=1 - [A0A2R8Y484_HUMAN]	10.93	3	2	2	2					36.34	10.93	2	2	183	20.3008	6.56592
A0A1U9X7J2	Casein kinase II subunit beta OS=Homo sapiens OX=9606 PE=3 SV=1 - [A0A1U9X7J2_HUMAN]	10.85	13	2	2	2					82.87	10.85	2	2	212	24.6689	5.5542
Q7Z780	U2 small nuclear RNA auxiliary factor 1 OS=Homo sapiens OX=9606 GN=U2AF1 PE=2 SV=1 - [Q7Z780_HUMAN]	10.78	3	1	1	2	69.85	10.78	1	1	37.24	10.78	1	1	167	19.8016	9.27588
B7Z2D8	cDNA FLJ55473, highly similar to G-rich sequence factor 1 OS=Homo sapiens OX=9606 PE=2 SV=1 - [B7Z2D8_HUMAN]	10.77	10	2	2	2	0	2.21	1	1	18.26	8.56	1	1	362	41.5476	5.21143
O60362	Uncharacterized protein 44M2.1 OS=Homo sapiens OX=9606 GN=44M2.1 PE=4 SV=1 - [O60362_HUMAN]	10.74	4	2	2	2	22.87	6.2	1	1	31.46	4.55	1	1	242	27.293	8.88037
F5H702	39S ribosomal protein L48, mitochondrial OS=Homo sapiens OX=9606 GN=MRPL48 PE=1 SV=1 - [F5H702_HUMAN]	10.62	2	1	1	2	39.46	10.62	1	1	0	10.62	1	1	113	12.7616	5.23682
A0A0A0MRA0	DNA-binding protein Ikaros OS=Homo sapiens OX=9606 GN=IKZF1 PE=1 SV=1 - [A0A0A0MRA0_HUMAN]	10.44	7	2	2	2	32.5589	10.44	2	2					249	27.8321	5.66846
Q6PKB3	MRPS27 protein (Fragment) OS=Homo sapiens OX=9606 GN=MRPS27 PE=2 SV=1 - [Q6PKB3_HUMAN]	10.36	8	2	2	2					61.96	10.36	2	2	222	25.0078	4.99561
A0A024R7G8	RAD23 homolog A (S. cerevisiae), isoform CRA_a OS=Homo sapiens OX=9606 GN=RAD23A PE=4 SV=1 - [A0A024R7G8_HUMAN]	10.19	4	2	2	2	37.81	2.48	1	1	27.35	7.71	1	1	363	39.5847	4.57666
B7Z6S0	cDNA FLJ51322, highly similar to Phosducin-like protein 3 OS=Homo sapiens OX=9606 PE=2 SV=1 - [B7Z6S0_HUMAN]	10.14	4	2	2	2	17.68	4.61	1	1	25.53	5.53	1	1	217	24.9258	4.91943
A8K0B9	rRNA adenine N(6)-methyltransferase OS=Homo sapiens OX=9606 PE=2 SV=1 - [A8K0B9_HUMAN]	10.12	2	2	2	2					36.57	10.12	2	2	346	39.513	9.24658
Q9BXY0	Protein MAK16 homolog OS=Homo sapiens OX=9606 GN=MAK16 PE=1 SV=2 - [MAK16_HUMAN]	10	1	2	2	2	46.5	10	2	2					300	35.3467	5.37646
K7ESE8	Bleomycin hydrolase (Fragment) OS=Homo sapiens OX=9606 GN=BLMH PE=1 SV=1 - [K7ESE8_HUMAN]	9.96	5	2	2	2	74.39	9.96	2	2					231	26.7211	6.78564
J3KRC4	5'(3')-deoxyribonucleotidase, cytosolic type OS=Homo sapiens OX=9606 GN=NT5C PE=1 SV=1 - [J3KRC4_HUMAN]	9.89	3	1	1	2					124.25	9.89	1	2	182	20.4437	5.8208
Q3SYF1	Sorting nexin 12 OS=Homo sapiens OX=9606 GN=SNX12 PE=2 SV=1 - [Q3SYF1_HUMAN]	9.88	3	1	2	2	0	5.56	1	1	35.06	4.32	1	1	162	18.8727	8.44092
Q9BSS9	DNPEP protein (Fragment) OS=Homo sapiens OX=9606 GN=DNPEP PE=2 SV=2 - [Q9BSS9_HUMAN]	9.79	13	2	2	2					34.44	9.79	2	2	378	41.3714	6.37939
A0A024R3M1	Thymocyte nuclear protein 1, isoform CRA_a OS=Homo sapiens OX=9606 GN=THYN1 PE=4 SV=1 - [A0A024R3M1_HUMAN]	9.78	1	2	2	2					44.0717	9.78	2	2	225	25.681	9.24658
B4DFN6	cDNA FLJ59866, highly similar to 2',3'-cyclic-nucleotide 3'-phosphodiesterase OS=Homo sapiens OX=9606 PE=2 SV=1 - [B4DFN6_HUMAN]	9.68	4	2	2	2	0	4.84	1	1	0	4.84	1	1	186	20.2324	8.85107
A0A075B7E7	Regulator of hemoglobinization and erythroid cell expansion protein OS=Homo sapiens OX=9606 GN=RHEX PE=1 SV=1 - [A0A075B7E7_HUMAN]	9.68	2	1	1	2	51.87	9.68	1	1	44.7	9.68	1	1	124	13.9615	4.2085
A0A024R473	Mitochondrial ribosomal protein L44, isoform CRA_a OS=Homo sapiens OX=9606 GN=MRPL44 PE=4 SV=1 - [A0A024R473_HUMAN]	9.64	1	2	2	2					124.897	9.64	2	2	332	37.5117	8.39697
C9J2Y4	Protein FAM136A OS=Homo sapiens OX=9606 GN=FAM136A PE=1 SV=1 - [C9J2Y4_HUMAN]	9.52	3	1	1	2	41.52	9.52	1	1	31.09	9.52	1	1	105	11.8731	10.3599
K7EQ02	DAZ-associated protein 1 (Fragment) OS=Homo sapiens OX=9606 GN=DAZAP1 PE=1 SV=2 - [K7EQ02_HUMAN]	9.48	6	2	2	2	45.31	4.59	1	1	39.37	4.89	1	1	327	34.9981	7.85498
V9HW91	Epididymis secretory sperm binding protein Li 8a OS=Homo sapiens OX=9606 GN=HEL-S-8a PE=2 SV=1 - [V9HW91_HUMAN]	9.42	2	2	2	2	28.99	3.99	1	1	54.17	5.43	1	1	276	30.5886	7.21045
A8K646	cDNA FLJ75699, highly similar to Homo sapiens osteoclast stimulating factor 1 (OSTF1), mRNA OS=Homo sapiens OX=9606 PE=2 SV=1 - [A8K646_HUMAN]	9.35	2	2	2	2					58.72	9.35	2	2	214	23.6999	5.68115
Q9NWU5	39S ribosomal protein L22, mitochondrial OS=Homo sapiens OX=9606 GN=MRPL22 PE=1 SV=1 - [RM22_HUMAN]	9.22	5	2	2	2					35.26	9.22	2	2	206	23.6256	9.93506
I3L2R6	Thioredoxin domain-containing protein 17 OS=Homo sapiens OX=9606 GN=TXNDC17 PE=1 SV=1 - [I3L2R6_HUMAN]	9.18	2	1	1	2	29.86	9.18	1	1	30.89	9.18	1	1	98	11.2846	5.21143
I3L3V9	Ethanolamine-phosphate cytidylyltransferase (Fragment) OS=Homo sapiens OX=9606 GN=PCYT2 PE=1 SV=1 - [I3L3V9_HUMAN]	9.18	5	2	2	2					60.67	9.18	2	2	207	23.3168	6.34131
A0A2R8Y653	Uridine-cytidine kinase 2 OS=Homo sapiens OX=9606 GN=UCK2 PE=1 SV=1 - [A0A2R8Y653_HUMAN]	9.17	3	2	2	2	25.23	4.17	1	1	0	5	1	1	240	27.3911	6.41748
Q541A5	Ubiquitin fusion degradation 1 like (Yeast), isoform CRA_b OS=Homo sapiens OX=9606 GN=UFD1L PE=2 SV=1 - [Q541A5_HUMAN]	9.12	5	2	2	2					39.76	9.12	2	2	307	34.4783	6.69775
Q9NYB0	Telomeric repeat-binding factor 2-interacting protein 1 OS=Homo sapiens OX=9606 GN=TERF2IP PE=1 SV=1 - [TE2IP_HUMAN]	9.02	1	2	2	2					44.52	9.02	2	2	399	44.2328	4.729
P61964	WD repeat-containing protein 5 OS=Homo sapiens OX=9606 GN=WDR5 PE=1 SV=1 - [WDR5_HUMAN]	8.98	1	2	2	2	0	4.79	1	1	45.4	4.19	1	1	334	36.5655	8.26514
Q6FGU2	DTYMK protein (Fragment) OS=Homo sapiens OX=9606 GN=DTYMK PE=2 SV=1 - [Q6FGU2_HUMAN]	8.96	3	2	2	2	38.36	5.19	1	1	0	3.77	1	1	212	23.8045	8.26514
A0A087X271	Calponin (Fragment) OS=Homo sapiens OX=9606 GN=CNN2 PE=1 SV=1 - [A0A087X271_HUMAN]	8.94	15	2	2	2	23.87	4.47	1	1	0	4.47	1	1	179	19.7448	8.79248
Q9NR45	Sialic acid synthase OS=Homo sapiens OX=9606 GN=NANS PE=1 SV=2 - [SIAS_HUMAN]	8.91	4	2	2	2					88.38	8.91	2	2	359	40.2815	6.7417
X6R9L0	DnaJ homolog subfamily C member 3 OS=Homo sapiens OX=9606 GN=DNAJC3 PE=1 SV=1 - [X6R9L0_HUMAN]	8.83	2	2	2	2	16.56	1.99	1	1	58.59	6.84	1	1	453	51.8793	6.49365
Q8N5Y3	GYG1 protein (Fragment) OS=Homo sapiens OX=9606 GN=GYG1 PE=2 SV=2 - [Q8N5Y3_HUMAN]	8.76	8	2	2	2					46.69	8.76	2	2	331	37.2226	5.40186
B3KUJ0	cDNA FLJ39996 fis, clone STOMA2002166, highly similar to Splicing factor 3B subunit 4 OS=Homo sapiens OX=9606 PE=2 SV=1 - [B3KUJ0_HUMAN]	8.73	3	2	2	2					86.5674	8.73	2	2	424	44.4552	8.23584
Q9BTY7	Protein HGH1 homolog OS=Homo sapiens OX=9606 GN=HGH1 PE=1 SV=1 - [HGH1_HUMAN]	8.72	2	2	2	2					38.7036	8.72	2	2	390	42.1027	4.80518
Q53F47	Down-regulator of transcription 1 variant (Fragment) OS=Homo sapiens OX=9606 PE=2 SV=1 - [Q53F47_HUMAN]	8.52	2	2	2	2					0	8.52	2	2	176	19.4597	4.75439
H7C393	Acylamino-acid-releasing enzyme (Fragment) OS=Homo sapiens OX=9606 GN=APEH PE=1 SV=1 - [H7C393_HUMAN]	8.45	6	2	2	2					76.92	8.45	2	2	284	31.884	6.91748
E9PQI5	Charged multivesicular body protein 4a OS=Homo sapiens OX=9606 GN=CHMP4A PE=1 SV=1 - [E9PQI5_HUMAN]	8.43	5	1	1	2	52.76	8.43	1	1	94.85	8.43	1	1	166	18.833	10.1401
Q9HD33	39S ribosomal protein L47, mitochondrial OS=Homo sapiens OX=9606 GN=MRPL47 PE=1 SV=2 - [RM47_HUMAN]	8.4	1	2	2	2					33.61	8.4	2	2	250	29.4319	10.3745
Q9NZ63	Telomere length and silencing protein 1 homolog OS=Homo sapiens OX=9606 GN=C9orf78 PE=1 SV=1 - [TLS1_HUMAN]	8.3	3	2	2	2					55.4	8.3	2	2	289	33.6671	6.7417
Q9BYD2	39S ribosomal protein L9, mitochondrial OS=Homo sapiens OX=9606 GN=MRPL9 PE=1 SV=2 - [RM09_HUMAN]	8.24	2	2	2	2					29.94	8.24	2	2	267	30.2244	10.0815
B4DUJ0	cDNA FLJ60895, highly similar to Proteasome inhibitor PI31 subunit OS=Homo sapiens OX=9606 PE=2 SV=1 - [B4DUJ0_HUMAN]	8.2	4	1	1	2	37.07	8.2	1	2					183	20.1841	5.50342
Q96IQ6	CCR4-NOT transcription complex, subunit 7 OS=Homo sapiens OX=9606 PE=1 SV=1 - [Q96IQ6_HUMAN]	8.13	9	2	2	2	36.32	4.07	1	1	21.32	4.07	1	1	246	28.346	4.76709
Q53FH6	Mitogen-activated protein kinase kinase 1 interacting protein 1 variant (Fragment) OS=Homo sapiens OX=9606 PE=2 SV=1 - [Q53FH6_HUMAN]	8.06	2	1	1	2	0	8.06	1	1	32.36	8.06	1	1	124	13.5542	7.34229
A0A024R897	Actin-related protein 2/3 complex subunit 5 OS=Homo sapiens OX=9606 GN=ARPC5L PE=2 SV=1 - [A0A024R897_HUMAN]	7.84	2	1	1	2	31.21	7.84	1	1	38.57	7.84	1	1	153	16.9308	6.59521
Q8TEP9	FLJ00144 protein (Fragment) OS=Homo sapiens OX=9606 GN=FLJ00144 PE=2 SV=1 - [Q8TEP9_HUMAN]	7.84	3	2	2	2					35.9	7.84	2	2	255	28.4372	6.17627
A0A024QZY1	JTV1 gene, isoform CRA_a OS=Homo sapiens OX=9606 GN=JTV1 PE=4 SV=1 - [A0A024QZY1_HUMAN]	7.81	3	2	2	2	0	2.5	1	1	58.54	5.31	1	1	320	35.3263	8.22119
Q13257	Mitotic spindle assembly checkpoint protein MAD2A OS=Homo sapiens OX=9606 GN=MAD2L1 PE=1 SV=1 - [MD2L1_HUMAN]	7.8	1	1	1	2	66.64	7.8	1	1	80.4	7.8	1	1	205	23.4952	5.08447
A2RU94	RAB27A, member RAS oncogene family OS=Homo sapiens OX=9606 GN=RAB27A PE=2 SV=1 - [A2RU94_HUMAN]	7.69	7	2	2	2	18.16	4.07	1	1	0	3.62	1	1	221	24.8523	5.22412
Q53G33	Small nuclear ribonucleoprotein polypeptide C variant (Fragment) OS=Homo sapiens OX=9606 PE=2 SV=1 - [Q53G33_HUMAN]	7.55	3	1	1	2	62.45	7.55	1	1	75.45	7.55	1	1	159	17.4392	9.56885
A0A384MDR8	Epididymis secretory sperm binding protein OS=Homo sapiens OX=9606 PE=2 SV=1 - [A0A384MDR8_HUMAN]	7.52	4	2	2	2					88.43	7.52	2	2	359	39.208	6.65381
B2RCM6	cDNA, FLJ96161 OS=Homo sapiens OX=9606 PE=2 SV=1 - [B2RCM6_HUMAN]	7.51	3	2	2	2					0	7.51	2	2	253	28.1768	9.53955
A4D1N4	MICOS complex subunit OS=Homo sapiens OX=9606 GN=CHCHD3 PE=3 SV=1 - [A4D1N4_HUMAN]	7.49	5	2	2	2	78.4	7.49	2	2					227	26.1362	8.27979
O95205	Muscleblind-like 2 (Drosophila), isoform CRA_b OS=Homo sapiens OX=9606 GN=MBNL2 PE=1 SV=1 - [O95205_HUMAN]	7.45	17	2	2	2					24.83	7.45	2	2	255	28.1222	8.85107
P0DOX8	Immunoglobulin lambda-1 light chain OS=Homo sapiens OX=9606 PE=1 SV=1 - [IGL1_HUMAN]	7.41	25	2	2	2	32.8	3.7	1	1	40.25	3.7	1	1	216	22.8161	6.75635
B4DXG8	cDNA FLJ55260, highly similar to Exosome complex exonuclease RRP45 OS=Homo sapiens OX=9606 PE=2 SV=1 - [B4DXG8_HUMAN]	7.4	7	2	2	2	33.18	7.4	2	2					392	43.534	4.91943
A0A024R0L6	Epididymis secretory sperm binding protein OS=Homo sapiens OX=9606 GN=PAFAH1B3 PE=2 SV=1 - [A0A024R0L6_HUMAN]	7.36	3	2	2	2					44.98	7.36	2	2	231	25.7182	6.84424
A0A0S2Z355	Cyclin-dependent kinase 5 isoform 2 (Fragment) OS=Homo sapiens OX=9606 GN=CDK5 PE=2 SV=1 - [A0A0S2Z355_HUMAN]	7.31	116	1	2	2	29.1	3.08	1	1	43.03	4.23	1	1	260	29.5251	6.41748
A0A024QYX8	Wiskott-Aldrich syndrome (Eczema-thrombocytopenia), isoform CRA_a OS=Homo sapiens OX=9606 GN=WAS PE=4 SV=1 - [A0A024QYX8_HUMAN]	7.17	2	2	2	2					85.3141	7.17	2	2	502	52.8799	6.63916
A6NDG6	Glycerol-3-phosphate phosphatase OS=Homo sapiens OX=9606 GN=PGP PE=1 SV=1 - [PGP_HUMAN]	7.17	1	2	2	2					0	7.17	2	2	321	33.9845	6.13818
H0YI98	Dynactin subunit 2 (Fragment) OS=Homo sapiens OX=9606 GN=DCTN2 PE=1 SV=1 - [H0YI98_HUMAN]	7.09	8	1	1	2	56.44	7.09	1	1	42.27	7.09	1	1	268	29.3085	6.80029
Q13057	Bifunctional coenzyme A synthase OS=Homo sapiens OX=9606 GN=COASY PE=1 SV=4 - [COASY_HUMAN]	7.09	2	2	2	2					0	7.09	2	2	564	62.29	6.99072
H7C0R2	Angio-associated migratory cell protein (Fragment) OS=Homo sapiens OX=9606 GN=AAMP PE=1 SV=1 - [H7C0R2_HUMAN]	6.88	4	1	1	2					59.1449	6.88	1	2	189	20.0971	6.01123
O75616	GTPase Era, mitochondrial OS=Homo sapiens OX=9606 GN=ERAL1 PE=1 SV=2 - [ERAL1_HUMAN]	6.86	1	2	2	2	35.93	6.86	2	2					437	48.3195	8.83643
M0R0M7	Syntaxin-binding protein 2 OS=Homo sapiens OX=9606 GN=STXBP2 PE=1 SV=1 - [M0R0M7_HUMAN]	6.86	7	2	2	2	34.29	2.45	1	1	72.21	4.41	1	1	408	45.844	6.03662
B3KRR4	Peptidyl-prolyl cis-trans isomerase OS=Homo sapiens OX=9606 PE=2 SV=1 - [B3KRR4_HUMAN]	6.79	5	2	2	2					103.157	6.79	2	2	368	42.0211	4.90674
A6NKE1	Trafficking protein particle complex subunit 3 OS=Homo sapiens OX=9606 GN=TRAPPC3 PE=1 SV=1 - [A6NKE1_HUMAN]	6.78	3	1	1	2	0	6.78	1	1	0	6.78	1	1	118	13.3347	8.86572
A0A024R7D0	Deoxyhypusine synthase, isoform CRA_b OS=Homo sapiens OX=9606 GN=DHPS PE=4 SV=1 - [A0A024R7D0_HUMAN]	6.78	11	2	2	2					68.6684	6.78	2	2	369	40.9446	5.36377
H7C0E5	Zinc finger protein ZPR1 (Fragment) OS=Homo sapiens OX=9606 GN=ZPR1 PE=1 SV=1 - [H7C0E5_HUMAN]	6.74	4	2	2	2					63.5038	6.74	2	2	386	42.6259	4.729
Q13505	Metaxin-1 OS=Homo sapiens OX=9606 GN=MTX1 PE=1 SV=3 - [MTX1_HUMAN]	6.65	2	2	2	2					44.09	6.65	2	2	466	51.4306	9.78857
B3KM42	cDNA FLJ10219 fis, clone HEMBA1007018, highly similar to Cytoplasmic dynein 1 light intermediate chain 1 OS=Homo sapiens OX=9606 PE=2 SV=1 - [B3KM42_HUMAN]	6.63	5	2	2	2	0	2.12	1	1	23.05	4.51	1	1	377	41.0552	6.96143
B4DSN5	Tyrosine-protein phosphatase non-receptor type OS=Homo sapiens OX=9606 GN=PTPN1 PE=1 SV=1 - [B4DSN5_HUMAN]	6.63	2	2	2	2					60.27	6.63	2	2	362	41.2335	5.97314
B4DXT5	cDNA FLJ53483, highly similar to Spartin OS=Homo sapiens OX=9606 PE=2 SV=1 - [B4DXT5_HUMAN]	6.61	5	2	2	2	22.8	3.31	1	1	49.75	3.31	1	1	363	39.471	6.1001
B4DJV5	cDNA FLJ51513, highly similar to Periodic tryptophan protein 1 homolog OS=Homo sapiens OX=9606 GN=PWP1 PE=1 SV=1 - [B4DJV5_HUMAN]	6.61	10	2	2	2	87.76	3.19	1	1	0	3.42	1	1	439	49.0078	4.77979
A0PJJ6	E3 ubiquitin protein ligase (Fragment) OS=Homo sapiens OX=9606 GN=RNF20 PE=2 SV=1 - [A0PJJ6_HUMAN]	6.6	3	1	1	2					97.72	6.6	1	2	394	46.1748	6.17627
H7C3Z6	Mitogen-activated protein kinase kinase kinase kinase 4 (Fragment) OS=Homo sapiens OX=9606 GN=MAP4K4 PE=1 SV=1 - [H7C3Z6_HUMAN]	6.59	17	1	1	2					35.18	6.59	1	2	258	31.1057	9.12939
F8W696	Apolipoprotein A-I OS=Homo sapiens OX=9606 GN=APOA1 PE=1 SV=1 - [F8W696_HUMAN]	6.53	2	1	1	2	96.4	6.53	1	1	95.6	6.53	1	1	245	27.8913	6.12549
B4DN01	cDNA FLJ57332, highly similar to COP9 signalosome complex subunit 3 OS=Homo sapiens OX=9606 PE=2 SV=1 - [B4DN01_HUMAN]	6.48	5	2	2	2	0	2.73	1	1	34.36	3.75	1	1	293	33.5506	6.7124
A0A024R3P9	Acyl-Coenzyme A binding domain containing 3, isoform CRA_a OS=Homo sapiens OX=9606 GN=ACBD3 PE=4 SV=1 - [A0A024R3P9_HUMAN]	6.44	1	2	2	2					44.12	6.44	2	2	528	60.556	5.05908
A0A384NPZ7	Epididymis secretory sperm binding protein OS=Homo sapiens OX=9606 PE=2 SV=1 - [A0A384NPZ7_HUMAN]	6.43	2	2	2	2					40.49	6.43	2	2	373	41.8736	8.06006
B4DRV5	cDNA FLJ60840, highly similar to Nucleoporin p54 OS=Homo sapiens OX=9606 PE=2 SV=1 - [B4DRV5_HUMAN]	6.42	3	1	1	2					25.51	6.42	1	2	327	37.3607	6.81494
Q5JRI1	Serine/arginine-rich-splicing factor 10 OS=Homo sapiens OX=9606 GN=SRSF10 PE=1 SV=1 - [Q5JRI1_HUMAN]	6.4	3	1	1	2	50.38	6.4	1	2					172	20.9005	10.4771
A2TDT2	Mutant B-cell CLL/lymphoma 10 OS=Homo sapiens OX=9606 GN=BCL10 PE=2 SV=1 - [A2TDT2_HUMAN]	6.37	3	1	1	2	38.17	6.37	1	1	0	6.37	1	1	157	18.2094	6.55127
F4MHM8	Ubiquitously transcribed tetratricopeptide repeat protein Y-linked transcript variant 244 OS=Homo sapiens OX=9606 GN=UTY PE=2 SV=1 - [F4MHM8_HUMAN]	6.35	2	1	1	2					0	6.35	1	2	126	14.1168	5.32568
B4DSV8	cDNA FLJ54146, highly similar to Growth hormone-inducible transmembrane protein OS=Homo sapiens OX=9606 PE=2 SV=1 - [B4DSV8_HUMAN]	6.33	8	2	2	2	0	3.31	1	1	38.22	3.01	1	1	332	35.7549	9.84717
A0A0S2Z382	Solute carrier family 25 member 10 isoform 2 (Fragment) OS=Homo sapiens OX=9606 GN=SLC25A10 PE=2 SV=1 - [A0A0S2Z382_HUMAN]	6.27	5	1	2	2					40.47	6.27	2	2	287	31.2623	9.53955
Q9H089	Large subunit GTPase 1 homolog OS=Homo sapiens OX=9606 GN=LSG1 PE=1 SV=2 - [LSG1_HUMAN]	6.23	3	2	2	2	21.25	4.56	1	1	42.2	1.67	1	1	658	75.1784	6.37939
A0A024RAV0	Branched-chain-amino-acid aminotransferase OS=Homo sapiens OX=9606 GN=BCAT1 PE=3 SV=1 - [A0A024RAV0_HUMAN]	6.22	2	2	2	2	23.06	2.85	1	1	23.38	3.37	1	1	386	42.9385	5.30029
F1JVV5	EWSR1/ATF1 fusion protein type 1 OS=Homo sapiens OX=9606 GN=EWSR1/ATF1 fusion PE=2 SV=1 - [F1JVV5_HUMAN]	6.15	15	1	2	2	61.55	4.47	1	1	0	1.68	1	1	537	57.0319	8.57275
Q16186	Proteasomal ubiquitin receptor ADRM1 OS=Homo sapiens OX=9606 GN=ADRM1 PE=1 SV=2 - [ADRM1_HUMAN]	6.14	4	2	2	2					81.46	6.14	2	2	407	42.1268	5.07178
Q00534	Cyclin-dependent kinase 6 OS=Homo sapiens OX=9606 GN=CDK6 PE=1 SV=1 - [CDK6_HUMAN]	6.13	114	1	2	2	24.29	6.13	2	2					326	36.915	6.45557
B7WPG3	Heterogeneous nuclear ribonucleoprotein L-like OS=Homo sapiens OX=9606 GN=HNRNPLL PE=1 SV=1 - [B7WPG3_HUMAN]	6.1	9	2	2	2					53.7048	6.1	2	2	508	56.4151	7.79639
Q96CS3	FAS-associated factor 2 OS=Homo sapiens OX=9606 GN=FAF2 PE=1 SV=2 - [FAF2_HUMAN]	6.07	2	2	2	2					67.822	6.07	2	2	445	52.5905	5.61768
P56545	C-terminal-binding protein 2 OS=Homo sapiens OX=9606 GN=CTBP2 PE=1 SV=1 - [CTBP2_HUMAN]	6.07	2	1	2	2					39.65	6.07	2	2	445	48.9141	6.94678
B7ZA00	cDNA, FLJ79014, highly similar to cAMP-dependent protein kinase, beta-catalytic subunit OS=Homo sapiens OX=9606 PE=2 SV=1 - [B7ZA00_HUMAN]	6.05	7	2	2	2	0	2.87	1	1	0	3.18	1	1	314	36.456	9.0415
B4DVW7	cDNA FLJ56640, highly similar to Mus musculus embryonic ectoderm development (Eed), mRNA OS=Homo sapiens OX=9606 PE=2 SV=1 - [B4DVW7_HUMAN]	5.95	5	2	2	2					23.38	5.95	2	2	370	42.3438	7.26904
Q96GA3	Protein LTV1 homolog OS=Homo sapiens OX=9606 GN=LTV1 PE=1 SV=1 - [LTV1_HUMAN]	5.89	2	2	2	2	0	2.53	1	1	34.5	3.37	1	1	475	54.8212	4.90674
B4DE96	cDNA FLJ53762, highly similar to Synaptobrevin-like protein 1 OS=Homo sapiens OX=9606 PE=2 SV=1 - [B4DE96_HUMAN]	5.88	5	1	1	2	20.47	5.88	1	1	25.43	5.88	1	1	153	17.3681	9.29053
P36871	Phosphoglucomutase-1 OS=Homo sapiens OX=9606 GN=PGM1 PE=1 SV=3 - [PGM1_HUMAN]	5.87	5	2	2	2					60.0708	5.87	2	2	562	61.4105	6.75635
Q3LIE7	cDNA FLJ55321, highly similar to 24-dehydrocholesterol reductase OS=Homo sapiens OX=9606 GN=Nbla03646 PE=1 SV=1 - [Q3LIE7_HUMAN]	5.85	7	2	2	2					47.07	5.85	2	2	427	49.4041	7.54736
B3KRY3	cDNA FLJ35079 fis, clone PLACE6005283, highly similar to Lysosome-associated membrane glycoprotein 1 OS=Homo sapiens OX=9606 PE=2 SV=1 - [B3KRY3_HUMAN]	5.82	2	2	2	2	0	1.77	1	1	99.99	4.05	1	1	395	42.5584	8.49951
B4DP99	cDNA FLJ51496, highly similar to Tyrosine-protein kinase CSK OS=Homo sapiens OX=9606 PE=2 SV=1 - [B4DP99_HUMAN]	5.76	7	2	2	2	0	2.76	1	1	66.2	3.01	1	1	399	44.7078	7.1958
Q05DU1	GNL3L protein (Fragment) OS=Homo sapiens OX=9606 GN=GNL3L PE=2 SV=1 - [Q05DU1_HUMAN]	5.74	2	2	2	2					97.4	5.74	2	2	575	65.3113	9.49561
A0A1S5UZ25	Mediator of cell motility 1 OS=Homo sapiens OX=9606 GN=Memo1 PE=2 SV=1 - [A0A1S5UZ25_HUMAN]	5.68	4	2	2	2	0	5.68	2	2					264	30.0316	7.29834
B3KM73	cDNA FLJ10419 fis, clone NT2RP1000163, highly similar to Homo sapiens transforming growth factor beta regulator 4 (TBRG4), transcript variant 3, mRNA OS=Homo sapiens OX=9606 PE=2 SV=1 - [B3KM73_HUMAN]	5.68	9	2	2	2					0	5.68	2	2	493	55.076	6.85889
B2R841	Serine/threonine-protein kinase PLK OS=Homo sapiens OX=9606 PE=2 SV=1 - [B2R841_HUMAN]	5.64	7	2	2	2	34.89	5.64	2	2					603	68.2216	8.90967
Q5JPE4	Vacuolar protein sorting-associated protein 29 OS=Homo sapiens OX=9606 GN=DKFZp667O202 PE=3 SV=1 - [Q5JPE4_HUMAN]	5.52	4	1	1	2					39.64	5.52	1	2	181	20.3796	6.78564
B4DDH3	cDNA FLJ50749, highly similar to NADPH--cytochrome P450 reductase OS=Homo sapiens OX=9606 PE=2 SV=1 - [B4DDH3_HUMAN]	5.5	11	1	1	2	0	5.5	1	1	0	5.5	1	1	418	47.4001	7.81104
V9HW62	Lactoylglutathione lyase OS=Homo sapiens OX=9606 GN=HEL-S-74 PE=2 SV=1 - [V9HW62_HUMAN]	5.43	2	1	1	2	20.59	5.43	1	1	41.74	5.43	1	1	184	20.7062	5.46533
A0A024R880	Cyclin-dependent kinase 9 (CDC2-related kinase), isoform CRA_a OS=Homo sapiens OX=9606 GN=CDK9 PE=3 SV=1 - [A0A024R880_HUMAN]	5.38	116	1	2	2	29.1	2.15	1	1	35.08	3.23	1	1	372	42.7502	8.79248
V9HWF0	Epididymis secretory protein Li 28 OS=Homo sapiens OX=9606 GN=HEL-S-28 PE=2 SV=1 - [V9HWF0_HUMAN]	5.31	2	2	2	2					0	5.31	2	2	452	51.3859	8.07471
A0A024QYX0	Emopamil binding protein OS=Homo sapiens OX=9606 GN=EBP PE=2 SV=1 - [A0A024QYX0_HUMAN]	5.22	1	1	1	2	0	5.22	1	1	38.3	5.22	1	1	230	26.3358	7.89893
B3KQ68	cDNA FLJ32970 fis, clone TESTI2008840, highly similar to Protein transport protein Sec61 subunit alpha isoform 2 OS=Homo sapiens OX=9606 PE=2 SV=1 - [B3KQ68_HUMAN]	5.21	8	1	2	2	59.67	3.29	1	1	31.49	1.92	1	1	365	39.9999	8.38232
P52788	Spermine synthase OS=Homo sapiens OX=9606 GN=SMS PE=1 SV=2 - [SPSY_HUMAN]	5.19	2	2	2	2	0	3.01	1	1	0	2.19	1	1	366	41.2418	5.021
A0A087WTA5	Translation initiation factor eIF-2B subunit delta OS=Homo sapiens OX=9606 GN=EIF2B4 PE=1 SV=1 - [A0A087WTA5_HUMAN]	5.19	10	2	2	2					44.72	5.19	2	2	520	57.4602	9.37842
A0A140VK39	Protein phosphatase methylesterase 1 OS=Homo sapiens OX=9606 PE=2 SV=1 - [A0A140VK39_HUMAN]	5.18	1	2	2	2					51.2584	5.18	2	2	386	42.2882	5.97314
A8K6K7	Glycogen [starch] synthase OS=Homo sapiens OX=9606 PE=2 SV=1 - [A8K6K7_HUMAN]	5.16	6	2	2	2	31.35	1.9	1	1	0	3.26	1	1	737	83.7605	6.17627
B7Z600	cDNA FLJ53180, highly similar to Cullin-3 OS=Homo sapiens OX=9606 PE=2 SV=1 - [B7Z600_HUMAN]	5.09	4	2	2	2	0	2.36	1	1	55.96	2.73	1	1	550	63.2696	8.71924
A0A024R6K3	Histone-lysine N-methyltransferase OS=Homo sapiens OX=9606 GN=SETD3 PE=3 SV=1 - [A0A024R6K3_HUMAN]	5.05	3	2	2	2					85.67	5.05	2	2	594	67.2152	5.96045
A0A024R725	Inosine-5'-monophosphate dehydrogenase OS=Homo sapiens OX=9606 GN=IMPDH1 PE=3 SV=1 - [A0A024R725_HUMAN]	5	9	1	2	2	21.1	2.89	1	1	71.93	2.11	1	1	380	40.9582	8.76318
D3DP46	Signal peptidase complex subunit 3 OS=Homo sapiens OX=9606 GN=SPCS3 PE=3 SV=1 - [D3DP46_HUMAN]	5	2	1	1	2	0	5	1	1	34.97	5	1	1	180	20.2996	8.96826
B7Z611	cDNA FLJ50848, highly similar to Homo sapiens suppressor of var1, 3-like 1 (S. cerevisiae) (SUPV3L1), mRNA (Fragment) OS=Homo sapiens OX=9606 PE=2 SV=1 - [B7Z611_HUMAN]	4.91	2	2	2	2					74.9	4.91	2	2	631	71.0574	6.62451
A0A384MTZ4	Epididymis secretory sperm binding protein OS=Homo sapiens OX=9606 PE=2 SV=1 - [A0A384MTZ4_HUMAN]	4.76	2	1	1	2					40.02	4.76	1	2	231	25.7201	6.02393
Q9NXV6	CDKN2A-interacting protein OS=Homo sapiens OX=9606 GN=CDKN2AIP PE=1 SV=3 - [CARF_HUMAN]	4.66	2	2	2	2	0	4.66	2	2					580	61.0879	9.01221
B3KU91	cDNA FLJ39381 fis, clone PERIC2000422, highly similar to HEAT repeat-containing protein 2 OS=Homo sapiens OX=9606 PE=2 SV=1 - [B3KU91_HUMAN]	4.66	8	2	2	2					110.085	4.66	2	2	601	66.4796	5.84619
B4DQR0	cDNA FLJ54377 OS=Homo sapiens OX=9606 PE=2 SV=1 - [B4DQR0_HUMAN]	4.64	2	2	2	2	53.15	2.26	1	1	40.44	2.38	1	1	797	90.5904	9.26123
P13674	Prolyl 4-hydroxylase subunit alpha-1 OS=Homo sapiens OX=9606 GN=P4HA1 PE=1 SV=2 - [P4HA1_HUMAN]	4.49	2	2	2	2					42.27	4.49	2	2	534	61.011	6.01123
A0A024R333	Transmembrane protein 113, isoform CRA_a OS=Homo sapiens OX=9606 GN=TMEM113 PE=4 SV=1 - [A0A024R333_HUMAN]	4.47	1	2	2	2	0	2.24	1	1	19.29	2.24	1	1	313	35.0565	7.69385
B3KTX2	cDNA FLJ38905 fis, clone NT2NE2002162, highly similar to Homo sapiens GTPase activating protein and VPS9 domains 1 (GAPVD1), mRNA OS=Homo sapiens OX=9606 PE=2 SV=1 - [B3KTX2_HUMAN]	4.46	8	2	2	2					88.61	4.46	2	2	493	55.7622	5.51611
Q9UEH5	24-kDa subunit of complex I (Fragment) OS=Homo sapiens OX=9606 GN=NDUFV2 PE=4 SV=1 - [Q9UEH5_HUMAN]	4.33	6	1	1	2	37.14	4.33	1	1	45.16	4.33	1	1	231	25.414	7.32764
B4E2V5	cDNA FLJ52062, highly similar to Erythrocyte band 7 integral membrane protein OS=Homo sapiens OX=9606 PE=2 SV=1 - [B4E2V5_HUMAN]	4.22	3	1	1	2	34.3	4.22	1	1	38.78	4.22	1	1	237	25.9478	7.38623
Q9Y4W2	Ribosomal biogenesis protein LAS1L OS=Homo sapiens OX=9606 GN=LAS1L PE=1 SV=2 - [LAS1L_HUMAN]	4.22	2	2	2	2	0	1.91	1	1	64.88	2.32	1	1	734	83.0128	4.729
A0A3G1HEF1	Mutant serpin family A member 7 OS=Homo sapiens OX=9606 PE=2 SV=1 - [A0A3G1HEF1_HUMAN]	4.1	2	2	2	2					62.4376	4.1	2	2	415	46.2526	6.30322
Q8WZA9	Immunity-related GTPase family Q protein OS=Homo sapiens OX=9606 GN=IRGQ PE=1 SV=1 - [IRGQ_HUMAN]	4.01	2	2	2	2					27.57	4.01	2	2	623	62.6785	4.88135
A0A2R8YFD1	Dynamin-like 120 kDa protein, mitochondrial (Fragment) OS=Homo sapiens OX=9606 GN=OPA1 PE=1 SV=1 - [A0A2R8YFD1_HUMAN]	4.01	17	2	2	2					77.25	4.01	2	2	623	72.4719	6.30322
O43148	mRNA cap guanine-N7 methyltransferase OS=Homo sapiens OX=9606 GN=RNMT PE=1 SV=1 - [MCES_HUMAN]	3.99	9	2	2	2					31.33	3.99	2	2	476	54.8093	6.60986
P36551	Oxygen-dependent coproporphyrinogen-III oxidase, mitochondrial OS=Homo sapiens OX=9606 GN=CPOX PE=1 SV=3 - [HEM6_HUMAN]	3.96	2	2	2	2					57.96	3.96	2	2	454	50.12	8.25049
A0A024R8R4	Nuclear protein localization 4 homolog (S. cerevisiae), isoform CRA_a OS=Homo sapiens OX=9606 GN=NPLOC4 PE=4 SV=1 - [A0A024R8R4_HUMAN]	3.95	4	2	2	2	27.72	0.99	1	1	75.35	2.96	1	1	608	68.0769	6.37939
B4DV74	cDNA FLJ53855, highly similar to Kanadaptin OS=Homo sapiens OX=9606 PE=2 SV=1 - [B4DV74_HUMAN]	3.88	4	2	2	2					25.29	3.88	2	2	490	55.7345	4.93213
Q96CW5	Gamma-tubulin complex component 3 OS=Homo sapiens OX=9606 GN=TUBGCP3 PE=1 SV=2 - [GCP3_HUMAN]	3.86	3	2	2	2					71.6987	3.86	2	2	907	103.506	8.11865
A0A024R7C0	Kelch-like ECH-associated protein 1, isoform CRA_a OS=Homo sapiens OX=9606 GN=KEAP1 PE=4 SV=1 - [A0A024R7C0_HUMAN]	3.85	6	2	2	2	45.63	1.76	1	1	0	2.08	1	1	624	69.6207	6.44287
C9JG87	39S ribosomal protein L39, mitochondrial (Fragment) OS=Homo sapiens OX=9606 GN=MRPL39 PE=1 SV=1 - [C9JG87_HUMAN]	3.7	2	1	1	2					34.95	3.7	1	2	297	34.0104	8.14795
A8K330	cDNA FLJ77055, highly similar to Homo sapiens WD repeat domain 75 (WDR75), mRNA (Fragment) OS=Homo sapiens OX=9606 PE=2 SV=1 - [A8K330_HUMAN]	3.69	2	2	2	2	37.12	1.35	1	1	21	2.34	1	1	812	92.1912	5.8208
O00767	Acyl-CoA desaturase OS=Homo sapiens OX=9606 GN=SCD PE=1 SV=2 - [ACOD_HUMAN]	3.62	2	1	1	2	37.82	3.62	1	1	51.79	3.62	1	1	359	41.4961	8.99756
A0A087WW43	Inter-alpha-trypsin inhibitor heavy chain H3 OS=Homo sapiens OX=9606 GN=ITIH3 PE=1 SV=1 - [A0A087WW43_HUMAN]	3.43	4	2	2	2					66.47	3.43	2	2	670	75.0311	5.85889
B4DEK5	cDNA FLJ54596, highly similar to Proactivator polypeptide OS=Homo sapiens OX=9606 PE=2 SV=1 - [B4DEK5_HUMAN]	3.32	6	1	1	2					50.4935	3.32	1	2	452	50.617	4.97021
B4DP96	cDNA FLJ51269, highly similar to Aminopeptidase N OS=Homo sapiens OX=9606 PE=2 SV=1 - [B4DP96_HUMAN]	3.32	6	2	2	2					36.9985	3.32	2	2	482	55.9419	5.36377
A0A140VJN3	Leucine rich repeat containing 40 OS=Homo sapiens OX=9606 GN=LRRC40 PE=2 SV=1 - [A0A140VJN3_HUMAN]	3.32	1	1	2	2					19	3.32	2	2	602	68.2071	6.43018
B4E2S7	cDNA FLJ58780, highly similar to Homo sapiens lysosomal-associated membrane protein 2 (LAMP2), transcript variant LAMP2B, mRNA OS=Homo sapiens OX=9606 PE=2 SV=1 - [B4E2S7_HUMAN]	3.31	2	1	1	2	59.88	3.31	1	1	51.1	3.31	1	1	363	39.7868	5.66846
Q5CZ91	Methionine aminopeptidase OS=Homo sapiens OX=9606 GN=DKFZp781C0419 PE=3 SV=1 - [Q5CZ91_HUMAN]	3.27	2	1	1	2	75.61	3.27	1	1	73.2	3.27	1	1	336	37.7976	6.90283
Q9ULX6	A-kinase anchor protein 8-like OS=Homo sapiens OX=9606 GN=AKAP8L PE=1 SV=4 - [AKP8L_HUMAN]	3.25	2	2	2	2	0	1.08	1	1	95.35	2.17	1	1	646	71.5947	5.04639
B4DF22	cDNA FLJ55615, highly similar to SWI/SNF-related matrix-associatedactin-dependent regulator of chromatin subfamily C member 2 OS=Homo sapiens OX=9606 PE=2 SV=1 - [B4DF22_HUMAN]	3.24	4	1	2	2					107.785	3.24	2	2	1019	112.143	5.2876
B2R5Y4	cDNA, FLJ92684, highly similar to Homo sapiens IK cytokine, down-regulator of HLA II (IK), mRNA OS=Homo sapiens OX=9606 PE=2 SV=1 - [B2R5Y4_HUMAN]	3.23	10	2	2	2	24.71	1.8	1	1	0	1.44	1	1	557	65.5777	6.63916
P55081	Microfibrillar-associated protein 1 OS=Homo sapiens OX=9606 GN=MFAP1 PE=1 SV=2 - [MFAP1_HUMAN]	3.19	1	1	1	2	34.13	3.19	1	1	49.59	3.19	1	1	439	51.9266	4.98291
M0QXN5	Nuclear pore glycoprotein p62 OS=Homo sapiens OX=9606 GN=NUP62 PE=1 SV=1 - [M0QXN5_HUMAN]	3.14	2	1	1	2	0	3.14	1	1	41.14	3.14	1	1	446	45.5876	5.37646
H7BXI1	Extended synaptotagmin-2 (Fragment) OS=Homo sapiens OX=9606 GN=ESYT2 PE=1 SV=1 - [H7BXI1_HUMAN]	3.05	3	2	2	2	34.59	1.36	1	1	0	1.7	1	1	884	97.9487	8.57275
Q69YM5	Uncharacterized protein DKFZp667P103 (Fragment) OS=Homo sapiens OX=9606 GN=DKFZp667P103 PE=2 SV=1 - [Q69YM5_HUMAN]	3.02	3	1	1	2	42.55	3.02	1	1	69.33	3.02	1	1	331	38.2521	10.4185
F8W785	Golgi integral membrane protein 4 OS=Homo sapiens OX=9606 GN=GOLIM4 PE=1 SV=1 - [F8W785_HUMAN]	2.84	2	1	1	2					25.86	2.84	1	2	668	78.7127	4.7417
Q05CN7	GTF3C4 protein (Fragment) OS=Homo sapiens OX=9606 GN=GTF3C4 PE=2 SV=1 - [Q05CN7_HUMAN]	2.82	2	1	2	2	30.57	1.23	1	1	46.81	1.59	1	1	567	62.6411	7.76709
Q8IVS2	Malonyl-CoA-acyl carrier protein transacylase, mitochondrial OS=Homo sapiens OX=9606 GN=MCAT PE=1 SV=2 - [FABD_HUMAN]	2.82	1	1	1	2	45.97	2.82	1	1	20.86	2.82	1	1	390	42.9341	8.71924
B4E0B7	Condensin complex subunit 1 OS=Homo sapiens OX=9606 PE=2 SV=1 - [B4E0B7_HUMAN]	2.8	6	2	2	2					59.8727	2.8	2	2	1356	152.141	6.7417
A8K8X0	cDNA FLJ75187, highly similar to Homo sapiens nap1 P120 OS=Homo sapiens OX=9606 PE=2 SV=1 - [A8K8X0_HUMAN]	2.67	2	2	2	2					35.94	2.67	2	2	972	112.123	6.69775
A0A068BUJ5	NADH-ubiquinone oxidoreductase chain 2 OS=Homo sapiens OX=9606 GN=ND2 PE=3 SV=1 - [A0A068BUJ5_HUMAN]	2.59	805	1	1	2					44.44	2.59	1	2	347	38.9317	9.83252
Q96JB5	CDK5 regulatory subunit-associated protein 3 OS=Homo sapiens OX=9606 GN=CDK5RAP3 PE=1 SV=2 - [CK5P3_HUMAN]	2.57	18	1	2	2	33.23	1.19	1	1	0	1.38	1	1	506	56.885	4.75439
A0A024R4X1	Protein kinase C and casein kinase substrate in neurons 2, isoform CRA_a OS=Homo sapiens OX=9606 GN=PACSIN2 PE=4 SV=1 - [A0A024R4X1_HUMAN]	2.53	4	1	1	2					35.51	2.53	1	2	435	49.9896	6.43018
B4DS83	cDNA FLJ53179, highly similar to Nucleolar protein 10 OS=Homo sapiens OX=9606 PE=2 SV=1 - [B4DS83_HUMAN]	2.51	2	1	2	2					29.33	2.51	2	2	638	74.3662	8.11865
B4DKU1	60S ribosomal export protein NMD3 OS=Homo sapiens OX=9606 PE=2 SV=1 - [B4DKU1_HUMAN]	2.48	5	1	1	2	0	2.48	1	1	29.87	2.48	1	1	323	37.0742	5.78271
E5KN55	Peptidyl-prolyl cis-trans isomerase D OS=Homo sapiens OX=9606 PE=1 SV=1 - [E5KN55_HUMAN]	2.43	3	1	1	2	31.62	2.43	1	1	43.89	2.43	1	1	370	40.7379	7.21045
B7Z544	cDNA FLJ51742, highly similar to Inter-alpha-trypsin inhibitor heavy chain H4 OS=Homo sapiens OX=9606 PE=2 SV=1 - [B7Z544_HUMAN]	2.36	9	2	2	2					0	2.36	2	2	888	98.2863	6.59521
Q5T8P6	RNA-binding protein 26 OS=Homo sapiens OX=9606 GN=RBM26 PE=1 SV=3 - [RBM26_HUMAN]	2.28	4	1	2	2	0	1.19	1	1	35.54	1.09	1	1	1007	113.527	9.15869
B4DR60	cDNA FLJ56882, highly similar to Activating signal cointegrator 1 complex subunit 3 (Fragment) OS=Homo sapiens OX=9606 PE=2 SV=1 - [B4DR60_HUMAN]	2.21	2	2	2	2	0	0.96	1	1	46.77	1.25	1	1	1041	118.99	6.93213
I3VM54	Lysine-specific demethylase 2A OS=Homo sapiens OX=9606 GN=KDM2A PE=1 SV=1 - [I3VM54_HUMAN]	2.18	3	2	2	2	29.31	1.31	1	1	34.98	0.87	1	1	1145	130.576	7.57666
A2A369	Dedicator of cytokinesis protein 8 OS=Homo sapiens OX=9606 GN=DOCK8 PE=1 SV=1 - [A2A369_HUMAN]	2.17	11	2	2	2					0	2.17	2	2	1566	177.903	7.21045
H7C0N0	Inter-alpha-trypsin inhibitor heavy chain H1 (Fragment) OS=Homo sapiens OX=9606 GN=ITIH1 PE=1 SV=1 - [H7C0N0_HUMAN]	2.16	6	1	1	2					72.91	2.16	1	2	464	51.831	6.18896
Q71SV8	Crn-related protein kim1 OS=Homo sapiens OX=9606 PE=2 SV=1 - [Q71SV8_HUMAN]	2.11	3	1	2	2	36.44	1.29	1	1	0	0.82	1	1	852	99.6433	6.22705
O60287	Nucleolar pre-ribosomal-associated protein 1 OS=Homo sapiens OX=9606 GN=URB1 PE=1 SV=4 - [NPA1P_HUMAN]	2.07	1	2	2	2					42.15	2.07	2	2	2271	254.227	6.46826
B4E0I8	Ribonucleoside-diphosphate reductase OS=Homo sapiens OX=9606 PE=2 SV=1 - [B4E0I8_HUMAN]	2.01	8	2	2	2	30.05	1.01	1	1	0	1.01	1	1	695	79.1789	6.78564
Q8TED0	U3 small nucleolar RNA-associated protein 15 homolog OS=Homo sapiens OX=9606 GN=UTP15 PE=1 SV=3 - [UTP15_HUMAN]	1.93	2	1	1	2	39.83	1.93	1	1	36.38	1.93	1	1	518	58.3786	9.11475
A7E2D8	Calcium-transporting ATPase OS=Homo sapiens OX=9606 GN=ATP2B4 PE=2 SV=1 - [A7E2D8_HUMAN]	1.89	19	2	2	2	28.11	0.95	1	1	0	0.95	1	1	1164	128.749	7.38623
A0A0U1RQV4	Rho-associated protein kinase 1 OS=Homo sapiens OX=9606 GN=ROCK1 PE=1 SV=1 - [A0A0U1RQV4_HUMAN]	1.85	3	2	2	2					0	1.85	2	2	1137	132.987	5.35107
H0Y5G7	Neuroblastoma-amplified sequence (Fragment) OS=Homo sapiens OX=9606 GN=NBAS PE=1 SV=1 - [H0Y5G7_HUMAN]	1.83	7	2	2	2					45.02	1.83	2	2	1419	160.424	5.79541
H3BP78	Fanconi anemia group I protein (Fragment) OS=Homo sapiens OX=9606 GN=FANCI PE=1 SV=1 - [H3BP78_HUMAN]	1.83	5	2	2	2					29.03	1.83	2	2	1090	122.867	6.52197
A0A024R5F4	Carnitine palmitoyltransferase 1A (Liver), isoform CRA_a OS=Homo sapiens OX=9606 GN=CPT1A PE=3 SV=1 - [A0A024R5F4_HUMAN]	1.81	2	1	1	2	50.24	1.81	1	1	42.41	1.81	1	1	773	88.3107	8.646
A0A0S2Z4Z2	E3 ubiquitin protein ligase OS=Homo sapiens OX=9606 GN=RNF40 PE=2 SV=1 - [A0A0S2Z4Z2_HUMAN]	1.78	14	1	2	2	30.19	0.63	1	1	19.95	1.15	1	1	956	107.185	5.78271
Q0VDF9	Heat shock 70 kDa protein 14 OS=Homo sapiens OX=9606 GN=HSPA14 PE=1 SV=1 - [HSP7E_HUMAN]	1.77	1	1	1	2	54.75	1.77	1	1	18.91	1.77	1	1	509	54.7601	5.59229
A0A024R158	Structural maintenance of chromosomes protein OS=Homo sapiens OX=9606 GN=SMC2L1 PE=3 SV=1 - [A0A024R158_HUMAN]	1.75	8	2	2	2	46.56	0.92	1	1	31.75	0.84	1	1	1197	135.572	8.42627
A0A024R9L1	RNA helicase aquarius OS=Homo sapiens OX=9606 GN=AQR PE=3 SV=1 - [A0A024R9L1_HUMAN]	1.75	3	2	2	2	35.81	0.61	1	1	38.93	1.14	1	1	1485	171.186	6.3667
A0A024RAC9	Zinc finger, UBR1 type 1, isoform CRA_c OS=Homo sapiens OX=9606 GN=ZUBR1 PE=4 SV=1 - [A0A024RAC9_HUMAN]	1.65	5	2	2	2					49.3309	1.65	2	2	2601	289.515	6.29053
Q96JB3	Hypermethylated in cancer 2 protein OS=Homo sapiens OX=9606 GN=HIC2 PE=1 SV=2 - [HIC2_HUMAN]	1.63	1	1	1	2	0	1.63	1	1	30.61	1.63	1	1	615	66.1141	6.37939
A0A0G2JL47	Large proline-rich protein BAG6 OS=Homo sapiens OX=9606 GN=BAG6 PE=1 SV=1 - [A0A0G2JL47_HUMAN]	1.39	6	1	1	2					44.9	1.39	1	2	1077	113.395	5.69385
H0Y488	AT-rich interactive domain-containing protein 1A OS=Homo sapiens OX=9606 GN=ARID1A PE=1 SV=2 - [H0Y488_HUMAN]	1.26	11	2	2	2					39.15	1.26	2	2	1901	205.703	6.72705
A0A024R377	KIAA0863 protein, isoform CRA_a OS=Homo sapiens OX=9606 GN=KIAA0863 PE=4 SV=1 - [A0A024R377_HUMAN]	1.24	1	1	1	2					37.05	1.24	1	2	1131	122.755	9.15869
Q7KZ85	Transcription elongation factor SPT6 OS=Homo sapiens OX=9606 GN=SUPT6H PE=1 SV=2 - [SPT6H_HUMAN]	1.22	1	2	2	2					60.4	1.22	2	2	1726	198.949	4.90674
P46013	Proliferation marker protein Ki-67 OS=Homo sapiens OX=9606 GN=MKI67 PE=1 SV=2 - [KI67_HUMAN]	1.04	1	2	2	2					66.4595	1.04	2	2	3256	358.474	9.45166
Q6NT15	STON2 protein (Fragment) OS=Homo sapiens OX=9606 GN=STON2 PE=2 SV=1 - [Q6NT15_HUMAN]	1	6	1	1	2	32.69	1	1	1	40.14	1	1	1	904	100.877	5.38916
B4E2A4	cDNA FLJ53275, highly similar to Homo sapiens spectrin domain with coiled-coils 1 (SPECC1), transcript variant, mRNA OS=Homo sapiens OX=9606 PE=2 SV=1 - [B4E2A4_HUMAN]	0.71	4	1	1	2	0	0.71	1	1	47.04	0.71	1	1	987	110.226	5.97314
J3QLT9	Cytosolic iron-sulfur assembly component 2B OS=Homo sapiens OX=9606 GN=CIAO2B PE=1 SV=1 - [J3QLT9_HUMAN]	58.33	2	1	1	1					30.58	58.33	1	1	36	3.65575	4.17041
E5RG26	Elongator complex protein 3 OS=Homo sapiens OX=9606 GN=ELP3 PE=1 SV=1 - [E5RG26_HUMAN]	42.22	2	1	1	1					22.72	42.22	1	1	45	5.17378	7.25439
H3BPH9	PSME3-interacting protein (Fragment) OS=Homo sapiens OX=9606 GN=FAM192A PE=1 SV=8 - [H3BPH9_HUMAN]	41.67	13	1	1	1					31.09	41.67	1	1	24	2.70633	4.55127
B5MD00	Mitochondrial import receptor subunit TOM7 homolog OS=Homo sapiens OX=9606 GN=TOMM7 PE=1 SV=1 - [B5MD00_HUMAN]	33.33	2	1	1	1					0	33.33	1	1	51	5.66777	5.77002
A0A2R8YEF5	ATP-dependent Clp protease proteolytic subunit, mitochondrial (Fragment) OS=Homo sapiens OX=9606 GN=CLPP PE=1 SV=1 - [A0A2R8YEF5_HUMAN]	33.33	3	1	1	1					0	33.33	1	1	33	3.50976	12.4839
F2WW55	Catechol-O-methyltransferase (Fragment) OS=Homo sapiens OX=9606 GN=COMT PE=4 SV=1 - [F2WW55_HUMAN]	29.63	3	1	1	1					22.71	29.63	1	1	27	3.04856	6.45557
A0A1W2PNR9	Immediate early response 3-interacting protein 1 OS=Homo sapiens OX=9606 GN=IER3IP1 PE=1 SV=1 - [A0A1W2PNR9_HUMAN]	28.99	2	1	1	1					0	28.99	1	1	69	7.60306	9.71533
Q587J0	Uncharacterized protein POLR2D (Fragment) OS=Homo sapiens OX=9606 GN=POLR2D PE=4 SV=1 - [Q587J0_HUMAN]	28.07	4	1	1	1					0	28.07	1	1	57	6.63143	4.83057
H7C3U1	E3 ubiquitin-protein ligase RNF123 (Fragment) OS=Homo sapiens OX=9606 GN=RNF123 PE=4 SV=1 - [H7C3U1_HUMAN]	28	5	1	1	1					0	28	1	1	25	2.66251	10.8433
E9PKF3	Acetyl-CoA acetyltransferase, mitochondrial (Fragment) OS=Homo sapiens OX=9606 GN=ACAT1 PE=1 SV=1 - [E9PKF3_HUMAN]	27.78	1	1	1	1	0	27.78	1	1					54	5.41562	8.36768
Q9HB66	Alternative protein MKKS OS=Homo sapiens OX=9606 GN=MKKS PE=1 SV=1 - [Q9HB66_HUMAN]	26.98	1	1	1	1					0	26.98	1	1	63	7.25893	9.61279
J3KRT0	Core-binding factor subunit beta (Fragment) OS=Homo sapiens OX=9606 GN=CBFB PE=1 SV=1 - [J3KRT0_HUMAN]	26.23	4	1	1	1					114.12	26.23	1	1	61	7.32054	4.97021
K7EKS1	DNA-directed RNA polymerase II subunit RPB9 OS=Homo sapiens OX=9606 GN=POLR2I PE=1 SV=1 - [K7EKS1_HUMAN]	26.14	2	1	1	1					62.51	26.14	1	1	88	10.2387	4.56396
Q14061	Cytochrome c oxidase copper chaperone OS=Homo sapiens OX=9606 GN=COX17 PE=1 SV=2 - [COX17_HUMAN]	25.4	2	1	1	1					57.3	25.4	1	1	63	6.91038	7.23975
E9PMS3	Peroxisomal membrane protein PEX16 OS=Homo sapiens OX=9606 GN=PEX16 PE=1 SV=1 - [E9PMS3_HUMAN]	25	4	1	1	1					0	25	1	1	52	5.85311	7.25439
H0Y2Y0	Cysteine protease ATG4B (Fragment) OS=Homo sapiens OX=9606 GN=ATG4B PE=1 SV=1 - [H0Y2Y0_HUMAN]	25	7	1	1	1					47.52	25	1	1	76	8.89737	5.40186
K7ENK9	Vesicle-associated membrane protein 2 OS=Homo sapiens OX=9606 GN=VAMP2 PE=4 SV=1 - [K7ENK9_HUMAN]	25	7	1	1	1					62.67	25	1	1	68	7.77024	8.79248
M0R1C2	Symplekin (Fragment) OS=Homo sapiens OX=9606 GN=SYMPK PE=1 SV=1 - [M0R1C2_HUMAN]	24.35	9	1	1	1					68.33	24.35	1	1	115	12.7197	4.70361
Q49AE1	CLIC5 protein OS=Homo sapiens OX=9606 GN=CLIC5 PE=2 SV=1 - [Q49AE1_HUMAN]	23.61	8	1	1	1					0	23.61	1	1	72	8.0152	5.45264
A0A087WTY9	MORF4 family-associated protein 1 OS=Homo sapiens OX=9606 GN=MRFAP1 PE=1 SV=1 - [A0A087WTY9_HUMAN]	23.3	3	1	1	1	21.02	23.3	1	1					103	11.8448	4.55127
V9GYV5	Dual-specificity protein phosphatase 12 OS=Homo sapiens OX=9606 GN=DUSP12 PE=1 SV=1 - [V9GYV5_HUMAN]	23.17	3	1	1	1	0	23.17	1	1					82	8.79349	4.61475
K7ENY5	U6 snRNA-associated Sm-like protein LSm7 OS=Homo sapiens OX=9606 GN=LSM7 PE=1 SV=1 - [K7ENY5_HUMAN]	22.86	3	1	1	1	36.92	22.86	1	1					35	4.09624	9.46631
A0A2Z4T009	ATOX1 protein (Fragment) OS=Homo sapiens OX=9606 GN=Atox1 PE=4 SV=1 - [A0A2Z4T009_HUMAN]	22.5	5	1	1	1					31.08	22.5	1	1	40	4.47936	7.1665
H0Y970	Adaptin ear-binding coat-associated protein 2 (Fragment) OS=Homo sapiens OX=9606 GN=NECAP2 PE=1 SV=1 - [H0Y970_HUMAN]	22.22	6	1	1	1					50.68	22.22	1	1	63	7.15561	9.62744
H0YJZ3	Serine/threonine-protein phosphatase 2A 56 kDa regulatory subunit gamma isoform (Fragment) OS=Homo sapiens OX=9606 GN=PPP2R5C PE=1 SV=1 - [H0YJZ3_HUMAN]	21.74	16	1	1	1					21.69	21.74	1	1	69	8.48166	9.87646
E9PM31	CD81 antigen (Fragment) OS=Homo sapiens OX=9606 GN=CD81 PE=1 SV=8 - [E9PM31_HUMAN]	21.74	9	1	1	1					76.97	21.74	1	1	92	10.0208	4.58936
E9PI90	Transmembrane protein 126A OS=Homo sapiens OX=9606 GN=TMEM126A PE=1 SV=1 - [E9PI90_HUMAN]	21.05	2	1	1	1					68.13	21.05	1	1	95	10.5577	9.34912
Q9NR33	DNA polymerase epsilon subunit 4 OS=Homo sapiens OX=9606 GN=POLE4 PE=1 SV=2 - [DPOE4_HUMAN]	20.51	1	1	1	1					47.56	20.51	1	1	117	12.2013	4.91943
B8ZZK5	Phosphodiesterase 6D, cGMP-specific, rod, delta, isoform CRA_a OS=Homo sapiens OX=9606 GN=PDE6D PE=1 SV=1 - [B8ZZK5_HUMAN]	20.43	3	1	1	1					0	20.43	1	1	93	10.7526	8.85107
K7EPA6	Thioredoxin-like protein 4A OS=Homo sapiens OX=9606 GN=TXNL4A PE=1 SV=1 - [K7EPA6_HUMAN]	20.37	6	1	1	1					31.58	20.37	1	1	54	6.30004	4.93213
B1B5S6	N-acylsphingosine amidohydrolase 1 (Fragment) OS=Homo sapiens OX=9606 GN=ASAH1 PE=4 SV=1 - [B1B5S6_HUMAN]	20	35	1	1	1					0	20	1	1	85	9.59105	7.23975
A0A1W2PQV2	Glycine cleavage system H protein, mitochondrial (Fragment) OS=Homo sapiens OX=9606 GN=GCSH PE=1 SV=1 - [A0A1W2PQV2_HUMAN]	20	6	1	1	1					70.8	20	1	1	100	11.1023	4.24658
P62273	40S ribosomal protein S29 OS=Homo sapiens OX=9606 GN=RPS29 PE=1 SV=2 - [RS29_HUMAN]	19.64	2	1	1	1					35.71	19.64	1	1	56	6.6723	10.1255
P62891	60S ribosomal protein L39 OS=Homo sapiens OX=9606 GN=RPL39 PE=1 SV=2 - [RL39_HUMAN]	19.61	2	1	1	1					0	19.61	1	1	51	6.40265	12.5571
A0A024QYZ0	Sec61 gamma subunit, isoform CRA_a OS=Homo sapiens OX=9606 GN=SEC61G PE=3 SV=1 - [A0A024QYZ0_HUMAN]	19.12	1	1	1	1	26.31	19.12	1	1					68	7.73617	9.99365
J3QQX0	COP9 signalosome complex subunit 1 (Fragment) OS=Homo sapiens OX=9606 GN=GPS1 PE=1 SV=1 - [J3QQX0_HUMAN]	18.99	6	1	1	1	24.76	18.99	1	1					79	8.70331	6.52197
A0A024R6G6	NADH dehydrogenase (Ubiquinone) 1 beta subcomplex, 1, 7kDa, isoform CRA_a OS=Homo sapiens OX=9606 GN=NDUFB1 PE=4 SV=1 - [A0A024R6G6_HUMAN]	18.97	2	1	1	1	31.09	18.97	1	1					58	6.95664	8.92432
E9PNX9	Leupaxin OS=Homo sapiens OX=9606 GN=LPXN PE=1 SV=1 - [E9PNX9_HUMAN]	18.87	4	1	1	1					29.62	18.87	1	1	106	11.8467	4.17041
Q53SA6	Uncharacterized protein DNCI2 (Fragment) OS=Homo sapiens OX=9606 GN=DNCI2 PE=4 SV=1 - [Q53SA6_HUMAN]	18.67	15	1	1	1					31.36	18.67	1	1	75	8.84374	8.92432
A8MXP8	Reticulocalbin-2 OS=Homo sapiens OX=9606 GN=RCN2 PE=1 SV=1 - [A8MXP8_HUMAN]	18.52	2	1	1	1					0	18.52	1	1	216	24.781	4.42432
Q5QPN9	Acyl-protein thioesterase 2 OS=Homo sapiens OX=9606 GN=LYPLA2 PE=1 SV=1 - [Q5QPN9_HUMAN]	18.25	6	1	1	1					0	18.25	1	1	137	14.5083	6.7124
Q9BXV9	EKC/KEOPS complex subunit GON7 OS=Homo sapiens OX=9606 GN=GON7 PE=1 SV=2 - [GON7_HUMAN]	18	1	1	1	1					47.86	18	1	1	100	10.8521	4.27197
L8EC67	Alternative protein DGKK OS=Homo sapiens OX=9606 GN=DGKK PE=4 SV=1 - [L8EC67_HUMAN]	17.86	1	1	1	1	0	17.86	1	1					56	6.47917	8.88037
M0R1Q0	Peptidylprolyl isomerase (Fragment) OS=Homo sapiens OX=9606 GN=FKBP8 PE=1 SV=1 - [M0R1Q0_HUMAN]	17.79	7	1	1	1					58.94	17.79	1	1	163	17.4314	3.81494
D3DV79	Cyclin-dependent kinases regulatory subunit OS=Homo sapiens OX=9606 GN=CKS1B PE=3 SV=1 - [D3DV79_HUMAN]	17.54	4	1	1	1					52.05	17.54	1	1	57	6.79068	9.99365
P82909	28S ribosomal protein S36, mitochondrial OS=Homo sapiens OX=9606 GN=MRPS36 PE=1 SV=2 - [RT36_HUMAN]	17.48	1	1	1	1					22.95	17.48	1	1	103	11.459	9.99365
J3KRJ2	Aurora kinase B (Fragment) OS=Homo sapiens OX=9606 GN=AURKB PE=1 SV=8 - [J3KRJ2_HUMAN]	17.39	7	1	1	1					0	17.39	1	1	69	7.67108	9.99365
B4DIH0	cDNA FLJ58381, highly similar to COMM domain-containing protein 9 OS=Homo sapiens OX=9606 PE=2 SV=1 - [B4DIH0_HUMAN]	17.36	4	1	1	1					0	17.36	1	1	121	13.463	6.15088
C9JKQ2	NADH dehydrogenase [ubiquinone] 1 beta subcomplex subunit 3 (Fragment) OS=Homo sapiens OX=9606 GN=NDUFB3 PE=1 SV=1 - [C9JKQ2_HUMAN]	16.92	2	1	1	1	23.91	16.92	1	1					65	7.58072	8.54346
I3L172	MAPK-regulated corepressor-interacting protein 2 OS=Homo sapiens OX=9606 GN=MCRIP2 PE=1 SV=1 - [I3L172_HUMAN]	16.92	2	1	1	1					33.95	16.92	1	1	65	7.02772	10.9458
O75394	39S ribosomal protein L33, mitochondrial OS=Homo sapiens OX=9606 GN=MRPL33 PE=1 SV=1 - [RM33_HUMAN]	16.92	1	1	1	1					19.48	16.92	1	1	65	7.61427	10.7993
A0A024R648	Translocase of inner mitochondrial membrane 9 homolog (Yeast), isoform CRA_a OS=Homo sapiens OX=9606 GN=TIMM9 PE=4 SV=1 - [A0A024R648_HUMAN]	16.85	1	1	1	1	0	16.85	1	1					89	10.3711	7.21045
K7EN45	Peptidyl-prolyl cis-trans isomerase (Fragment) OS=Homo sapiens OX=9606 GN=PIN1 PE=1 SV=1 - [K7EN45_HUMAN]	16.67	2	1	1	1					0	16.67	1	1	90	9.93686	5.0083
Q6IB68	MYCBP protein OS=Homo sapiens OX=9606 GN=MYCBP PE=2 SV=1 - [Q6IB68_HUMAN]	16.5	3	1	1	1	38.64	16.5	1	1					103	11.9453	5.90967
A0PJ74	TIMM17A protein (Fragment) OS=Homo sapiens OX=9606 GN=TIMM17A PE=2 SV=1 - [A0PJ74_HUMAN]	16.42	3	1	1	1					52.93	16.42	1	1	134	13.9091	8.96826
A0A087X226	UDP-N-acetylhexosamine pyrophosphorylase-like protein 1 OS=Homo sapiens OX=9606 GN=UAP1L1 PE=1 SV=1 - [A0A087X226_HUMAN]	16.16	2	1	1	1					77.18	16.16	1	1	99	11.1968	7.40088
I3L425	Pigment epithelium-derived factor (Fragment) OS=Homo sapiens OX=9606 GN=SERPINF1 PE=1 SV=1 - [I3L425_HUMAN]	16.09	6	1	1	1					75.09	16.09	1	1	87	9.09757	4.51318
D6R9Z7	Cytochrome c oxidase subunit 7C, mitochondrial OS=Homo sapiens OX=9606 GN=COX7C PE=1 SV=1 - [D6R9Z7_HUMAN]	16.07	3	1	1	1					17.63	16.07	1	1	56	6.37831	9.83252
K7ESE5	Leydig cell tumor 10 kDa protein homolog OS=Homo sapiens OX=9606 GN=C19orf53 PE=1 SV=1 - [K7ESE5_HUMAN]	16.07	3	1	1	1					34.89	16.07	1	1	56	5.82327	10.3599
Q15452	Protein-serine/threonine kinase (Fragment) OS=Homo sapiens OX=9606 PE=2 SV=1 - [Q15452_HUMAN]	15.84	5	1	1	1					94	15.84	1	1	101	11.4781	8.1626
X6RCG6	La-related protein 4B (Fragment) OS=Homo sapiens OX=9606 GN=LARP4B PE=1 SV=1 - [X6RCG6_HUMAN]	15.79	4	1	1	1					0	15.79	1	1	57	6.061	5.09717
X6RHB9	PITH domain-containing protein 1 (Fragment) OS=Homo sapiens OX=9606 GN=PITHD1 PE=1 SV=1 - [X6RHB9_HUMAN]	15.71	4	1	1	1	21.87	15.71	1	1					70	8.13679	4.80518
Q8N4H5	Mitochondrial import receptor subunit TOM5 homolog OS=Homo sapiens OX=9606 GN=TOMM5 PE=1 SV=1 - [TOM5_HUMAN]	15.69	4	1	1	1	44.98	15.69	1	1					51	6.03137	9.70068
P14406	Cytochrome c oxidase subunit 7A2, mitochondrial OS=Homo sapiens OX=9606 GN=COX7A2 PE=1 SV=1 - [CX7A2_HUMAN]	15.66	5	1	1	1					44.01	15.66	1	1	83	9.39011	9.75928
D6RAW0	Ubiquitin-conjugating enzyme E2 D3 (Fragment) OS=Homo sapiens OX=9606 GN=UBE2D3 PE=3 SV=1 - [D6RAW0_HUMAN]	15.28	8	1	1	1	54.56	15.28	1	1					72	8.20811	8.88037
H7C0B8	Multifunctional procollagen lysine hydroxylase and glycosyltransferase LH3 (Fragment) OS=Homo sapiens OX=9606 GN=PLOD3 PE=1 SV=1 - [H7C0B8_HUMAN]	15.15	6	1	1	1					0	15.15	1	1	66	7.72899	7.25439
Q05D62	NDUFB5 protein OS=Homo sapiens OX=9606 GN=NDUFB5 PE=2 SV=1 - [Q05D62_HUMAN]	15.09	6	1	1	1					0	15.09	1	1	53	6.22319	5.35107
E9PQK4	CUGBP Elav-like family member 1 (Fragment) OS=Homo sapiens OX=9606 GN=CELF1 PE=1 SV=1 - [E9PQK4_HUMAN]	14.94	5	1	1	1	80.06	14.94	1	1					87	9.93392	6.52197
J3KSB1	Mitochondrial thiamine pyrophosphate carrier (Fragment) OS=Homo sapiens OX=9606 GN=SLC25A19 PE=1 SV=1 - [J3KSB1_HUMAN]	14.93	8	1	1	1					0	14.93	1	1	67	7.41598	11.312
J3QR51	Ras-related protein Rab-31 OS=Homo sapiens OX=9606 GN=RAB31 PE=1 SV=2 - [J3QR51_HUMAN]	14.86	4	1	1	1					0	14.86	1	1	74	8.03391	6.7417
M0QY80	Persulfide dioxygenase ETHE1, mitochondrial OS=Homo sapiens OX=9606 GN=ETHE1 PE=1 SV=1 - [M0QY80_HUMAN]	14.74	5	1	1	1					41.69	14.74	1	1	95	10.6256	8.03076
P62072	Mitochondrial import inner membrane translocase subunit Tim10 OS=Homo sapiens OX=9606 GN=TIMM10 PE=1 SV=1 - [TIM10_HUMAN]	14.44	1	1	1	1	41.96	14.44	1	1					90	10.3259	6.29053
M0R0N0	NADH dehydrogenase [ubiquinone] 1 alpha subcomplex subunit 7 OS=Homo sapiens OX=9606 GN=NDUFA7 PE=1 SV=1 - [M0R0N0_HUMAN]	14.29	5	1	1	1					0	14.29	1	1	63	7.15786	10.3599
E5RJ86	Armadillo repeat-containing protein 1 (Fragment) OS=Homo sapiens OX=9606 GN=ARMC1 PE=1 SV=1 - [E5RJ86_HUMAN]	14.21	2	1	1	1					40.86	14.21	1	1	190	21.2128	8.17725
A0A0S2Z5J7	CD2 binding protein 2 isoform 2 (Fragment) OS=Homo sapiens OX=9606 GN=CD2BP2 PE=2 SV=1 - [A0A0S2Z5J7_HUMAN]	14.14	2	1	1	1					45.45	14.14	1	1	99	10.6792	4.51318
F5GXV1	Nucleolar protein 8 OS=Homo sapiens OX=9606 GN=NOL8 PE=1 SV=1 - [F5GXV1_HUMAN]	13.95	11	1	1	1	40.02	13.95	1	1					86	9.74292	5.0083
C9J7B1	Protein NipSnap homolog 2 (Fragment) OS=Homo sapiens OX=9606 GN=NIPSNAP2 PE=1 SV=1 - [C9J7B1_HUMAN]	13.85	4	1	1	1					0	13.85	1	1	65	7.93406	9.59814
P62312	U6 snRNA-associated Sm-like protein LSm6 OS=Homo sapiens OX=9606 GN=LSM6 PE=1 SV=1 - [LSM6_HUMAN]	13.75	1	1	1	1					32	13.75	1	1	80	9.12177	9.5835
P56381	ATP synthase subunit epsilon, mitochondrial OS=Homo sapiens OX=9606 GN=ATP5F1E PE=1 SV=2 - [ATP5E_HUMAN]	13.73	2	1	1	1	0	13.73	1	1					51	5.77611	9.92041
P25815	Protein S100-P OS=Homo sapiens OX=9606 GN=S100P PE=1 SV=2 - [S100P_HUMAN]	13.68	1	1	1	1					66.28	13.68	1	1	95	10.3932	4.88135
P84101	Small EDRK-rich factor 2 OS=Homo sapiens OX=9606 GN=SERF2 PE=1 SV=1 - [SERF2_HUMAN]	13.56	1	1	1	1	0	13.56	1	1					59	6.89564	10.4478
E9PJ54	7-dehydrocholesterol reductase (Fragment) OS=Homo sapiens OX=9606 GN=DHCR7 PE=1 SV=1 - [E9PJ54_HUMAN]	13.41	8	1	1	1					54.42	13.41	1	1	164	18.2535	8.27979
P05204	Non-histone chromosomal protein HMG-17 OS=Homo sapiens OX=9606 GN=HMGN2 PE=1 SV=3 - [HMGN2_HUMAN]	13.33	1	1	1	1	45.04	13.33	1	1					90	9.38706	9.99365
K7ERJ9	Galactokinase OS=Homo sapiens OX=9606 GN=GALK1 PE=1 SV=1 - [K7ERJ9_HUMAN]	13.33	5	1	1	1					71.6	13.33	1	1	120	13.1908	5.0083
M0R213	Alpha-soluble NSF attachment protein (Fragment) OS=Homo sapiens OX=9606 GN=NAPA PE=1 SV=1 - [M0R213_HUMAN]	13.25	7	1	1	1					48.55	13.25	1	1	83	9.85091	5.05908
E9PHK0	Tetranectin OS=Homo sapiens OX=9606 GN=CLEC3B PE=1 SV=1 - [E9PHK0_HUMAN]	13.13	2	1	1	1					59.03	13.13	1	1	160	17.7827	5.04639
Q5THN1	Heme-binding protein 2 OS=Homo sapiens OX=9606 GN=HEBP2 PE=1 SV=1 - [Q5THN1_HUMAN]	12.93	3	1	1	1					29.35	12.93	1	1	116	12.6411	5.0083
A0A024R8C7	Ubiquitin-related modifier 1 OS=Homo sapiens OX=9606 GN=C9orf74 PE=3 SV=1 - [A0A024R8C7_HUMAN]	12.87	1	1	1	1					47.72	12.87	1	1	101	11.373	4.66553
A0A384NKN4	Epididymis secretory sperm binding protein OS=Homo sapiens OX=9606 PE=2 SV=1 - [A0A384NKN4_HUMAN]	12.78	1	1	1	1					86.96	12.78	1	1	133	15.5013	6.06201
G1UI32	Pyridoxal kinase (Fragment) OS=Homo sapiens OX=9606 GN=PDXK PE=2 SV=1 - [G1UI32_HUMAN]	12.65	3	1	1	1					74.89	12.65	1	1	166	18.9555	4.97021
H3BUA6	Prolyl 3-hydroxylase OGFOD1 (Fragment) OS=Homo sapiens OX=9606 GN=OGFOD1 PE=1 SV=1 - [H3BUA6_HUMAN]	12.57	3	1	1	1					45.07	12.57	1	1	175	20.7444	5.09717
Q5SZE2	Ceramide synthase 2 (Fragment) OS=Homo sapiens OX=9606 GN=CERS2 PE=1 SV=8 - [Q5SZE2_HUMAN]	12.5	8	1	1	1	0	12.5	1	1					128	15.3102	9.68604
A0A087WYR0	Signal recognition particle 19 kDa protein OS=Homo sapiens OX=9606 GN=SRP19 PE=1 SV=1 - [A0A087WYR0_HUMAN]	12.5	2	1	1	1					63.99	12.5	1	1	120	13.6452	10.228
Q8N6L1	Keratinocyte-associated protein 2 OS=Homo sapiens OX=9606 GN=KRTCAP2 PE=1 SV=2 - [KTAP2_HUMAN]	12.5	1	1	1	1					51.07	12.5	1	1	136	14.6689	9.61279
A0A024RB76	Chromosome 12 open reading frame 31, isoform CRA_a OS=Homo sapiens OX=9606 GN=C12orf31 PE=4 SV=1 - [A0A024RB76_HUMAN]	12.4	1	1	1	1					52.03	12.4	1	1	129	15.2154	10.3745
B7Z4Y0	cDNA FLJ52711, highly similar to Homo sapiens thioredoxin domain containing 14 (TXNDC14), mRNA OS=Homo sapiens OX=9606 PE=2 SV=1 - [B7Z4Y0_HUMAN]	12.38	2	1	1	1					25.55	12.38	1	1	202	23.3309	8.5874
E9PIQ6	DNA polymerase alpha subunit B (Fragment) OS=Homo sapiens OX=9606 GN=POLA2 PE=1 SV=1 - [E9PIQ6_HUMAN]	12.33	3	1	1	1					44.08	12.33	1	1	146	15.885	8.49951
A0A0K1RN68	Tumor necrosis factor receptor superfamily, member 1b (Fragment) OS=Homo sapiens OX=9606 GN=TNFRSF1B PE=4 SV=1 - [A0A0K1RN68_HUMAN]	12.24	4	1	1	1					0	12.24	1	1	49	5.50153	8.646
Q53S33	BolA-like protein 3 OS=Homo sapiens OX=9606 GN=BOLA3 PE=1 SV=1 - [BOLA3_HUMAN]	12.15	1	1	1	1					41.03	12.15	1	1	107	12.1064	9.64209
B4DDK6	Putative mitochondrial import inner membrane translocase subunit Tim23B OS=Homo sapiens OX=9606 GN=TIMM23B PE=2 SV=1 - [B4DDK6_HUMAN]	12.14	6	1	1	1					84.87	12.14	1	1	140	14.59	4.4751
B8ZZ77	Peptidyl-prolyl cis-trans isomerase OS=Homo sapiens OX=9606 GN=PPIL3 PE=1 SV=1 - [B8ZZ77_HUMAN]	12.1	5	1	1	1					0	12.1	1	1	157	17.6849	7.02002
A0A0S2Z5X1	DnaJ-like protein subfamily C member 19 isoform 1 (Fragment) OS=Homo sapiens OX=9606 GN=DNAJC19 PE=2 SV=1 - [A0A0S2Z5X1_HUMAN]	12.07	1	1	1	1	0	12.07	1	1					116	12.4907	10.0962
P56378	6.8 kDa mitochondrial proteolipid OS=Homo sapiens OX=9606 GN=MP68 PE=1 SV=1 - [68MP_HUMAN]	12.07	3	1	1	1					33.64	12.07	1	1	58	6.65759	10.0815
H7C2B1	Nucleolar protein 7 (Fragment) OS=Homo sapiens OX=9606 GN=NOL7 PE=1 SV=1 - [H7C2B1_HUMAN]	12.05	2	1	1	1	31.21	12.05	1	1					83	9.76741	9.99365
J3KTH7	FH1/FH2 domain-containing protein 1 (Fragment) OS=Homo sapiens OX=9606 GN=FHOD1 PE=1 SV=1 - [J3KTH7_HUMAN]	12.04	4	1	1	1					0	12.04	1	1	108	11.4699	5.78271
E5RFI3	Serine/threonine-protein phosphatase (Fragment) OS=Homo sapiens OX=9606 GN=PPP2CB PE=1 SV=1 - [E5RFI3_HUMAN]	12	12	1	1	1					77.9	12	1	1	125	14.4823	5.84619
C9JIZ0	U6 snRNA-associated Sm-like protein LSm8 OS=Homo sapiens OX=9606 GN=LSM8 PE=1 SV=1 - [C9JIZ0_HUMAN]	12	2	1	1	1					19.21	12	1	1	75	8.10414	4.34814
Q96AJ9	Vesicle transport through interaction with t-SNAREs homolog 1A OS=Homo sapiens OX=9606 GN=VTI1A PE=1 SV=2 - [VTI1A_HUMAN]	11.98	1	1	1	1					47.51	11.98	1	1	217	25.2021	6.40479
J3KN91	Uncharacterized protein C12orf45 OS=Homo sapiens OX=9606 GN=C12orf45 PE=1 SV=1 - [J3KN91_HUMAN]	11.94	3	1	1	1					37.55	11.94	1	1	67	7.17174	10.1548
C9JE55	Ubiquitin-like modifier-activating enzyme ATG7 (Fragment) OS=Homo sapiens OX=9606 GN=ATG7 PE=1 SV=1 - [C9JE55_HUMAN]	11.9	7	1	1	1					108.05	11.9	1	1	126	13.7579	5.03369
Q3ZAQ7	Vacuolar ATPase assembly integral membrane protein VMA21 OS=Homo sapiens OX=9606 GN=VMA21 PE=1 SV=1 - [VMA21_HUMAN]	11.88	1	1	1	1					52.22	11.88	1	1	101	11.3469	7.23975
B2R4A5	cDNA, FLJ92019, highly similar to Homo sapiens mitochondrial ribosomal protein S14 (MRPS14), nuclear gene encoding mitochondrial protein, mRNA OS=Homo sapiens OX=9606 PE=2 SV=1 - [B2R4A5_HUMAN]	11.72	2	1	1	1					49.21	11.72	1	1	128	15.1481	11.5024
A0A087X283	Ubiquitin-conjugating enzyme E2 E2 OS=Homo sapiens OX=9606 GN=UBE2E2 PE=3 SV=1 - [A0A087X283_HUMAN]	11.7	9	1	1	1					31.46	11.7	1	1	94	10.4173	7.03467
A0A0X9V9B3	MS-F1 light chain variable region (Fragment) OS=Homo sapiens OX=9606 PE=2 SV=1 - [A0A0X9V9B3_HUMAN]	11.61	1	1	1	1	82.7	11.61	1	1					112	12.1	5.96045
P27449	V-type proton ATPase 16 kDa proteolipid subunit OS=Homo sapiens OX=9606 GN=ATP6V0C PE=1 SV=1 - [VATL_HUMAN]	11.61	1	1	1	1					49.47	11.61	1	1	155	15.7255	8.44092
F5H5S0	Replication factor C subunit 5 (Fragment) OS=Homo sapiens OX=9606 GN=RFC5 PE=1 SV=1 - [F5H5S0_HUMAN]	11.54	6	1	1	1					67.32	11.54	1	1	104	11.8923	8.71924
H0Y3T6	45 kDa calcium-binding protein (Fragment) OS=Homo sapiens OX=9606 GN=SDF4 PE=1 SV=1 - [H0Y3T6_HUMAN]	11.52	3	1	1	1					72.05	11.52	1	1	243	28.0939	5.09717
A0A024R3B4	Uncharacterized protein OS=Homo sapiens OX=9606 GN=HSPC148 PE=4 SV=1 - [A0A024R3B4_HUMAN]	11.46	3	1	1	1	48.91	11.46	1	1					96	11.0586	9.5835
Q5R3B4	Mitochondrial pyruvate carrier (Fragment) OS=Homo sapiens OX=9606 GN=MPC2 PE=1 SV=1 - [Q5R3B4_HUMAN]	11.43	3	1	1	1					0	11.43	1	1	105	11.6732	10.1987
G3V445	Probable tRNA N6-adenosine threonylcarbamoyltransferase (Fragment) OS=Homo sapiens OX=9606 GN=OSGEP PE=1 SV=8 - [G3V445_HUMAN]	11.41	2	1	1	1					54.65	11.41	1	1	149	15.8383	8.04541
Q5T092	Protein RER1 (Fragment) OS=Homo sapiens OX=9606 GN=RER1 PE=1 SV=1 - [Q5T092_HUMAN]	11.39	5	1	1	1	32.25	11.39	1	1					158	18.3764	7.43018
O75940	Survival of motor neuron-related-splicing factor 30 OS=Homo sapiens OX=9606 GN=SMNDC1 PE=1 SV=1 - [SPF30_HUMAN]	11.34	1	1	1	1					24.97	11.34	1	1	238	26.6945	7.23975
A0A2R8Y606	Ribonuclease OS=Homo sapiens OX=9606 GN=RNASEH2A PE=1 SV=1 - [A0A2R8Y606_HUMAN]	11.27	5	1	1	1					36.38	11.27	1	1	71	7.57078	5.31299
Q9NR57	Cyclin T1 (Fragment) OS=Homo sapiens OX=9606 PE=4 SV=1 - [Q9NR57_HUMAN]	11.25	4	1	1	1					35.7	11.25	1	1	80	9.61377	9.86182
E9PRR7	Protein FRG1 (Fragment) OS=Homo sapiens OX=9606 GN=FRG1 PE=1 SV=1 - [E9PRR7_HUMAN]	11.21	2	1	1	1	44.34	11.21	1	1					116	12.5082	5.24951
K9J7I2	Uncharacterized protein OS=Homo sapiens OX=9606 PE=1 SV=1 - [K9J7I2_HUMAN]	11.21	3	1	1	1					50.68	11.21	1	1	107	12.3149	7.41553
Q5JTJ3	Cytochrome c oxidase assembly factor 6 homolog OS=Homo sapiens OX=9606 GN=COA6 PE=1 SV=1 - [COA6_HUMAN]	11.2	2	1	1	1					41	11.2	1	1	125	14.1069	8.25049
Q14657	EKC/KEOPS complex subunit LAGE3 OS=Homo sapiens OX=9606 GN=LAGE3 PE=1 SV=2 - [LAGE3_HUMAN]	11.19	1	1	1	1					47.72	11.19	1	1	143	14.7946	8.63135
D6RAN1	PDZ and LIM domain protein 7 (Fragment) OS=Homo sapiens OX=9606 GN=PDLIM7 PE=1 SV=1 - [D6RAN1_HUMAN]	11.11	5	1	1	1	0	11.11	1	1					90	9.45294	8.92432
O14949	Cytochrome b-c1 complex subunit 8 OS=Homo sapiens OX=9606 GN=UQCRQ PE=1 SV=4 - [QCR8_HUMAN]	10.98	1	1	1	1	0	10.98	1	1					82	9.90012	10.0815
B4DS00	cDNA FLJ52229 OS=Homo sapiens OX=9606 PE=2 SV=1 - [B4DS00_HUMAN]	10.97	2	1	1	1					39.66	10.97	1	1	155	17.5519	6.27783
Q5JXM0	Uncharacterized protein DKFZp564C0482 OS=Homo sapiens OX=9606 GN=DKFZp564C0482 PE=4 SV=1 - [Q5JXM0_HUMAN]	10.89	2	1	1	1					76.26	10.89	1	1	248	27.0939	5.52881
Q9Y2V2	Calcium-regulated heat-stable protein 1 OS=Homo sapiens OX=9606 GN=CARHSP1 PE=1 SV=2 - [CHSP1_HUMAN]	10.88	1	1	1	1					45.69	10.88	1	1	147	15.882	8.20654
F8VXB1	Coatomer subunit zeta-1 (Fragment) OS=Homo sapiens OX=9606 GN=COPZ1 PE=1 SV=1 - [F8VXB1_HUMAN]	10.87	8	1	1	1					0	10.87	1	1	92	10.6214	4.70361
K7EK20	Histone-arginine methyltransferase CARM1 (Fragment) OS=Homo sapiens OX=9606 GN=CARM1 PE=1 SV=1 - [K7EK20_HUMAN]	10.83	3	1	1	1					0	10.83	1	1	120	12.5351	6.75635
H7C5L9	28S ribosomal protein S22, mitochondrial (Fragment) OS=Homo sapiens OX=9606 GN=MRPS22 PE=1 SV=1 - [H7C5L9_HUMAN]	10.74	8	1	1	1					0	10.74	1	1	121	14.7106	9.27588
A0A024R9B7	Cytochrome c oxidase subunit VIc, isoform CRA_a OS=Homo sapiens OX=9606 GN=COX6C PE=2 SV=1 - [A0A024R9B7_HUMAN]	10.67	1	1	1	1	30.7	10.67	1	1					75	8.77569	10.3892
J3QLR8	28S ribosomal protein S23, mitochondrial OS=Homo sapiens OX=9606 GN=MRPS23 PE=1 SV=1 - [J3QLR8_HUMAN]	10.53	2	1	1	1					23.46	10.53	1	1	152	17.5064	9.62744
J3QQU0	Protein IMPACT (Fragment) OS=Homo sapiens OX=9606 GN=IMPACT PE=1 SV=1 - [J3QQU0_HUMAN]	10.38	4	1	1	1					0	10.38	1	1	106	11.8192	9.23193
C9IZG4	Protein CutA OS=Homo sapiens OX=9606 GN=CUTA PE=1 SV=1 - [C9IZG4_HUMAN]	10.37	2	1	1	1	24.72	10.37	1	1					135	14.3913	5.45264
E5RJI7	39S ribosomal protein L13, mitochondrial (Fragment) OS=Homo sapiens OX=9606 GN=MRPL13 PE=1 SV=8 - [E5RJI7_HUMAN]	10.2	2	1	1	1	21.33	10.2	1	1					147	16.9678	8.99756
A9XA71	Alpha-helix coiled-coil rod homologue (Fragment) OS=Homo sapiens OX=9606 GN=HCR PE=4 SV=1 - [A9XA71_HUMAN]	10.1	4	1	1	1					29.28	10.1	1	1	99	11.2088	4.85596
O43678	NADH dehydrogenase [ubiquinone] 1 alpha subcomplex subunit 2 OS=Homo sapiens OX=9606 GN=NDUFA2 PE=1 SV=3 - [NDUA2_HUMAN]	10.1	1	1	1	1					0	10.1	1	1	99	10.9148	9.56885
A0A0A0MR04	Signal peptidase complex catalytic subunit SEC11C OS=Homo sapiens OX=9606 GN=SEC11C PE=1 SV=1 - [A0A0A0MR04_HUMAN]	10.1	4	1	1	1					39.11	10.1	1	1	99	10.9367	7.41553
F5GZY7	Gamma-aminobutyric acid receptor-associated protein-like 1 (Fragment) OS=Homo sapiens OX=9606 GN=GABARAPL1 PE=1 SV=1 - [F5GZY7_HUMAN]	10	8	1	1	1	28.11	10	1	1					70	8.57175	9.94971
A0A2R8Y897	Tubulin-specific chaperone E (Fragment) OS=Homo sapiens OX=9606 GN=TBCE PE=1 SV=1 - [A0A2R8Y897_HUMAN]	10	13	1	1	1	0	10	1	1					110	11.8784	6.771
A0A0B4J281	GMP reductase 2 OS=Homo sapiens OX=9606 GN=GMPR2 PE=1 SV=1 - [A0A0B4J281_HUMAN]	10	16	1	1	1					0	10	1	1	70	7.93012	9.5542
Q9Y244	Proteasome maturation protein OS=Homo sapiens OX=9606 GN=POMP PE=1 SV=1 - [POMP_HUMAN]	9.93	1	1	1	1					0	9.93	1	1	141	15.7791	5.10986
I3L4G9	Phosphoribosyl pyrophosphate synthase-associated protein 2 (Fragment) OS=Homo sapiens OX=9606 GN=PRPSAP2 PE=1 SV=1 - [I3L4G9_HUMAN]	9.79	8	1	1	1					35.33	9.79	1	1	143	15.7531	4.89404
A1L1B7	MAP7D1 protein (Fragment) OS=Homo sapiens OX=9606 GN=MAP7D1 PE=2 SV=1 - [A1L1B7_HUMAN]	9.76	4	1	1	1					34.52	9.76	1	1	164	18.5217	8.88037
A0A024QZE9	Uncharacterized protein OS=Homo sapiens OX=9606 GN=FLJ20643 PE=4 SV=1 - [A0A024QZE9_HUMAN]	9.66	1	1	1	1					0	9.66	1	1	290	32.4105	5.07178
E5RH41	Transcription initiation factor IIE subunit beta (Fragment) OS=Homo sapiens OX=9606 GN=GTF2E2 PE=1 SV=1 - [E5RH41_HUMAN]	9.6	2	1	1	1					84.91	9.6	1	1	198	22.1257	9.65674
A0A0G2JM94	Leukocyte-associated immunoglobulin-like receptor 1 OS=Homo sapiens OX=9606 GN=LAIR1 PE=1 SV=1 - [A0A0G2JM94_HUMAN]	9.56	9	1	1	1	23.31	9.56	1	1					136	15.1334	5.2749
H0YF54	von Willebrand factor A domain-containing protein 3B (Fragment) OS=Homo sapiens OX=9606 GN=VWA3B PE=1 SV=1 - [H0YF54_HUMAN]	9.52	4	1	1	1	0	9.52	1	1					105	11.8342	6.0874
Q99735	Microsomal glutathione S-transferase 2 OS=Homo sapiens OX=9606 GN=MGST2 PE=1 SV=1 - [MGST2_HUMAN]	9.52	1	1	1	1					42.91	9.52	1	1	147	16.6098	9.5542
Q96B39	TRMT61A protein (Fragment) OS=Homo sapiens OX=9606 GN=TRMT61A PE=2 SV=2 - [Q96B39_HUMAN]	9.47	3	1	1	1					53.67	9.47	1	1	190	20.4082	7.25439
E5RFZ4	Pyridoxal phosphate homeostasis protein OS=Homo sapiens OX=9606 GN=PLPBP PE=1 SV=1 - [E5RFZ4_HUMAN]	9.46	5	1	1	1	27.09	9.46	1	1					74	8.10423	10.3745
Q6IBA0	NADH dehydrogenase (Ubiquinone) Fe-S protein 5, 15kDa (NADH-coenzyme Q reductase) OS=Homo sapiens OX=9606 GN=NDUFS5 PE=2 SV=1 - [Q6IBA0_HUMAN]	9.43	1	1	1	1					19.02	9.43	1	1	106	12.5094	9.14404
C9JXR7	Caspase-3 (Fragment) OS=Homo sapiens OX=9606 GN=CASP3 PE=1 SV=2 - [C9JXR7_HUMAN]	9.4	4	1	1	1					38.81	9.4	1	1	117	13.3575	5.89697
F8W8A6	3-hydroxyisobutyryl-CoA hydrolase, mitochondrial (Fragment) OS=Homo sapiens OX=9606 GN=HIBCH PE=1 SV=1 - [F8W8A6_HUMAN]	9.38	2	1	1	1					0	9.38	1	1	128	14.5693	5.14795
Q9UQD4	SH3-containing Grb-2-like 1 protein OS=Homo sapiens OX=9606 PE=4 SV=1 - [Q9UQD4_HUMAN]	9.35	2	1	1	1					45.82	9.35	1	1	353	39.8151	5.22412
P55145	Mesencephalic astrocyte-derived neurotrophic factor OS=Homo sapiens OX=9606 GN=MANF PE=1 SV=3 - [MANF_HUMAN]	9.34	2	1	1	1					0	9.34	1	1	182	20.6868	8.68994
Q8WUW1	Protein BRICK1 OS=Homo sapiens OX=9606 GN=BRK1 PE=1 SV=1 - [BRK1_HUMAN]	9.33	1	1	1	1					0	9.33	1	1	75	8.73946	5.45264
P62306	Small nuclear ribonucleoprotein F OS=Homo sapiens OX=9606 GN=SNRPF PE=1 SV=1 - [RUXF_HUMAN]	9.3	1	1	1	1	36.93	9.3	1	1					86	9.71878	4.66553
V9GYP5	Ribosomal RNA small subunit methyltransferase NEP1 (Fragment) OS=Homo sapiens OX=9606 GN=EMG1 PE=1 SV=2 - [V9GYP5_HUMAN]	9.22	5	1	1	1					43.85	9.22	1	1	217	23.7746	9.30518
A0A0N6W1Y6	Truncated NADH dehydrogenase subunit 4 OS=Homo sapiens OX=9606 GN=ND4 PE=4 SV=1 - [A0A0N6W1Y6_HUMAN]	9.18	553	1	1	1	0	9.18	1	1					98	11.189	9.84717
B4DIU0	cDNA FLJ58391, highly similar to Exosome complex exonuclease RRP42 OS=Homo sapiens OX=9606 PE=2 SV=1 - [B4DIU0_HUMAN]	9.15	3	1	1	1	27.08	9.15	1	1					164	17.9139	4.83057
C9JVA8	Serpin B8 (Fragment) OS=Homo sapiens OX=9606 GN=SERPINB8 PE=1 SV=1 - [C9JVA8_HUMAN]	9.15	5	1	1	1					53.51	9.15	1	1	164	18.3209	4.75439
B4DH46	cDNA FLJ60519, highly similar to WD repeat protein 68 OS=Homo sapiens OX=9606 PE=2 SV=1 - [B4DH46_HUMAN]	9.15	2	1	1	1					60.79	9.15	1	1	164	19.1423	5.57959
H0YII4	Protein DDI1 homolog 2 (Fragment) OS=Homo sapiens OX=9606 GN=DDI2 PE=1 SV=1 - [H0YII4_HUMAN]	9.09	3	1	1	1	32.71	9.09	1	1					99	11.2488	5.09717
Q9C005	Protein dpy-30 homolog OS=Homo sapiens OX=9606 GN=DPY30 PE=1 SV=1 - [DPY30_HUMAN]	9.09	2	1	1	1					49.89	9.09	1	1	99	11.2428	4.88135
K7EKV4	Vacuolar protein-sorting-associated protein 25 (Fragment) OS=Homo sapiens OX=9606 GN=VPS25 PE=1 SV=1 - [K7EKV4_HUMAN]	9.01	2	1	1	1					43.18	9.01	1	1	111	12.8258	8.93896
M0R1B0	ER membrane protein complex subunit 8 (Fragment) OS=Homo sapiens OX=9606 GN=EMC8 PE=1 SV=1 - [M0R1B0_HUMAN]	9	2	1	1	1					0	9	1	1	100	11.7205	5.08447
H0YAS9	ER membrane protein complex subunit 2 (Fragment) OS=Homo sapiens OX=9606 GN=EMC2 PE=1 SV=1 - [H0YAS9_HUMAN]	8.89	4	1	1	1					34.69	8.89	1	1	135	16.0313	6.80029
B4DZZ3	cDNA FLJ61007, highly similar to Negative elongation factor E OS=Homo sapiens OX=9606 PE=2 SV=1 - [B4DZZ3_HUMAN]	8.78	10	1	1	1	57.87	8.78	1	1					148	16.4628	9.99365
Q9BYN8	28S ribosomal protein S26, mitochondrial OS=Homo sapiens OX=9606 GN=MRPS26 PE=1 SV=1 - [RT26_HUMAN]	8.78	1	1	1	1					88.99	8.78	1	1	205	24.1969	10.3892
K7EQQ1	Cleft lip and palate transmembrane protein 1 (Fragment) OS=Homo sapiens OX=9606 GN=CLPTM1 PE=1 SV=1 - [K7EQQ1_HUMAN]	8.77	3	1	1	1	30.28	8.77	1	1					171	18.7317	10.6089
K7EIN1	WW domain-binding protein 2 (Fragment) OS=Homo sapiens OX=9606 GN=WBP2 PE=1 SV=1 - [K7EIN1_HUMAN]	8.77	9	1	1	1	29.5	8.77	1	1					114	11.9586	6.50732
Q6ZP60	cDNA FLJ26465 fis, clone KDN04238 OS=Homo sapiens OX=9606 PE=2 SV=1 - [Q6ZP60_HUMAN]	8.77	1	1	1	1					0	8.77	1	1	171	18.922	10.6821
H7BZL2	3-hydroxyisobutyrate dehydrogenase, mitochondrial (Fragment) OS=Homo sapiens OX=9606 GN=HIBADH PE=1 SV=1 - [H7BZL2_HUMAN]	8.74	2	1	1	1					31.64	8.74	1	1	206	21.3881	6.12549
J3KT68	Sigma intracellular receptor 2 OS=Homo sapiens OX=9606 GN=TMEM97 PE=1 SV=1 - [J3KT68_HUMAN]	8.7	3	1	1	1					21.91	8.7	1	1	92	10.9688	7.97217
K7ERN7	Notchless protein homolog 1 OS=Homo sapiens OX=9606 GN=NLE1 PE=1 SV=1 - [K7ERN7_HUMAN]	8.66	4	1	1	1	32.21	8.66	1	1					127	13.7091	4.60205
J3KS17	Beta-2-glycoprotein 1 (Fragment) OS=Homo sapiens OX=9606 GN=APOH PE=1 SV=1 - [J3KS17_HUMAN]	8.65	4	1	1	1					23.78	8.65	1	1	104	11.6543	6.49365
K7EIR4	Septin-9 (Fragment) OS=Homo sapiens OX=9606 GN=SEPT9 PE=1 SV=1 - [K7EIR4_HUMAN]	8.65	17	1	1	1					32.16	8.65	1	1	104	11.5701	9.70068
B4DQA8	cDNA FLJ58038, highly similar to Golgi SNAP receptor complex member 1 OS=Homo sapiens OX=9606 GN=GOSR1 PE=1 SV=1 - [B4DQA8_HUMAN]	8.62	7	1	1	1					48.73	8.62	1	1	174	20.0329	8.17725
F8WAW4	Enoyl-CoA delta isomerase 2, mitochondrial OS=Homo sapiens OX=9606 GN=ECI2 PE=1 SV=1 - [F8WAW4_HUMAN]	8.57	13	1	1	1					0	8.57	1	1	140	15.63	9.12939
B0YJ76	Dihydrofolate reductase OS=Homo sapiens OX=9606 GN=DYR PE=2 SV=1 - [B0YJ76_HUMAN]	8.56	2	1	1	1					39.9	8.56	1	1	187	21.439	7.41553
O15173	Membrane-associated progesterone receptor component 2 OS=Homo sapiens OX=9606 GN=PGRMC2 PE=1 SV=1 - [PGRC2_HUMAN]	8.52	1	1	1	1	53.91	8.52	1	1					223	23.8037	4.88135
A0A384NLA0	Peptidylprolyl isomerase OS=Homo sapiens OX=9606 PE=2 SV=1 - [A0A384NLA0_HUMAN]	8.45	2	1	1	1	39.39	8.45	1	1					142	15.6113	8.88037
Q9Y5J9	Mitochondrial import inner membrane translocase subunit Tim8 B OS=Homo sapiens OX=9606 GN=TIMM8B PE=1 SV=1 - [TIM8B_HUMAN]	8.43	2	1	1	1					0	8.43	1	1	83	9.33754	5.12256
A0A087X101	Cleavage and polyadenylation-specificity factor subunit 1 OS=Homo sapiens OX=9606 GN=CPSF1 PE=1 SV=1 - [A0A087X101_HUMAN]	8.33	4	1	1	1	65.97	8.33	1	1					204	23.6704	9.71533
H0Y5N2	Sphingomyelin phosphodiesterase 2 (Fragment) OS=Homo sapiens OX=9606 GN=SMPD2 PE=1 SV=1 - [H0Y5N2_HUMAN]	8.33	3	1	1	1					32.99	8.33	1	1	204	22.661	5.68115
F5H7C6	COP9 signalosome complex subunit 7a (Fragment) OS=Homo sapiens OX=9606 GN=COPS7A PE=1 SV=1 - [F5H7C6_HUMAN]	8.33	5	1	1	1					83.11	8.33	1	1	192	21.2932	5.10986
H7C4W2	PX domain-containing protein kinase-like protein (Fragment) OS=Homo sapiens OX=9606 GN=PXK PE=1 SV=1 - [H7C4W2_HUMAN]	8.24	1	1	1	1	0	8.24	1	1					85	9.47576	10.0815
I3L0T6	rRNA methyltransferase 3, mitochondrial OS=Homo sapiens OX=9606 GN=MRM3 PE=1 SV=1 - [I3L0T6_HUMAN]	8.18	3	1	1	1	0	8.18	1	1					110	12.5897	10.3745
H0Y8R3	Recombining-binding protein suppressor of hairless (Fragment) OS=Homo sapiens OX=9606 GN=RBPJ PE=1 SV=1 - [H0Y8R3_HUMAN]	8.15	3	1	1	1	29.45	8.15	1	1					135	15.4147	5.07178
Q9HCN8	Stromal cell-derived factor 2-like protein 1 OS=Homo sapiens OX=9606 GN=SDF2L1 PE=1 SV=2 - [SDF2L_HUMAN]	8.14	2	1	1	1					28.64	8.14	1	1	221	23.5837	7.03467
B4DGP7	cDNA FLJ57924 OS=Homo sapiens OX=9606 PE=2 SV=1 - [B4DGP7_HUMAN]	8.13	4	1	1	1	52.66	8.13	1	1					160	18.6218	9.05615
Q8NI83	OK/SW-CL.19 OS=Homo sapiens OX=9606 GN=OK/SW-cl.19 PE=2 SV=1 - [Q8NI83_HUMAN]	8.09	3	1	1	1					65.88	8.09	1	1	136	15.6196	6.30322
K7EQQ8	tRNA (guanine(26)-N(2))-dimethyltransferase (Fragment) OS=Homo sapiens OX=9606 GN=TRMT1 PE=1 SV=1 - [K7EQQ8_HUMAN]	8.08	5	1	1	1					78.44	8.08	1	1	297	32.7749	5.56689
B3KMA8	cDNA FLJ10612 fis, clone NT2RP2005358, highly similar to Methyl-CpG-binding domain protein 3 OS=Homo sapiens OX=9606 PE=2 SV=1 - [B3KMA8_HUMAN]	8.07	3	1	1	1					50.68	8.07	1	1	223	24.9074	4.80518
C9JA28	Translocon-associated protein subunit gamma OS=Homo sapiens OX=9606 GN=SSR3 PE=1 SV=1 - [C9JA28_HUMAN]	8.05	2	1	1	1	81.95	8.05	1	1					174	20.1485	9.43701
Q5TGM0	Vacuolar protein sorting-associated protein VTA1 homolog OS=Homo sapiens OX=9606 GN=VTA1 PE=1 SV=1 - [Q5TGM0_HUMAN]	8.03	3	1	1	1					71.42	8.03	1	1	249	27.3135	5.18604
A6MUU8	Macrophage migration inhibitory factor OS=Homo sapiens OX=9606 GN=MIF PE=2 SV=1 - [A6MUU8_HUMAN]	7.96	1	1	1	1	0	7.96	1	1					113	12.3882	8.1626
P26447	Protein S100-A4 OS=Homo sapiens OX=9606 GN=S100A4 PE=1 SV=1 - [S10A4_HUMAN]	7.92	1	1	1	1					0	7.92	1	1	101	11.7207	6.11279
Q86Y39	NADH dehydrogenase [ubiquinone] 1 alpha subcomplex subunit 11 OS=Homo sapiens OX=9606 GN=NDUFA11 PE=1 SV=3 - [NDUAB_HUMAN]	7.8	1	1	1	1					0	7.8	1	1	141	14.8425	8.71924
Q9Y499	Homo sapiens clone 23742 (Fragment) OS=Homo sapiens OX=9606 PE=2 SV=1 - [Q9Y499_HUMAN]	7.79	5	1	1	1					0	7.79	1	1	154	17.7616	6.68311
B4DQM2	cDNA FLJ54125, highly similar to Cytochrome c oxidase assembly protein COX15 OS=Homo sapiens OX=9606 PE=2 SV=1 - [B4DQM2_HUMAN]	7.79	2	1	1	1					45.76	7.79	1	1	231	25.4177	9.62744
Q8WXD5	Gem-associated protein 6 OS=Homo sapiens OX=9606 GN=GEMIN6 PE=1 SV=1 - [GEMI6_HUMAN]	7.78	1	1	1	1					0	7.78	1	1	167	18.8123	5.12256
Q9NQ50	39S ribosomal protein L40, mitochondrial OS=Homo sapiens OX=9606 GN=MRPL40 PE=1 SV=1 - [RM40_HUMAN]	7.77	1	1	1	1					0	7.77	1	1	206	24.4752	9.62744
O95168	NADH dehydrogenase [ubiquinone] 1 beta subcomplex subunit 4 OS=Homo sapiens OX=9606 GN=NDUFB4 PE=1 SV=3 - [NDUB4_HUMAN]	7.75	1	1	1	1					17.68	7.75	1	1	129	15.1991	9.84717
C9J0K6	Sorcin OS=Homo sapiens OX=9606 GN=SRI PE=1 SV=1 - [C9J0K6_HUMAN]	7.74	3	1	1	1	30.87	7.74	1	1					155	17.5935	5.60498
E5KN15	Ribonuclease H1 OS=Homo sapiens OX=9606 PE=3 SV=1 - [E5KN15_HUMAN]	7.69	1	1	1	1					0	7.69	1	1	286	32.044	9.15869
Q9NXJ5	Pyroglutamyl-peptidase 1 OS=Homo sapiens OX=9606 GN=PGPEP1 PE=1 SV=1 - [PGPI_HUMAN]	7.66	1	1	1	1					30.09	7.66	1	1	209	23.1235	5.89697
A0A087X1R4	Pre-mRNA-splicing regulator WTAP OS=Homo sapiens OX=9606 GN=WTAP PE=1 SV=1 - [A0A087X1R4_HUMAN]	7.65	2	1	1	1	45.46	7.65	1	1					170	19.879	5.08447
Q9BU89	Deoxyhypusine hydroxylase OS=Homo sapiens OX=9606 GN=DOHH PE=1 SV=1 - [DOHH_HUMAN]	7.62	1	1	1	1					43.4	7.62	1	1	302	32.8835	4.83057
H3BRE2	IST1 homolog (Fragment) OS=Homo sapiens OX=9606 GN=IST1 PE=1 SV=9 - [H3BRE2_HUMAN]	7.62	10	1	1	1					29.93	7.62	1	1	105	12.1237	8.68994
Q6P589	Tumor necrosis factor alpha-induced protein 8-like protein 2 OS=Homo sapiens OX=9606 GN=TNFAIP8L2 PE=1 SV=1 - [TP8L2_HUMAN]	7.61	1	1	1	1					40.01	7.61	1	1	184	20.5429	8.44092
Q86XN0	MRPL43 protein (Fragment) OS=Homo sapiens OX=9606 GN=MRPL43 PE=2 SV=1 - [Q86XN0_HUMAN]	7.59	6	1	1	1					0	7.59	1	1	145	15.9511	8.66064
P33552	Cyclin-dependent kinases regulatory subunit 2 OS=Homo sapiens OX=9606 GN=CKS2 PE=1 SV=1 - [CKS2_HUMAN]	7.59	1	1	1	1					28.74	7.59	1	1	79	9.85398	8.45557
A4D1K0	V-type proton ATPase subunit F OS=Homo sapiens OX=9606 GN=ATP6V1F PE=2 SV=1 - [A4D1K0_HUMAN]	7.56	1	1	1	1					0	7.56	1	1	119	13.362	5.51611
X6RJ95	Prostaglandin E synthase 2 (Fragment) OS=Homo sapiens OX=9606 GN=PTGES2 PE=1 SV=1 - [X6RJ95_HUMAN]	7.55	3	1	1	1					0	7.55	1	1	265	29.1122	9.67139
X6RJ73	39S ribosomal protein L24, mitochondrial (Fragment) OS=Homo sapiens OX=9606 GN=MRPL24 PE=1 SV=1 - [X6RJ73_HUMAN]	7.51	2	1	1	1					42.48	7.51	1	1	173	19.7494	9.65674
H0YKR7	Tumor necrosis factor alpha-induced protein 2 (Fragment) OS=Homo sapiens OX=9606 GN=TNFAIP2 PE=1 SV=1 - [H0YKR7_HUMAN]	7.41	5	1	1	1					29.32	7.41	1	1	243	27.3015	9.94971
E9PQ58	Calcineurin B homologous protein 3 OS=Homo sapiens OX=9606 GN=TESC PE=1 SV=1 - [E9PQ58_HUMAN]	7.41	2	1	1	1					41.78	7.41	1	1	135	15.2827	5.38916
Q6LCG1	Fas-associating protein (Fragment) OS=Homo sapiens OX=9606 GN=FADD PE=4 SV=1 - [Q6LCG1_HUMAN]	7.37	4	1	1	1					0	7.37	1	1	95	10.4965	5.21143
H0Y9S7	Calcium-transporting ATPase type 2C member 1 (Fragment) OS=Homo sapiens OX=9606 GN=ATP2C1 PE=1 SV=1 - [H0Y9S7_HUMAN]	7.32	6	1	1	1					41.02	7.32	1	1	314	34.853	8.79248
Q9NZZ3	Charged multivesicular body protein 5 OS=Homo sapiens OX=9606 GN=CHMP5 PE=1 SV=1 - [CHMP5_HUMAN]	7.31	1	1	1	1					57.19	7.31	1	1	219	24.5554	4.83057
Q6FGR6	HCG2025883, isoform CRA_b OS=Homo sapiens OX=9606 GN=POLR2C PE=2 SV=1 - [Q6FGR6_HUMAN]	7.27	1	1	1	1					40.25	7.27	1	1	275	31.4217	4.91943
E9PM82	Activating signal cointegrator 1 complex subunit 1 (Fragment) OS=Homo sapiens OX=9606 GN=ASCC1 PE=1 SV=1 - [E9PM82_HUMAN]	7.26	9	1	1	1	45.14	7.26	1	1					124	14.1943	7.34229
H0YJY4	Putative E3 ubiquitin-protein ligase UBR7 (Fragment) OS=Homo sapiens OX=9606 GN=UBR7 PE=1 SV=1 - [H0YJY4_HUMAN]	7.26	6	1	1	1					0	7.26	1	1	124	14.4228	4.65283
H0YCR2	RalBP1-associated Eps domain-containing protein 1 (Fragment) OS=Homo sapiens OX=9606 GN=REPS1 PE=1 SV=1 - [H0YCR2_HUMAN]	7.24	5	1	1	1					51.23	7.24	1	1	152	17.0194	5.59229
A0A2R8YEA0	Spastin (Fragment) OS=Homo sapiens OX=9606 GN=SPAST PE=1 SV=1 - [A0A2R8YEA0_HUMAN]	7.23	11	1	1	1					32.41	7.23	1	1	166	17.8185	9.99365
Q3MHD2	Protein LSM12 homolog OS=Homo sapiens OX=9606 GN=LSM12 PE=1 SV=2 - [LSM12_HUMAN]	7.18	2	1	1	1	0	7.18	1	1					195	21.6871	7.73779
Q6IB11	PGRMC1 protein OS=Homo sapiens OX=9606 GN=PGRMC1 PE=2 SV=1 - [Q6IB11_HUMAN]	7.18	1	1	1	1					98.21	7.18	1	1	195	21.6578	4.70361
A0A024R8E4	Chromosome 9 open reading frame 32, isoform CRA_a OS=Homo sapiens OX=9606 GN=C9orf32 PE=4 SV=1 - [A0A024R8E4_HUMAN]	7.17	1	1	1	1	0	7.17	1	1					223	25.3708	5.51611
[truncated: 350 more rows]
